# Supplementary material for: Crystal structure of potassium (1S)-d-lyxit-1-yl­sulfonate monohydrate
Source: Acta Crystallogr E Crystallogr Commun. 2015 Jul 31;71(Pt 8):993–6. doi: 10.1107/S2056989015014139 (PMC4571375; doi:10.1107/S2056989015014139)
Supplement: Supplementary file 1 [file e-71-00993-sup1.cif]

##############################################################################
#                                                                            #
# This CIF contains the data in a paper accepted for publication in          #
# Acta Crystallographica Section E. It conforms to the requirements of       #
# Notes for Authors for Acta Crystallographica Section E, and has been       #
# peer reviewed under the auspices of the IUCr Commission on Journals.       #
#                                                                            #
# Full details of the Crystallographic Information File format               #
# are given in the paper "The Crystallographic Information File (CIF):       #
# a New Standard Archive File for Crystallography" by S. R. Hall, F. H.      #
# Allen and I. D. Brown [Acta Cryst. (1991), A47, 655-685].                  #
#                                                                            #
# The current version of the core CIF dictionary is obtainable from          #
# ftp://ftp.iucr.org/pub/cif_core.dic.                                       #
#                                                                            #
# Software is freely available for graphical display of the structure(s)     #
# in this CIF. For information consult the CIF software page                 #
# http://www.iucr.org/resources/cif/software.                                #
#                                                                            #
# This file may be used for bona fide research purposes within the           #
# scientific community so long as proper attribution is given to the journal # 
# article from which it was obtained.                                        #
#                                                                            #
##############################################################################
data_I
_audit_creation_method     'SHELXL-2014/7'
_journal_date_recd_electronic     2015-06-30
_journal_date_accepted     2015-07-27
_journal_name_full     'Acta Crystallographica, Section E'
_journal_year     2015
_journal_volume     71
_journal_issue      8
_journal_page_first     993
_journal_page_last     996
_journal_paper_category     GM
_journal_paper_doi     10.1107/S2056989015014139
_journal_coeditor_code     LH5775
loop_
    _publ_contact_author_name
    _publ_contact_author_address
    _publ_contact_author_email
    _publ_contact_author_fax
    _publ_contact_author_phone
    'Haines, Alan H.'
;
School of Chemistry,
University of East Anglia,
Norwich NR4 7TJ
England
;
 a.haines@uea.ac.uk ? ?
    'Hughes, David L.'
;
School of Chemistry,
University of East Anglia,
Norwich NR4 7TJ
England
;
 d.l.hughes@uea.ac.uk ? '01 603 593 186'
_publ_section_title
;
Crystal structure of potassium (1<i>S</i>)-D-lyxit-1-ylsulfonate
monohydrate
;
loop_
    _publ_author_name
    _publ_author_footnote
    _publ_author_address
    'Haines, Alan H.' .
;
School of Chemistry
University of East Anglia
Norwich NR4 7TJ
United Kingdom
;
    'Hughes, David L.' .
;
School of Chemistry
University of East Anglia
Norwich NR4 7TJ
United Kingdom
;
_chemical_name_systematic
;\
Potassium
(1<i>S</i>,2<i>S</i>,3<i>S</i>,4<i>R</i>)-1,2,3,4,5-pentahydroxypentane-1-\
sulfonate monohydrate
;
_chemical_name_common     ?
_chemical_formula_moiety     'K +, C5 H11 O8 S -, H2 O'
_chemical_formula_sum     'C5 H13 K O9 S'
_chemical_formula_structural     '<i>D</i>-lyxose-KHSO3 adduct'
_chemical_formula_iupac     'K +, C5 H11 O8 S -, H2 O'
_chemical_formula_weight     288.31
_chemical_melting_point     ?
_shelx_space_group_comment
;
The symmetry employed for this shelxl refinement is uniquely defined
by the following loop, which should always be used as a source of
symmetry information in preference to the above space-group names.
They are only intended as comments.
;
_space_group_crystal_system     orthorhombic
_space_group_name_H-M_alt     'P 21 21 2'
_space_group_name_Hall     'P 2 2ab'
loop_
    _space_group_symop_operation_xyz
    'x, y, z'
    '-x, -y, z'
    '-x+1/2, y+1/2, -z'
    'x+1/2, -y+1/2, -z'
_cell_length_a     23.3536(5)
_cell_length_b     9.0434(2)
_cell_length_c     4.99390(10)
_cell_angle_alpha     90
_cell_angle_beta     90
_cell_angle_gamma     90
_cell_volume     1054.69(4)
_cell_formula_units_Z     4
_cell_measurement_reflns_used     10753
_cell_measurement_theta_min     3.4480
_cell_measurement_theta_max     32.5550
_cell_measurement_temperature     139.9(6)
_exptl_crystal_description     'square prism'
_exptl_crystal_colour     colourless
_exptl_crystal_size_max     0.28
_exptl_crystal_size_mid     0.26
_exptl_crystal_size_min     0.11
_exptl_crystal_density_diffrn     1.816
_exptl_crystal_density_meas     ?
_exptl_crystal_density_method     ?
_exptl_crystal_F_000     600
_exptl_absorpt_coefficient_mu     0.736
_exptl_absorpt_correction_type     multi-scan
_exptl_absorpt_process_details
;
(CrysAlis PRO; Agilent, 2014)
;
_shelx_estimated_absorpt_T_min     ?
_shelx_estimated_absorpt_T_max     ?
_exptl_absorpt_correction_T_min     0.914
_exptl_absorpt_correction_T_max     1.000
_exptl_special_details
;
CrysAlisPro, Agilent Technologies, Version 1.171.36.21
 Empirical absorption correction using spherical harmonics,
  implemented in SCALE3 ABSPACK scaling algorithm.
;
_diffrn_ambient_temperature     140.0(10)
_diffrn_radiation_type     'Mo-K\a'
_diffrn_radiation_wavelength     0.71073
_diffrn_radiation_source     'Enhance (Mo) X-ray Source'
_diffrn_radiation_monochromator     'graphite'
_diffrn_measurement_device_type
                                   'Oxford Diffraction Xcalibur 3/Sapphire3 CCD'
_diffrn_measurement_method     'Thin slice \f and \w scans'
_diffrn_detector_area_resol_mean     16.0050
_diffrn_reflns_number     20712
_diffrn_reflns_av_R_equivalents     0.0233
_diffrn_reflns_theta_min     3.453
_diffrn_reflns_theta_max     29.993
_diffrn_reflns_theta_full     25.242
_diffrn_measured_fraction_theta_max     0.998
_diffrn_measured_fraction_theta_full     0.997
_diffrn_reflns_limit_h_min     -32
_diffrn_reflns_limit_h_max     32
_diffrn_reflns_limit_k_min     -12
_diffrn_reflns_limit_k_max     12
_diffrn_reflns_limit_l_min     -7
_diffrn_reflns_limit_l_max     7
_refine_special_details     ?
_reflns_number_total     3062
_reflns_number_gt     3008
_reflns_threshold_expression     'I > 2\s(I)'
_refine_ls_structure_factor_coef     Fsqd
_refine_ls_matrix_type     full
_refine_ls_R_factor_all     0.0186
_refine_ls_R_factor_gt     0.0179
_refine_ls_wR_factor_gt     0.0476
_refine_ls_wR_factor_ref     0.0479
_refine_ls_goodness_of_fit_ref     1.123
_refine_ls_restrained_S_all     1.123
_refine_ls_number_reflns     3062
_refine_ls_number_parameters     198
_refine_ls_number_restraints     0
_refine_ls_hydrogen_treatment     refall
_refine_ls_weighting_scheme     calc
_refine_ls_weighting_details
              'w=1/[\s^2^(Fo^2^)+(0.0253P)^2^+0.2102P] where P=(Fo^2^+2Fc^2^)/3'
_atom_sites_solution_hydrogens     difmap
_atom_sites_solution_primary     direct
_atom_sites_solution_secondary     ?
_refine_ls_shift/su_max     0.001
_refine_ls_shift/su_mean     0.000
_refine_diff_density_max     0.304
_refine_diff_density_min     -0.340
_refine_ls_extinction_method     none
_refine_ls_extinction_coef     .
_refine_ls_abs_structure_details
;
Flack <i>x</i> determined using 1229 quotients
[(<i>I</i>^+^)-(<i>I</i>^-^)]/[(<i>I</i>^+^)+(<i>I</i>^-^)]
(Parsons <i>et al.</i>,  2013)
;
_refine_ls_abs_structure_Flack     0.023(11)
loop_
    _atom_type_symbol
    _atom_type_description
    _atom_type_scat_dispersion_real
    _atom_type_scat_dispersion_imag
    _atom_type_scat_source
    'C' 'C' 0.0033 0.0016
                         'International Tables Vol C Tables 4.2.6.8 and 6.1.1.4'
    'H' 'H' 0.0000 0.0000
                         'International Tables Vol C Tables 4.2.6.8 and 6.1.1.4'
    'O' 'O' 0.0106 0.0060
                         'International Tables Vol C Tables 4.2.6.8 and 6.1.1.4'
    'S' 'S' 0.1246 0.1234
                         'International Tables Vol C Tables 4.2.6.8 and 6.1.1.4'
    'K' 'K' 0.2009 0.2494
                         'International Tables Vol C Tables 4.2.6.8 and 6.1.1.4'
_computing_data_collection
;
CrysAlis PRO (Agilent, 2014)
;
_computing_cell_refinement
;
CrysAlis PRO (Agilent, 2014)
;
_computing_data_reduction
;
CrysAlis PRO (Agilent, 2014)
;
_computing_structure_solution
;
SHELXS97 (Sheldrick, 2008)
;
_computing_structure_refinement
;
SHELXL2014 (Sheldrick, 2015)
;
_computing_molecular_graphics
;
ORTEP (Johnson, 1976) and ORTEP-3 for Windows (Farrugia, 2012)
;
_computing_publication_material
;
SHELXL2014 (Sheldrick, 2015) and WinGX (Farrugia, 2012)
;
loop_
    _atom_site_type_symbol
    _atom_site_label
    _atom_site_fract_x
    _atom_site_fract_y
    _atom_site_fract_z
    _atom_site_U_iso_or_equiv
    _atom_site_adp_type
    _atom_site_calc_flag
    _atom_site_occupancy
    _atom_site_disorder_assembly
    _atom_site_disorder_group
    K K1 0.5000 1.0000 0.67598(9) 0.01296(9) Uani d 1 . .
    K K2 0.5000 0.5000 0.70830(10) 0.01438(9) Uani d 1 . .
    C C1 0.37190(6) 0.69370(16) 0.3668(3) 0.0102(3) Uani d 1 . .
    C C2 0.32071(6) 0.69562(16) 0.1730(3) 0.0099(2) Uani d 1 . .
    C C3 0.26543(6) 0.67837(15) 0.3346(3) 0.0104(3) Uani d 1 . .
    C C4 0.21277(6) 0.65562(16) 0.1567(3) 0.0112(3) Uani d 1 . .
    C C5 0.15984(6) 0.63560(19) 0.3308(3) 0.0150(3) Uani d 1 . .
    O O1 0.38531(5) 0.55224(13) 0.4618(2) 0.0142(2) Uani d 1 . .
    O O2 0.32388(5) 0.57866(13) -0.0172(2) 0.0129(2) Uani d 1 . .
    O O3 0.26007(5) 0.81265(13) 0.4827(3) 0.0138(2) Uani d 1 . .
    O O4 0.20578(5) 0.77316(14) -0.0315(2) 0.0136(2) Uani d 1 . .
    O O5 0.10823(5) 0.62153(13) 0.1783(3) 0.0156(2) Uani d 1 . .
    S S1 0.43316(2) 0.78331(4) 0.21337(7) 0.00910(8) Uani d 1 . .
    O O11 0.43680(5) 0.73320(13) -0.0636(2) 0.0145(2) Uani d 1 . .
    O O12 0.48337(4) 0.74113(13) 0.3723(2) 0.0132(2) Uani d 1 . .
    O O13 0.42133(5) 0.94196(12) 0.2349(3) 0.0153(2) Uani d 1 . .
    O O9 0.42697(5) 0.37107(14) 1.0868(3) 0.0188(2) Uani d 1 . .
    H H1 0.3619(8) 0.756(2) 0.520(4) 0.008(4) Uiso d 1 . .
    H H2 0.3170(9) 0.786(2) 0.088(4) 0.014(5) Uiso d 1 . .
    H H3 0.2694(9) 0.598(2) 0.456(5) 0.015(5) Uiso d 1 . .
    H H4 0.2190(9) 0.573(2) 0.044(5) 0.017(5) Uiso d 1 . .
    H H5A 0.1557(9) 0.718(3) 0.447(5) 0.019(5) Uiso d 1 . .
    H H5B 0.1647(9) 0.553(3) 0.444(5) 0.019(6) Uiso d 1 . .
    H H1O 0.3898(10) 0.496(3) 0.338(5) 0.029(6) Uiso d 1 . .
    H H2O 0.3515(10) 0.585(3) -0.100(5) 0.021(6) Uiso d 1 . .
    H H3O 0.2443(11) 0.793(3) 0.633(5) 0.029(7) Uiso d 1 . .
    H H4O 0.2011(12) 0.848(3) 0.035(6) 0.037(8) Uiso d 1 . .
    H H5O 0.1126(10) 0.557(3) 0.075(5) 0.023(6) Uiso d 1 . .
    H H9A 0.4115(12) 0.304(3) 1.008(7) 0.042(8) Uiso d 1 . .
    H H9B 0.4524(13) 0.326(3) 1.175(7) 0.048(8) Uiso d 1 . .
loop_
    _atom_site_aniso_label
    _atom_site_aniso_U_11
    _atom_site_aniso_U_22
    _atom_site_aniso_U_33
    _atom_site_aniso_U_12
    _atom_site_aniso_U_13
    _atom_site_aniso_U_23
    K1 0.01062(18) 0.01409(18) 0.0142(2) -0.00037(15) 0.000 0.000
    K2 0.0152(2) 0.01494(19) 0.01297(19) 0.00403(16) 0.000 0.000
    C1 0.0088(6) 0.0117(6) 0.0101(6) 0.0001(5) 0.0004(5) 0.0014(5)
    C2 0.0087(6) 0.0110(6) 0.0100(6) 0.0001(5) 0.0000(5) 0.0008(5)
    C3 0.0092(6) 0.0104(6) 0.0117(7) -0.0003(5) 0.0008(5) 0.0005(5)
    C4 0.0090(6) 0.0116(6) 0.0129(7) -0.0005(5) 0.0004(5) 0.0010(6)
    C5 0.0096(6) 0.0205(7) 0.0151(7) -0.0016(5) 0.0001(6) 0.0022(6)
    O1 0.0163(5) 0.0135(5) 0.0128(5) 0.0002(4) -0.0024(4) 0.0041(4)
    O2 0.0099(5) 0.0172(5) 0.0118(5) -0.0010(4) 0.0020(4) -0.0032(4)
    O3 0.0140(5) 0.0139(5) 0.0133(5) -0.0014(4) 0.0028(4) -0.0036(4)
    O4 0.0147(5) 0.0146(5) 0.0116(5) 0.0015(4) -0.0002(4) 0.0012(4)
    O5 0.0083(5) 0.0201(5) 0.0184(6) -0.0014(4) -0.0008(4) -0.0038(5)
    S1 0.00803(14) 0.01074(14) 0.00852(15) -0.00035(11) 0.00023(12) 0.00024(12)
    O11 0.0150(5) 0.0200(5) 0.0084(5) -0.0009(5) 0.0011(4) -0.0014(4)
    O12 0.0091(4) 0.0182(5) 0.0124(5) 0.0006(4) -0.0011(4) 0.0013(4)
    O13 0.0160(5) 0.0107(4) 0.0191(6) -0.0006(4) -0.0015(4) 0.0003(4)
    O9 0.0141(5) 0.0159(6) 0.0263(6) 0.0020(5) -0.0060(5) -0.0015(5)
_geom_special_details
;
All e.s.d.'s (except the e.s.d. in the dihedral angle between two l.s. planes)
are estimated using the full covariance matrix. The cell e.s.d.'s are taken
into account individually in the estimation of e.s.d.'s in distances, angles
and torsion angles; correlations between e.s.d.'s in cell parameters are only
used when they are defined by crystal symmetry. An approximate (isotropic)
treatment of cell e.s.d.'s is used for estimating e.s.d.'s involving l.s.
planes.
;
loop_
    _geom_bond_atom_site_label_1
    _geom_bond_atom_site_label_2
    _geom_bond_site_symmetry_2
    _geom_bond_distance
    _geom_bond_publ_flag
    K1 O12 2_675 2.8161(12) ?
    K1 O12 . 2.8162(12) ?
    K1 O5 4_566 2.8505(11) ?
    K1 O5 3_556 2.8505(11) ?
    K1 O13 . 2.9160(12) ?
    K1 O13 2_675 2.9160(12) ?
    K1 O11 2_676 3.1131(12) ?
    K1 O11 1_556 3.1131(12) ?
    K1 O13 2_676 3.3824(13) ?
    K1 O13 1_556 3.3824(13) ?
    K1 S1 2_675 3.4078(5) ?
    K1 S1 . 3.4079(5) ?
    K2 O12 . 2.7787(12) ?
    K2 O12 2_665 2.7787(12) ?
    K2 O9 . 2.8002(14) ?
    K2 O9 2_665 2.8003(14) ?
    K2 O11 1_556 2.8149(12) ?
    K2 O11 2_666 2.8149(12) ?
    K2 O1 . 2.9854(12) ?
    K2 O1 2_665 2.9855(12) ?
    K2 K1 1_545 4.52458(10) ?
    K2 K2 1_556 4.99388(9) ?
    K2 K2 1_554 4.99392(10) ?
    K2 H9B . 3.02(3) ?
    C1 O1 . 1.3998(18) ?
    C1 C2 . 1.538(2) ?
    C1 S1 . 1.8141(15) ?
    C1 H1 . 0.98(2) ?
    C2 O2 . 1.4233(18) ?
    C2 C3 . 1.530(2) ?
    C2 H2 . 0.93(2) ?
    C3 O3 . 1.4274(18) ?
    C3 C4 . 1.531(2) ?
    C3 H3 . 0.95(2) ?
    C4 O4 . 1.4281(18) ?
    C4 C5 . 1.522(2) ?
    C4 H4 . 0.95(2) ?
    C5 O5 . 1.4313(18) ?
    C5 H5A . 0.95(2) ?
    C5 H5B . 0.94(2) ?
    O1 H1O . 0.80(3) ?
    O2 H2O . 0.77(3) ?
    O3 H3O . 0.85(3) ?
    O4 H4O . 0.76(3) ?
    O5 K1 3_546 2.8505(11) ?
    O5 H5O . 0.78(3) ?
    S1 O11 . 1.4579(11) ?
    S1 O13 . 1.4650(11) ?
    S1 O12 . 1.4665(11) ?
    S1 K1 1_554 3.6713(5) ?
    O11 K2 1_554 2.8149(12) ?
    O11 K1 1_554 3.1131(12) ?
    O13 K1 1_554 3.3824(13) ?
    O9 H9A . 0.81(3) ?
    O9 H9B . 0.84(3) ?
loop_
    _geom_angle_atom_site_label_1
    _geom_angle_atom_site_label_2
    _geom_angle_atom_site_label_3
    _geom_angle_site_symmetry_1
    _geom_angle_site_symmetry_3
    _geom_angle
    _geom_angle_publ_flag
    O12 K1 O12 2_675 . 114.84(5) ?
    O12 K1 O5 2_675 4_566 109.61(3) ?
    O12 K1 O5 . 4_566 86.51(3) ?
    O12 K1 O5 2_675 3_556 86.51(3) ?
    O12 K1 O5 . 3_556 109.61(3) ?
    O5 K1 O5 4_566 3_556 150.43(6) ?
    O12 K1 O13 2_675 . 80.20(3) ?
    O12 K1 O13 . . 49.96(3) ?
    O5 K1 O13 4_566 . 133.00(4) ?
    O5 K1 O13 3_556 . 72.75(3) ?
    O12 K1 O13 2_675 2_675 49.96(3) ?
    O12 K1 O13 . 2_675 80.20(3) ?
    O5 K1 O13 4_566 2_675 72.76(3) ?
    O5 K1 O13 3_556 2_675 133.00(4) ?
    O13 K1 O13 . 2_675 81.87(5) ?
    O12 K1 O11 2_675 2_676 61.01(3) ?
    O12 K1 O11 . 2_676 159.17(3) ?
    O5 K1 O11 4_566 2_676 76.81(3) ?
    O5 K1 O11 3_556 2_676 90.86(3) ?
    O13 K1 O11 . 2_676 138.92(3) ?
    O13 K1 O11 2_675 2_676 82.96(3) ?
    O12 K1 O11 2_675 1_556 159.16(3) ?
    O12 K1 O11 . 1_556 61.01(3) ?
    O5 K1 O11 4_566 1_556 90.86(3) ?
    O5 K1 O11 3_556 1_556 76.81(3) ?
    O13 K1 O11 . 1_556 82.96(3) ?
    O13 K1 O11 2_675 1_556 138.92(3) ?
    O11 K1 O11 2_676 1_556 130.61(4) ?
    O12 K1 O13 2_675 2_676 103.91(3) ?
    O12 K1 O13 . 2_676 130.41(3) ?
    O5 K1 O13 4_566 2_676 50.78(3) ?
    O5 K1 O13 3_556 2_676 102.19(3) ?
    O13 K1 O13 . 2_676 173.46(3) ?
    O13 K1 O13 2_675 2_676 104.67(3) ?
    O11 K1 O13 2_676 2_676 43.74(3) ?
    O11 K1 O13 1_556 2_676 91.89(3) ?
    O12 K1 O13 2_675 1_556 130.41(3) ?
    O12 K1 O13 . 1_556 103.91(3) ?
    O5 K1 O13 4_566 1_556 102.19(3) ?
    O5 K1 O13 3_556 1_556 50.78(3) ?
    O13 K1 O13 . 1_556 104.67(3) ?
    O13 K1 O13 2_675 1_556 173.46(3) ?
    O11 K1 O13 2_676 1_556 91.89(3) ?
    O11 K1 O13 1_556 1_556 43.74(3) ?
    O13 K1 O13 2_676 1_556 68.79(4) ?
    O12 K1 S1 2_675 2_675 25.01(2) ?
    O12 K1 S1 . 2_675 100.14(3) ?
    O5 K1 S1 4_566 2_675 89.35(3) ?
    O5 K1 S1 3_556 2_675 110.94(3) ?
    O13 K1 S1 . 2_675 83.10(3) ?
    O13 K1 S1 2_675 2_675 25.29(2) ?
    O11 K1 S1 2_676 2_675 67.69(2) ?
    O11 K1 S1 1_556 2_675 161.09(2) ?
    O13 K1 S1 2_676 2_675 102.79(2) ?
    O13 K1 S1 1_556 2_675 153.82(2) ?
    O12 K1 S1 2_675 . 100.14(3) ?
    O12 K1 S1 . . 25.01(2) ?
    O5 K1 S1 4_566 . 110.94(3) ?
    O5 K1 S1 3_556 . 89.34(3) ?
    O13 K1 S1 . . 25.29(2) ?
    O13 K1 S1 2_675 . 83.11(3) ?
    O11 K1 S1 2_676 . 161.09(2) ?
    O11 K1 S1 1_556 . 67.69(2) ?
    O13 K1 S1 2_676 . 153.82(2) ?
    O13 K1 S1 1_556 . 102.79(2) ?
    S1 K1 S1 2_675 . 94.639(16) ?
    O12 K2 O12 . 2_665 105.71(5) ?
    O12 K2 O9 . . 130.48(3) ?
    O12 K2 O9 2_665 . 99.55(3) ?
    O12 K2 O9 . 2_665 99.55(3) ?
    O12 K2 O9 2_665 2_665 130.48(3) ?
    O9 K2 O9 . 2_665 95.09(6) ?
    O12 K2 O11 . 1_556 65.36(3) ?
    O12 K2 O11 2_665 1_556 154.90(3) ?
    O9 K2 O11 . 1_556 73.70(4) ?
    O9 K2 O11 2_665 1_556 74.59(4) ?
    O12 K2 O11 . 2_666 154.90(3) ?
    O12 K2 O11 2_665 2_666 65.36(3) ?
    O9 K2 O11 . 2_666 74.59(4) ?
    O9 K2 O11 2_665 2_666 73.70(4) ?
    O11 K2 O11 1_556 2_666 132.26(5) ?
    O12 K2 O1 . . 60.09(3) ?
    O12 K2 O1 2_665 . 90.03(3) ?
    O9 K2 O1 . . 78.33(4) ?
    O9 K2 O1 2_665 . 139.37(4) ?
    O11 K2 O1 1_556 . 65.03(3) ?
    O11 K2 O1 2_666 . 139.10(3) ?
    O12 K2 O1 . 2_665 90.03(3) ?
    O12 K2 O1 2_665 2_665 60.10(3) ?
    O9 K2 O1 . 2_665 139.37(4) ?
    O9 K2 O1 2_665 2_665 78.33(4) ?
    O11 K2 O1 1_556 2_665 139.10(3) ?
    O11 K2 O1 2_666 2_665 65.03(3) ?
    O1 K2 O1 . 2_665 131.29(5) ?
    O12 K2 K1 . . 36.31(2) ?
    O12 K2 K1 2_665 . 139.71(3) ?
    O9 K2 K1 . . 116.12(3) ?
    O9 K2 K1 2_665 . 66.92(3) ?
    O11 K2 K1 1_556 . 42.75(2) ?
    O11 K2 K1 2_666 . 139.74(2) ?
    O1 K2 K1 . . 80.05(2) ?
    O1 K2 K1 2_665 . 98.25(2) ?
    O12 K2 K1 . 1_545 139.71(3) ?
    O12 K2 K1 2_665 1_545 36.31(2) ?
    O9 K2 K1 . 1_545 66.92(3) ?
    O9 K2 K1 2_665 1_545 116.12(3) ?
    O11 K2 K1 1_556 1_545 139.74(2) ?
    O11 K2 K1 2_666 1_545 42.75(2) ?
    O1 K2 K1 . 1_545 98.25(2) ?
    O1 K2 K1 2_665 1_545 80.05(2) ?
    K1 K2 K1 . 1_545 175.911(17) ?
    O12 K2 K2 . 1_556 127.14(3) ?
    O12 K2 K2 2_665 1_556 127.14(3) ?
    O9 K2 K2 . 1_556 47.55(3) ?
    O9 K2 K2 2_665 1_556 47.55(3) ?
    O11 K2 K2 1_556 1_556 66.13(2) ?
    O11 K2 K2 2_666 1_556 66.13(2) ?
    O1 K2 K2 . 1_556 114.35(3) ?
    O1 K2 K2 2_665 1_556 114.35(3) ?
    K1 K2 K2 . 1_556 92.044(9) ?
    K1 K2 K2 1_545 1_556 92.044(9) ?
    O12 K2 K2 . 1_554 52.86(3) ?
    O12 K2 K2 2_665 1_554 52.86(3) ?
    O9 K2 K2 . 1_554 132.45(3) ?
    O9 K2 K2 2_665 1_554 132.45(3) ?
    O11 K2 K2 1_556 1_554 113.87(2) ?
    O11 K2 K2 2_666 1_554 113.87(2) ?
    O1 K2 K2 . 1_554 65.65(3) ?
    O1 K2 K2 2_665 1_554 65.65(3) ?
    K1 K2 K2 . 1_554 87.956(9) ?
    K1 K2 K2 1_545 1_554 87.956(9) ?
    K2 K2 K2 1_556 1_554 180.0 ?
    O12 K2 H9B . . 145.3(6) ?
    O12 K2 H9B 2_665 . 96.3(6) ?
    O9 K2 H9B . . 16.1(6) ?
    O9 K2 H9B 2_665 . 85.4(6) ?
    O11 K2 H9B 1_556 . 83.3(6) ?
    O11 K2 H9B 2_666 . 59.4(6) ?
    O1 K2 H9B . . 94.0(6) ?
    O1 K2 H9B 2_665 . 124.5(6) ?
    K1 K2 H9B . . 123.1(6) ?
    K1 K2 H9B 1_545 . 60.6(6) ?
    K2 K2 H9B 1_556 . 39.5(6) ?
    K2 K2 H9B 1_554 . 140.5(6) ?
    O1 C1 C2 . . 113.41(12) ?
    O1 C1 S1 . . 112.02(10) ?
    C2 C1 S1 . . 110.00(10) ?
    O1 C1 H1 . . 108.2(12) ?
    C2 C1 H1 . . 107.6(11) ?
    S1 C1 H1 . . 105.2(11) ?
    O2 C2 C3 . . 108.66(11) ?
    O2 C2 C1 . . 111.77(11) ?
    C3 C2 C1 . . 108.82(12) ?
    O2 C2 H2 . . 110.9(13) ?
    C3 C2 H2 . . 104.6(13) ?
    C1 C2 H2 . . 111.7(13) ?
    O3 C3 C2 . . 105.10(11) ?
    O3 C3 C4 . . 110.15(12) ?
    C2 C3 C4 . . 112.67(12) ?
    O3 C3 H3 . . 109.2(14) ?
    C2 C3 H3 . . 109.4(14) ?
    C4 C3 H3 . . 110.2(13) ?
    O4 C4 C5 . . 111.81(12) ?
    O4 C4 C3 . . 111.94(12) ?
    C5 C4 C3 . . 109.69(12) ?
    O4 C4 H4 . . 102.4(14) ?
    C5 C4 H4 . . 111.7(14) ?
    C3 C4 H4 . . 109.1(13) ?
    O5 C5 C4 . . 113.00(13) ?
    O5 C5 H5A . . 108.0(13) ?
    C4 C5 H5A . . 109.8(13) ?
    O5 C5 H5B . . 110.5(13) ?
    C4 C5 H5B . . 109.7(13) ?
    H5A C5 H5B . . 105.5(19) ?
    C1 O1 K2 . . 119.01(9) ?
    C1 O1 H1O . . 110.1(19) ?
    K2 O1 H1O . . 95.8(18) ?
    C2 O2 H2O . . 110.5(18) ?
    C3 O3 H3O . . 108.4(18) ?
    C4 O4 H4O . . 113(2) ?
    C5 O5 K1 . 3_546 130.19(10) ?
    C5 O5 H5O . . 107.9(17) ?
    K1 O5 H5O 3_546 . 89.8(17) ?
    O11 S1 O13 . . 112.64(7) ?
    O11 S1 O12 . . 112.71(7) ?
    O13 S1 O12 . . 111.46(7) ?
    O11 S1 C1 . . 107.93(7) ?
    O13 S1 C1 . . 104.94(7) ?
    O12 S1 C1 . . 106.60(7) ?
    O11 S1 K1 . . 142.67(5) ?
    O13 S1 K1 . . 58.23(5) ?
    O12 S1 K1 . . 54.30(5) ?
    C1 S1 K1 . . 109.38(5) ?
    O11 S1 K1 . 1_554 56.47(5) ?
    O13 S1 K1 . 1_554 67.11(5) ?
    O12 S1 K1 . 1_554 101.22(5) ?
    C1 S1 K1 . 1_554 151.95(5) ?
    K1 S1 K1 . 1_554 89.650(8) ?
    S1 O11 K2 . 1_554 130.34(7) ?
    S1 O11 K1 . 1_554 100.55(6) ?
    K2 O11 K1 1_554 1_554 99.38(3) ?
    S1 O12 K2 . . 130.00(6) ?
    S1 O12 K1 . . 100.69(6) ?
    K2 O12 K1 . . 107.94(4) ?
    S1 O13 K1 . . 96.48(6) ?
    S1 O13 K1 . 1_554 89.37(5) ?
    K1 O13 K1 . 1_554 104.67(3) ?
    K2 O9 H9A . . 105(2) ?
    K2 O9 H9B . . 97(2) ?
    H9A O9 H9B . . 102(3) ?
loop_
    _geom_torsion_atom_site_label_1
    _geom_torsion_atom_site_label_2
    _geom_torsion_atom_site_label_3
    _geom_torsion_atom_site_label_4
    _geom_torsion_site_symmetry_1
    _geom_torsion_site_symmetry_2
    _geom_torsion_site_symmetry_3
    _geom_torsion_site_symmetry_4
    _geom_torsion
    _geom_torsion_publ_flag
    O1 C1 C2 O2 . . . . -44.09(16) ?
    S1 C1 C2 O2 . . . . 82.24(13) ?
    O1 C1 C2 C3 . . . . 75.92(15) ?
    S1 C1 C2 C3 . . . . -157.75(10) ?
    O2 C2 C3 O3 . . . . -169.41(11) ?
    C1 C2 C3 O3 . . . . 68.67(14) ?
    O2 C2 C3 C4 . . . . -49.45(15) ?
    C1 C2 C3 C4 . . . . -171.36(11) ?
    O3 C3 C4 O4 . . . . 60.33(15) ?
    C2 C3 C4 O4 . . . . -56.67(16) ?
    O3 C3 C4 C5 . . . . -64.38(15) ?
    C2 C3 C4 C5 . . . . 178.61(12) ?
    O4 C4 C5 O5 . . . . 52.08(17) ?
    C3 C4 C5 O5 . . . . 176.87(12) ?
    C2 C1 O1 K2 . . . . 162.60(8) ?
    S1 C1 O1 K2 . . . . 37.34(13) ?
    C4 C5 O5 K1 . . . 3_546 159.72(9) ?
    O1 C1 S1 O11 . . . . 84.07(12) ?
    C2 C1 S1 O11 . . . . -43.04(11) ?
    O1 C1 S1 O13 . . . . -155.59(11) ?
    C2 C1 S1 O13 . . . . 77.30(11) ?
    O1 C1 S1 O12 . . . . -37.26(12) ?
    C2 C1 S1 O12 . . . . -164.36(10) ?
    O1 C1 S1 K1 . . . . -94.52(10) ?
    C2 C1 S1 K1 . . . . 138.37(8) ?
    O1 C1 S1 K1 . . . 1_554 135.22(9) ?
    C2 C1 S1 K1 . . . 1_554 8.11(18) ?
    O13 S1 O11 K2 . . . 1_554 150.63(7) ?
    O12 S1 O11 K2 . . . 1_554 23.46(10) ?
    C1 S1 O11 K2 . . . 1_554 -93.99(9) ?
    K1 S1 O11 K2 . . . 1_554 83.82(10) ?
    K1 S1 O11 K2 1_554 . . 1_554 112.07(8) ?
    O13 S1 O11 K1 . . . 1_554 38.57(7) ?
    O12 S1 O11 K1 . . . 1_554 -88.61(6) ?
    C1 S1 O11 K1 . . . 1_554 153.94(5) ?
    K1 S1 O11 K1 . . . 1_554 -28.25(9) ?
    O11 S1 O12 K2 . . . . -95.90(9) ?
    O13 S1 O12 K2 . . . . 136.30(8) ?
    C1 S1 O12 K2 . . . . 22.33(10) ?
    K1 S1 O12 K2 . . . . 124.57(9) ?
    K1 S1 O12 K2 1_554 . . . -154.07(6) ?
    O11 S1 O12 K1 . . . . 139.53(6) ?
    O13 S1 O12 K1 . . . . 11.73(7) ?
    C1 S1 O12 K1 . . . . -102.24(6) ?
    K1 S1 O12 K1 1_554 . . . 81.36(3) ?
    O11 S1 O13 K1 . . . . -139.03(6) ?
    O12 S1 O13 K1 . . . . -11.20(7) ?
    C1 S1 O13 K1 . . . . 103.80(6) ?
    K1 S1 O13 K1 1_554 . . . -104.69(4) ?
    O11 S1 O13 K1 . . . 1_554 -34.34(6) ?
    O12 S1 O13 K1 . . . 1_554 93.50(6) ?
    C1 S1 O13 K1 . . . 1_554 -151.50(5) ?
    K1 S1 O13 K1 . . . 1_554 104.69(4) ?
loop_
    _geom_hbond_atom_site_label_D
    _geom_hbond_atom_site_label_H
    _geom_hbond_atom_site_label_A
    _geom_hbond_site_symmetry_A
    _geom_hbond_distance_DH
    _geom_hbond_distance_HA
    _geom_hbond_distance_DA
    _geom_hbond_angle_DHA
    O1 H1O O9 1_554 0.80(3) 1.90(3) 2.6716(19) 160(2)
    O2 H2O O1 1_554 0.77(3) 2.35(3) 2.9810(17) 141(2)
    O2 H2O O11 . 0.77(3) 2.41(2) 2.9935(16) 134(2)
    O3 H3O O4 1_556 0.85(3) 1.91(3) 2.7609(17) 173(3)
    O4 H4O O2 3 0.76(3) 2.17(3) 2.8586(17) 151(3)
    O5 H5O O13 3_545 0.78(3) 2.03(3) 2.7152(17) 146(2)
    O9 H9A O5 3_546 0.81(3) 1.95(3) 2.7426(18) 167(3)
    O9 H9B O12 2_666 0.84(3) 1.90(3) 2.7289(17) 170(3)
_shelx_hkl_file
;
   0   2   0 271764. 3654.67   6
   0   2   0 274451. 3687.13   4
   0   2   0 278613. 3561.45   7
   0   2   0 266888. 3645.10   1
   0   2   0 270090. 3692.29   9
   0  -2   0 275719. 3699.72   9
   0  -2   0 268525. 3683.90   4
   0  -2   0 276560. 3658.56   1
   0  -2   0 270816. 3653.61   6
   0  -3   0 62.7536 74.2937   6
   0  -3   0-22.6832 93.8113   4
   0  -3   0 90.1364 58.6461   1
   0   3   0 120.264 87.4366   9
   0   3   0 38.6755 41.0154   7
   0   3   0 28.3460 49.3185   2
   0   3   0 106.744 71.2626   1
   0   3   0-41.0278 60.8077   6
   0   4   0 227675. 3394.58   9
   0  -4   0 227415. 3385.69   4
   0   4   0 238481. 3131.07   7
   0  -4   0 227183. 3316.13   6
   0   4   0 235065. 3243.48   2
   0   4   0 226507. 3306.70   1
   0   5   0-3.79147 57.0545   7
   0   5   0 50.2458 147.668   9
   0   5   0 38.4462 103.024   1
   0  -5   0-73.2771 137.666   4
   0  -5   0 88.2413 108.162   6
   0   6   0 557.245 188.540   9
   0   6   0 890.406 93.2619   7
   0  -6   0 632.662 177.065   4
   0  -6   0 688.599 153.442   6
   0   6   0 748.269 152.518   1
   0   7   0-18.8127 129.970   1
   0   7   0 110.883 175.846   9
   0   7   0 20.5406 55.3333   7
   0  -7   0 43.1538 129.480   6
   0   7   0-138.666 169.321  11
   0  -7   0 41.4396 184.188   4
   0   8   0 7121.81 249.846   7
   0  -8   0 7368.90 489.226   4
   0   8   0 6968.75 474.840  11
   0  -8   0 7405.14 431.127   6
   0   8   0 7534.29 502.181   9
   0   8   0 6626.64 410.854   1
   0   9   0-35.2370 138.025   1
   0  -9   0-101.595 205.021   4
   0  -9   0 31.2357 139.386   6
   0   9   0-10.8017 180.139  11
   0 -10   0 15749.3 804.698   4
   0 -10   0 16411.6 738.046   6
   0  10   0 16501.7 733.772   1
   0  10   0 17354.4 839.747  11
   0  11   0-36.7254 153.594   1
   0 -11   0-108.268 161.948   6
   0  11   0-95.5134 168.079  11
   0 -11   0-261.949 235.363   4
   0 -12   0-183.032 214.921   4
   0  12   0 66.9644 229.000  11
   0  13   0-223.695 249.799  11
   0 -13   0 280.390 258.428   4
   1   2   0 168602. 2396.74   1
   1  -2   0 176744. 2420.03   9
   1  -2   0 173754. 2428.53   4
  -1  -2   0 170147. 2399.69   4
   1  -2   0 171656. 2327.34   7
  -1   2   0 171272. 2361.64   1
   1   2   0 175221. 2403.69   4
  -1   2   0 173834. 2358.19   6
  -1   2   0 171537. 2413.84   9
   1  -2   0 173726. 2356.42   6
  -1   2   0 177329. 2325.36   7
  -1   2   0 170586. 2315.54   2
   1   2   0 171833. 2411.57   6
  -1  -2   0 172834. 2437.61   9
   1  -2   0 172602. 2366.65   1
   1   2   0 174286. 2431.77   9
  -1   2   0 177333. 2433.42   4
  -1  -2   0 172791. 2409.42   6
  -1  -2   0 172907. 2405.48   1
  -1   3   0 75.2437 49.7332   7
  -1  -3   0 59.6542 88.0874   6
  -1  -3   0 65.0655 88.5865   4
  -1   3   0-45.1373 67.4203   1
  -1   3   0-6.80116 88.9017   9
   1   3   0-52.6266 73.1765   1
   1  -3   0-32.9929 70.4959   6
  -1   3   0 48.1443 47.8032   2
   1  -3   0 143.558 97.5988   4
   1  -3   0 101.087 57.4042   1
   1   3   0 62.8103 86.9129   9
  -1   3   0 46.2721 53.9712   6
   1  -3   0 40.8249 23.4178   8
   1   4   0 32569.5 771.126   9
  -1   4   0 30985.0 742.579   9
  -1  -4   0 33181.0 733.764   6
  -1   4   0 30609.7 581.660   7
   1  -4   0 30757.4 680.945   6
   1   4   0 32210.0 539.522   7
   1  -4   0 31140.4 752.491   4
  -1   4   0 30815.3 675.316   1
  -1  -4   0 31610.2 737.543   4
   1   4   0 30522.2 699.259   1
  -1   4   0 32178.1 622.072   2
   1   5   0 72.7245 51.3626   7
  -1   5   0 203.001 70.4297   7
   1  -5   0 85.9614 124.869   6
   1  -5   0 188.844 151.701   4
   1   5   0 395.010 180.841   9
   1   5   0 84.4876 102.998   1
  -1   5   0 313.999 116.894   1
  -1  -5   0 181.340 141.824   4
  -1  -5   0 427.372 161.135   6
  -1   5   0 229.283 149.133   9
   1  -6   0 13868.5 568.416   4
   1   6   0 13998.6 578.949   9
  -1   6   0 13292.1 561.086  11
  -1  -6   0 14554.2 570.953   4
  -1  -6   0 15031.7 542.674   6
  -1   6   0 14454.6 513.886   1
  -1   6   0 14461.2 575.613   9
   1   6   0 14853.4 530.416   1
  -1   6   0 15142.7 389.532   7
   1  -6   0 14608.7 511.859   6
   1   6   0 15028.5 348.380   7
  -1   7   0 1828.80 206.798   1
  -1  -7   0 1800.82 236.804   6
   1   7   0 1481.75 251.920   9
   1   7   0 2466.42 250.004   1
   1   7   0 1892.84 117.662   7
   1  -7   0 1920.66 280.960   4
  -1   7   0 1795.79 140.161   7
  -1  -7   0 1875.14 261.865   4
  -1   7   0 1772.02 267.735   9
   1  -7   0 1613.58 209.235   6
  -1   7   0 1546.88 235.209  11
  -1   8   0 12158.8 361.211   7
   1   8   0 11635.1 545.604   1
  -1  -8   0 12162.4 570.069   6
  -1  -8   0 11072.6 585.310   4
   1   8   0 11493.8 611.286   9
  -1   8   0 11918.3 622.233   9
   1  -8   0 11241.8 530.532   6
  -1   8   0 11171.0 521.963   1
  -1   8   0 10970.3 597.395  11
   1  -8   0 11482.1 605.574   4
  -1   9   0 4124.57 401.683  11
  -1  -9   0 5241.96 402.702   6
   1   9   0 4432.65 420.951  11
  -1   9   0 4879.28 369.390   1
   1   9   0 4258.26 365.000   1
  -1  -9   0 4171.51 406.756   4
   1  -9   0 4003.60 396.667   4
   1  -9   0 4061.05 353.053   6
   1  10   0 10877.4 603.675   1
   1  10   0 11391.6 681.720  11
  -1 -10   0 11242.5 612.450   6
   1 -10   0 10870.4 585.894   6
  -1  10   0 10560.1 661.368  11
  -1  10   0 12512.4 624.104   1
   1 -10   0 10764.2 667.734   4
  -1 -10   0 12223.5 697.251   4
   1  11   0 4113.88 453.263  11
   1 -11   0 4325.13 475.234   4
   1  11   0 4223.88 410.052   1
   1 -11   0 3469.46 363.204   6
  -1 -11   0 3545.64 369.400   6
  -1  11   0 3793.87 372.857   1
  -1  11   0 3408.11 412.926  11
  -1 -11   0 3496.21 437.139   4
  -1 -12   0 1796.26 361.967   4
   1 -12   0 1710.54 358.145   4
   1  12   0 1803.03 337.193  11
  -1  12   0 1330.44 286.317  11
  -1 -12   0 989.288 254.093   6
  -1 -13   0 442.465 228.270   4
  -1  13   0 186.924 201.718  11
   1  13   0 12.5060 218.354  11
   2  -2   0 154192. 2130.88   9
   2  -2   0 152309. 2034.11   8
   2   2   0 148961. 2155.28   9
  -2  -2   0 150237. 2059.80   3
  -2  -2   0 148695. 2151.96   6
  -2  -2   0 149322. 2107.01   4
   2  -2   0 152822. 2076.76   1
  -2   2   0 150167. 2174.64  11
   2   2   0 150142. 2156.56   6
   2  -2   0 148726. 2159.10   4
  -2   2   0 152514. 2078.63   7
  -2   2   0 147168. 2073.67   1
  -2   2   0 150216. 2127.00   9
  -2  -2   0 151923. 2166.91   9
   2   2   0 149780. 2143.10   1
  -2   2   0 151435. 2167.82   4
  -2  -2   0 153404. 2151.89   1
   2  -2   0 153190. 2087.13   7
   2   2   0 150352. 2106.95   4
   2  -2   0 147808. 2013.76   2
  -2   2   0 149583. 2050.43   6
   2  -2   0 152737. 2048.52   6
  -2   2   0 151789. 2017.46   2
  -2   3   0 59722.6 970.766   6
   2  -3   0 60550.6 961.705   7
   2  -3   0 60538.4 986.616   1
  -2  -3   0 59221.3 1057.77   6
   2  -3   0 59322.5 965.127   6
  -2   3   0 61029.9 920.349   2
   2   3   0 59871.9 1076.50   9
   2   3   0 59952.0 1044.83   1
  -2  -3   0 57963.6 1030.47   4
   2  -3   0 60349.2 879.889   8
  -2   3   0 59578.5 985.742   1
  -2   3   0 60061.9 951.453   7
  -2   3   0 56462.9 1044.72   9
   2  -3   0 58238.7 1073.64   4
  -2   3   0 60032.6 1089.61  11
   2   4   0 311579. 4411.28   1
   2  -4   0 316580. 4323.95   6
  -2   4   0 312829. 4485.76  11
  -2  -4   0 317950. 4445.58   6
  -2   4   0 311478. 4341.80   1
  -2   4   0 316707. 4253.79   7
   2   4   0 313171. 4481.08   9
  -2  -4   0 313734. 4424.58   4
  -2   4   0 314915. 4446.81   9
   2  -4   0 317230. 4480.75   4
  -2   4   0 325958. 4245.56   2
   2   5   0 283054. 3679.66   7
   2   5   0 276067. 4018.14   1
  -2  -5   0 276147. 4052.39   4
   2   5   0 276875. 4110.82   9
  -2   5   0 280397. 3803.24   7
   2  -5   0 278693. 3930.24   6
  -2   5   0 272959. 4066.60   9
  -2   5   0 268402. 4105.22  11
  -2  -5   0 280124. 4046.22   6
  -2   5   0 275425. 3946.83   1
  -2   5   0 273027. 3815.22   2
   2  -5   0 278387. 4111.40   4
  -2  -6   0 583.154 167.828   4
   2   6   0 798.515 71.5780   7
   2  -6   0 528.197 183.880   4
  -2   6   0 844.959 192.623  11
   2  -6   0 634.542 145.077   6
   2   6   0 407.813 174.969   9
  -2   6   0 520.851 131.154   1
  -2  -6   0 910.670 176.741   6
  -2   6   0 659.832 97.7375   7
   2   6   0 572.015 141.998   1
  -2   6   0 795.083 189.084   9
  -2   7   0 25366.9 594.008   7
   2   7   0 26173.1 485.755   7
  -2   7   0 23135.9 834.134  11
   2   7   0 25247.4 788.280   1
   2  -7   0 26555.9 752.531   6
   2   7   0 26485.1 876.717   9
  -2  -7   0 26373.3 814.715   6
  -2  -7   0 25584.4 827.959   4
  -2   7   0 25476.1 753.156   1
  -2   7   0 24715.9 836.243   9
   2  -7   0 25992.2 867.922   4
   2  -8   0 117751. 2139.67   6
   2   8   0 114985. 2205.91   1
  -2  -8   0 119130. 2250.53   6
  -2   8   0 117852. 1843.00   7
  -2  -8   0 115022. 2288.61   4
   2  -8   0 115156. 2334.06   4
  -2   8   0 114507. 2339.50  11
   2   8   0 117998. 2363.48   9
  -2   8   0 118069. 2161.23   1
  -2  -9   0 38705.9 1149.72   6
  -2   9   0 39759.9 1099.60   1
  -2   9   0 37528.2 1224.07  11
   2  -9   0 39244.9 1240.91   4
   2   9   0 38016.6 1217.80  11
  -2  -9   0 38708.0 1200.80   4
   2  -9   0 38581.9 1072.85   6
   2   9   0 39033.0 1144.43   1
  -2  10   0 6985.15 465.960   1
   2 -10   0 8601.73 510.511   6
  -2  10   0 8387.45 590.479  11
   2  10   0 7086.81 549.509  11
   2  10   0 6096.65 463.293   1
   2 -10   0 6266.06 521.679   4
  -2 -10   0 6917.09 498.479   6
  -2 -10   0 7402.50 551.039   4
   2  11   0 32.1954 213.112  11
  -2 -11   0 147.756 174.450   6
   2 -11   0-20.3474 153.661   6
  -2  11   0 27.3310 186.575  11
   2 -11   0-12.6064 202.633   4
  -2 -11   0 212.296 208.302   4
   2  11   0 180.985 189.952   1
   2  12   0 466.200 242.167  11
  -2  12   0 474.964 222.554  11
  -2 -12   0 3.58087 211.939   4
   2 -12   0 376.641 225.033   4
  -2 -12   0 358.500 180.996   6
   2 -13   0 3881.47 506.666   4
  -2  13   0 2685.45 433.837  11
  -2 -13   0 3471.86 475.253   4
   2  13   0 3210.29 463.607  11
   3  -1   0 23789.0 380.715   9
   3   1   0 22283.9 440.103   1
   3   1   0 23336.9 389.445   7
   3  -1   0 23071.4 422.218   8
   3  -1   0 23910.9 463.540  11
   3   1   0 22817.4 443.090   6
   3  -1   0 22896.2 430.020   4
   3   1   0 23570.0 418.446   9
   3   1   0 23350.0 374.505   3
   3  -1   0 23787.1 380.140   2
  -3  -1   0 22984.8 402.019   8
   3   1   0 23221.2 372.786   4
  -3   1   0 23042.2 432.456   7
   3   2   0 20156.6 405.359   4
   3  -2   0 20867.3 392.902   1
  -3  -2   0 20380.5 458.592   1
  -3   2   0 20086.4 462.335   4
  -3  -2   0 20208.0 457.239   9
   3  -2   0 18907.8 453.148   4
  -3  -2   0 20087.8 465.266   6
  -3   2   0 20333.1 420.691   9
   3  -2   0 20960.2 426.575   7
  -3  -2   0 19735.7 371.107   3
   3  -2   0 20077.2 474.043  11
  -3   2   0 19629.7 385.543   8
   3   2   0 19748.0 454.524   1
   3  -2   0 20800.5 424.739   9
  -3   2   0 19549.0 347.244   6
   3   2   0 19822.1 451.839   9
   3  -2   0 19929.6 342.803   2
  -3   2   0 19655.2 468.412  11
   3  -2   0 20006.9 347.188   6
   3   2   0 20582.8 342.597   7
  -3  -2   0 19040.9 400.158   4
  -3   2   0 20863.5 344.601   2
   3   2   0 20576.6 464.014   6
  -3   2   0 20549.4 419.168   7
   3  -2   0 19966.0 388.333   8
  -3  -2   0 19538.6 351.249   8
   3  -3   0 5601.83 180.990   8
  -3  -3   0 6236.47 150.515   8
   3   3   0 6103.57 236.003   4
  -3  -3   0 6583.24 285.449   6
  -3   3   0 5712.66 214.118   1
  -3   3   0 5815.72 195.238   6
  -3   3   0 5693.12 272.876  11
  -3   3   0 5696.52 248.002   9
   3   3   0 6509.91 287.414   9
   3  -3   0 5625.74 193.329   6
   3  -3   0 5876.05 166.896   2
   3  -3   0 5747.28 208.332   1
  -3  -3   0 5778.95 199.423   3
   3  -3   0 5743.60 218.977   7
   3  -3   0 5891.55 273.229   4
  -3   3   0 5825.19 170.547   2
  -3   3   0 5589.24 212.396   7
  -3  -3   0 5454.90 232.974   4
   3   3   0 5199.08 244.781   1
   3   4   0 158.602 123.713   1
   3   4   0 1626.24 236.229   9
  -3   4   0 227.082 124.011  11
  -3   4   0 74.5346 80.2463   7
   3  -4   0 351.510 161.517   4
  -3  -4   0 333.638 123.931   4
  -3   4   0 317.113 127.749   9
   3  -4   0 201.165 85.4908   6
  -3   4   0 111.865 53.2706   2
  -3  -4   0 1499.83 225.928   6
  -3   4   0-31.3591 99.8017   1
  -3   5   0 18277.7 599.123   9
   3   5   0 18820.9 363.705   7
   3  -5   0 18806.5 512.135   6
  -3   5   0 18833.6 441.507   2
  -3  -5   0 20442.8 627.504   6
   3   5   0 18943.4 637.987   9
   3  -5   0 18491.6 626.065   4
  -3   5   0 19146.9 630.621  11
  -3  -5   0 18041.8 570.782   4
  -3   5   0 18797.4 477.614   7
  -3   5   0 18771.1 530.470   1
   3   5   0 18754.3 583.621   1
   3   6   0 555.899 196.880   9
  -3   6   0 251.203 157.282  11
   3   6   0 317.755 146.680   1
  -3   6   0 497.815 110.341   7
  -3   6   0 392.282 79.7540   2
  -3  -6   0 433.163 171.250   6
  -3  -6   0 316.047 149.990   4
   3   6   0 362.804 51.2135   7
   3  -6   0 250.643 177.113   4
   3  -6   0 402.459 114.811   6
  -3   6   0 203.718 110.531   1
  -3   6   0 317.799 152.978   9
   3  -7   0 71260.9 1598.35   4
   3   7   0 73112.4 1615.07   9
   3   7   0 71741.2 1518.64   1
   3   7   0 69861.0 1039.62   7
  -3   7   0 71435.6 1430.17   1
  -3   7   0 69633.9 1250.44   7
  -3  -7   0 70858.9 1534.29   4
   3  -7   0 72975.5 1408.40   6
  -3   7   0 70339.1 1554.38   9
  -3  -7   0 71284.5 1536.96   6
  -3   7   0 71761.9 1607.45  11
   3   8   0 743.848 208.355   1
  -3  -8   0 1214.10 242.828   6
  -3  -8   0 1201.33 239.764   4
  -3   8   0 963.796 232.388  11
   3  -8   0 1027.18 272.727   4
   3   8   0 1536.89 314.561   9
  -3   8   0 1057.62 197.121   1
  -3   8   0 992.241 135.581   7
   3  -8   0 1110.95 204.886   6
  -3  -9   0 70.6807 204.317   6
   3  -9   0 67.8517 124.747   6
   3  -9   0-1.30129 191.571   4
  -3   9   0 20.0254 132.102   1
  -3   9   0-48.9895 187.966  11
   3   9   0 237.312 175.804   1
  -3  -9   0 90.3544 178.461   4
   3 -10   0 689.907 233.134   4
   3  10   0 723.942 225.095  11
   3  10   0 811.895 221.077   1
  -3 -10   0 815.248 227.409   6
  -3  10   0 808.471 244.829  11
   3 -10   0 702.832 177.024   6
  -3 -10   0 813.114 243.090   4
  -3  11   0 1504.12 321.053  11
   3 -11   0 2645.59 386.906   4
  -3 -11   0 1870.25 334.182   4
  -3 -11   0 1676.31 290.702   6
   3  11   0 2289.04 351.900  11
   3  11   0 2099.45 313.587   1
   3  12   0 4395.35 460.551   1
  -3  12   0 4916.28 540.967  11
  -3 -12   0 6030.48 532.513   6
  -3 -12   0 5095.79 523.343   4
   3 -12   0 5613.02 575.309   4
   3  12   0 4791.32 509.282  11
   3  13   0 230.845 210.862  11
   3 -13   0 163.338 228.784   4
  -3  13   0 183.352 233.584  11
  -3 -13   0 121.442 208.822   4
   4   0   0 43750.9 667.268   6
   4   0   0 45290.4 654.573   5
  -4   0   0 42485.7 721.916   8
   4   0   0 45473.8 722.783   7
  -4  -1   0 234204. 3109.67   7
  -4  -1   0 229523. 3163.45   6
  -4  -1   0 236072. 3123.88   9
   4   1   0 240163. 3112.61   7
  -4   1   0 227323. 3197.72  11
   4   1   0 227840. 3111.32   9
   4  -1   0 236674. 3176.81   7
  -4   1   0 237372. 3156.16   8
   4  -1   0 226361. 3198.71  11
  -4   1   0 237625. 3170.57   7
   4  -1   0 239659. 3162.70   8
  -4  -1   0 228425. 3083.32   3
   4   1   0 220021. 3047.36   4
   4   1   0 220956. 3074.95   3
  -4  -1   0 231025. 3129.46   8
   4   1   0 233042. 3166.86   6
   4  -1   0 247457. 3051.92   9
   4  -1   0 234805. 3147.64   4
   4   2   0 11027.2 245.247   7
  -4  -2   0 11529.3 256.007   3
  -4   2   0 10878.1 281.420   9
  -4  -2   0 11006.6 272.338   4
   4   2   0 12825.7 339.701   9
  -4  -2   0 11368.1 326.706   9
   4   2   0 11258.8 248.436   3
  -4   2   0 10815.4 287.361   8
   4  -2   0 11143.0 332.458   4
  -4   2   0 11499.6 311.952   7
  -4   2   0 11074.3 346.112  11
  -4   2   0 12097.5 241.266   2
   4  -2   0 11919.5 319.363   7
  -4  -2   0 10939.6 261.545   8
   4  -2   0 11482.8 293.382   8
   4  -2   0 11087.6 235.505   2
   4  -2   0 12455.6 297.392   9
   4   2   0 11147.6 271.167   4
  -4  -2   0 11341.0 342.829   6
   4   2   0 10828.8 330.204   1
   4  -3   0 260310. 3537.23   8
   4   3   0 268736. 3601.41   4
   4  -3   0 258503. 3485.87   6
   4  -3   0 262877. 3459.52   2
  -4  -3   0 263574. 3464.28   8
  -4  -3   0 261390. 3711.56   6
   4   3   0 270917. 3450.46   7
  -4   3   0 255802. 3734.37  11
   4   3   0 259526. 3694.07   1
  -4   3   0 266763. 3491.37   6
  -4  -3   0 252280. 3594.02   4
  -4   3   0 260496. 3629.72   9
  -4  -3   0 264910. 3527.30   3
   4   3   0 256610. 3692.33   9
  -4   3   0 264418. 3603.82   7
   4  -3   0 266569. 3556.51   1
  -4   3   0 263385. 3458.40   2
   4  -3   0 257632. 3710.55   4
  -4  -4   0 234811. 3300.91   3
  -4  -4   0 243276. 3509.81   6
  -4  -4   0 235497. 3406.24   4
   4   4   0 238568. 3480.73   1
  -4   4   0 237515. 3283.10   6
  -4  -4   0 237082. 3139.31   8
  -4   4   0 237184. 3341.53   7
  -4   4   0 243663. 3204.68   2
  -4   4   0 235226. 3438.90   9
   4   4   0 238041. 3502.96   9
   4  -4   0 237908. 3519.96   4
  -4   4   0 237109. 3536.80  11
   4  -4   0 237694. 3278.31   6
  -4  -5   0 163570. 2614.15   6
  -4   5   0 160141. 2562.43   9
   4   5   0 159771. 2628.81   9
  -4  -5   0 159199. 2533.43   4
  -4   5   0 159654. 2442.10   1
  -4   5   0 161589. 2406.56   7
  -4   5   0 160400. 2278.98   2
   4  -5   0 160871. 2388.88   6
  -4   5   0 158498. 2650.13  11
   4   5   0 163676. 2584.01   1
   4  -5   0 164543. 2650.06   4
  -4   6   0 95600.2 1497.11   2
  -4  -6   0 96262.3 1785.29   4
   4  -6   0 96263.1 1886.25   4
   4   6   0 96405.1 1806.08   1
  -4  -6   0 96770.1 1835.85   6
   4   6   0 96283.4 1873.59   9
  -4   6   0 95300.1 1685.02   1
   4   6   0 96625.4 1366.53   7
  -4   6   0 95669.2 1815.73   9
   4  -6   0 97368.5 1642.86   6
  -4   6   0 97640.7 1893.26  11
  -4   6   0 97467.9 1604.39   7
   4  -7   0 3222.70 343.659   4
   4  -7   0 3954.98 265.270   6
   4   7   0 3039.66 294.254   1
  -4   7   0 3770.42 234.426   7
  -4   7   0 3043.18 322.828  11
   4   7   0 3479.71 113.378   7
   4   7   0 4210.58 377.750   9
  -4  -7   0 3229.07 298.635   4
  -4  -7   0 4148.69 344.050   6
  -4   7   0 3825.02 276.748   1
   4   8   0 31048.9 977.797   1
   4  -8   0 31556.0 1058.61   4
  -4   8   0 32554.3 769.326   7
  -4   8   0 31225.3 1049.79  11
  -4  -8   0 32840.9 1019.53   6
   4   8   0 32048.5 1056.41   9
   4  -8   0 34274.9 895.102   6
  -4  -8   0 32519.1 1006.59   4
  -4  -9   0 8804.44 541.618   4
   4   9   0 8298.95 518.427   1
   4  -9   0 8093.11 446.232   6
   4  -9   0 7454.49 555.063   4
  -4  -9   0 7972.50 519.147   6
  -4   9   0 7204.18 534.204  11
  -4 -10   0 19573.7 868.629   4
   4 -10   0 18543.2 894.770   4
  -4  10   0 18783.1 891.009  11
   4  10   0 17766.2 806.620   1
  -4 -10   0 19644.8 858.998   6
   4 -10   0 18147.4 720.930   6
   4  11   0 326.294 202.107   1
   4 -11   0 152.751 218.022   4
  -4  11   0-34.7154 205.804  11
  -4 -11   0 562.706 232.937   6
   4  11   0 487.637 257.518  11
  -4 -11   0 174.491 198.869   4
  -4 -12   0 44927.7 1541.54   4
  -4 -12   0 50155.8 1587.95   6
   4  12   0 46159.3 1503.59   1
   4 -12   0 47010.4 1652.33   4
  -4  12   0 44644.6 1605.15  11
   4  12   0 46778.4 1614.32  11
  -4 -13   0 10925.2 752.771   6
  -4  13   0 11540.3 825.729  11
   4  13   0 10440.4 768.387  11
   4 -13   0 10182.2 796.211   4
  -4 -13   0 9728.12 733.771   4
   5   0   0 87.1519 43.7871   6
   5   0   0 85.2624 37.1388   5
  -5   0   0 93.9342 60.5502   8
   5   0   0 77.8673 61.5362   7
  -5   0   0-6.52292 40.7823   6
  -5   0   0 60.3303 70.9239   7
  -5   0   0 74.4265 38.3377   5
  -5  -1   0 12655.1 297.161   7
   5  -1   0 12649.6 353.948  11
   5  -1   0 11836.2 303.069   4
   5  -1   0 11739.9 315.505   8
   5  -1   0 12181.7 329.742   7
   5   1   0 13051.1 284.363   9
  -5   1   0 12302.8 345.394  11
  -5   1   0 11724.1 324.861   7
   5   1   0 12544.6 273.237   3
   5   1   0 12258.7 234.646   4
  -5  -1   0 12297.9 323.276   6
  -5  -1   0 11664.1 307.110   8
  -5   1   0 13245.5 334.704   8
   5  -1   0 12608.9 302.567   5
   5  -1   0 13083.4 226.951   9
  -5  -1   0 12286.1 274.522   3
   5   1   0 12310.4 294.831   7
   5   1   0 12463.9 324.043   6
  -5  -1   0 11858.5 247.553   5
  -5  -1   0 12398.1 284.065   9
  -5   2   0 390950. 5447.46  11
  -5   2   0 397014. 5343.65   8
  -5  -2   0 396641. 5423.65   6
  -5  -2   0 401178. 5299.34   8
   5  -2   0 405375. 5289.93   9
   5  -2   0 403936. 5404.26   4
  -5  -2   0 379635. 5257.38   4
   5  -2   0 390402. 5236.25   2
   5   2   0 397227. 5419.90   1
   5   2   0 391535. 5240.71   3
  -5  -2   0 395055. 5252.77   3
   5   2   0 398376. 5264.49   4
   5  -2   0 413470. 5352.03   8
   5   2   0 408288. 5269.80   7
  -5   2   0 410223. 5386.84   7
   5   2   0 399658. 5369.02   9
   5  -3   0 9091.71 222.182   2
  -5   3   0 8763.24 357.185  11
   5  -3   0 8166.58 339.506   4
  -5   3   0 8301.67 271.545   8
  -5   3   0 8458.72 302.652   7
  -5  -3   0 8714.42 250.115   3
  -5   3   0 9016.16 219.116   2
   5  -3   0 9203.00 215.390   6
   5   3   0 9532.63 351.532   9
  -5  -3   0 9631.18 253.875   8
   5  -3   0 8775.74 265.080   1
  -5  -3   0 8721.37 283.222   4
  -5   3   0 8748.55 213.228   6
   5   3   0 9140.23 283.683   4
  -5   3   0 8018.96 288.889   9
  -5  -3   0 9053.85 367.115   6
   5   3   0 8612.92 225.201   7
   5   3   0 7946.34 332.075   1
   5  -4   0 5678.36 326.609   4
  -5   4   0 5214.00 201.035   6
   5  -4   0 5235.03 175.407   2
   5   4   0 4790.32 287.067   1
  -5  -4   0 6309.04 349.432   6
  -5  -4   0 5552.69 264.069   4
  -5   4   0 5084.05 313.950  11
   5  -4   0 5186.24 200.658   6
  -5  -4   0 5316.00 217.803   3
  -5   4   0 5054.45 250.550   7
   5   4   0 5581.67 169.186   7
  -5   4   0 5439.54 277.812   9
   5   4   0 6672.33 340.185   9
  -5   4   0 5833.90 179.113   2
  -5  -4   0 5703.03 182.050   8
  -5   5   0 1722.54 105.683   2
   5  -5   0 1835.71 240.842   4
  -5  -5   0 2120.18 242.614   6
  -5  -5   0 1783.03 187.204   4
  -5   5   0 1868.88 231.405  11
  -5   5   0 1663.96 159.288   7
   5   5   0 1431.27 192.226   1
   5  -5   0 1589.69 137.385   6
   5   5   0 2575.56 265.895   9
   5   5   0 1863.70 93.0318   7
  -5   5   0 1773.74 195.130   9
  -5   6   0 37934.0 1049.34  11
   5  -6   0 40660.6 842.535   6
   5  -6   0 41120.0 1078.11   4
   5   6   0 40342.2 1055.55   9
   5   6   0 36537.4 978.472   1
  -5   6   0 39111.7 984.289   9
   5   6   0 39014.8 627.061   7
   5   6   0 37675.5 617.556   7
  -5  -6   0 39385.1 963.133   4
  -5   6   0 39239.1 714.363   2
  -5   6   0 40523.7 862.701   7
  -5  -6   0 40112.1 1030.68   6
  -5   7   0 50984.8 1334.88  11
   5  -7   0 52467.9 1089.95   6
  -5  -7   0 52568.4 1240.97   4
   5   7   0 53076.7 1273.77   1
   5   7   0 52495.7 1326.07   9
  -5  -7   0 51493.1 1280.02   6
   5  -7   0 50576.1 1323.66   4
  -5   7   0 51155.0 1057.24   7
  -5   8   0 18131.8 793.234  11
   5   8   0 17385.6 722.146   1
   5   8   0 18784.1 796.025   9
  -5  -8   0 17545.5 706.749   4
  -5   8   0 18420.2 568.364   7
   5  -8   0 17052.8 772.548   4
   5  -8   0 18311.7 612.675   6
  -5  -8   0 18441.5 756.097   6
  -5  -9   0 19475.5 820.627   6
  -5   9   0 19140.0 861.242  11
   5  -9   0 19679.6 686.659   6
   5  -9   0 20062.4 882.479   4
   5   9   0 18507.4 842.987   9
  -5  -9   0 19792.5 811.369   4
   5   9   0 19988.3 815.386   1
  -5  10   0 5249.72 487.186  11
  -5 -10   0 5740.52 474.947   4
   5  10   0 6543.00 497.577   1
  -5 -10   0 5295.88 466.138   6
   5 -10   0 5085.75 492.535   4
  -5 -11   0 1498.61 291.243   6
  -5 -11   0 1251.78 269.504   4
   5  11   0 1129.84 267.154   1
   5 -11   0 1053.98 301.920   4
   5  11   0 1268.84 310.905  11
  -5  11   0 1192.04 279.855  11
   5  12   0 1190.61 286.018   1
  -5 -12   0 661.070 255.116   6
  -5 -12   0 965.806 274.197   4
   5  12   0 1019.41 304.254  11
   5 -12   0 1343.20 370.385   4
  -5  12   0 1065.76 320.160  11
  -5 -13   0 528.268 245.155   6
  -5  13   0 364.762 238.558  11
   5  13   0 772.651 272.881  11
  -6   0   0 47827.5 834.603   7
  -6   0   0 47640.6 761.996   6
  -6   0   0 47503.1 739.426   5
   6   0   0 50463.1 843.989   7
   6   0   0 48815.5 742.247   5
  -6   0   0 45710.4 842.947   8
   6   0   0 48074.6 762.993   6
  -6  -1   0 54149.0 928.636   6
   6   1   0 54877.5 864.969   3
   6   1   0 53949.0 925.204   6
  -6  -1   0 55304.5 861.659   9
   6  -1   0 54867.4 894.467   5
  -6  -1   0 57708.8 874.660   3
  -6   1   0 54348.9 981.947  11
  -6  -1   0 53509.6 808.007   5
   6   1   0 54727.0 904.403   7
  -6  -1   0 54474.9 926.281   8
  -6  -1   0 54380.9 900.664   7
   6  -1   0 54332.3 898.933   4
   6   1   0 53854.2 847.110   9
  -6   1   0 54871.5 944.809   8
  -6   1   0 53972.7 950.327   7
   6  -2   0 274865. 3527.62   9
  -6  -2   0 253071. 3500.65   4
  -6   2   0 258747. 3733.60  11
  -6   2   0 264078. 3635.69   8
  -6  -2   0 258324. 3587.38   8
   6   2   0 261337. 3625.80   9
   6  -2   0 260153. 3665.21   4
   6   2   0 266848. 3508.43   4
   6   2   0 260183. 3694.89   1
  -6  -2   0 267113. 3554.18   7
  -6   2   0 265979. 3668.31   7
   6   2   0 253729. 3508.60   3
   6  -2   0 262650. 3525.70   2
  -6  -2   0 260916. 3694.60   6
   6   2   0 271115. 3555.70   7
  -6  -2   0 260627. 3527.55   3
  -6  -3   0 30810.2 614.603   4
  -6  -3   0 32517.3 586.955   3
   6   3   0 32665.5 567.560   7
  -6   3   0 30724.4 756.454  11
   6  -3   0 30568.7 488.321   6
   6  -3   0 30923.6 602.164   1
  -6  -3   0 30245.8 737.271   6
   6   3   0 30261.9 570.199   3
  -6   3   0 29985.2 636.694   8
   6  -3   0 31719.5 730.877   4
   6   3   0 30994.2 731.145   1
  -6   3   0 32001.7 689.967   7
   6   3   0 30448.5 702.229   9
   6  -3   0 30734.1 545.744   2
   6   3   0 31384.7 615.041   4
  -6  -3   0 32504.9 602.650   8
   6   4   0 72492.0 1377.64   9
   6   4   0 76647.6 1114.82   7
  -6   4   0 74305.7 1104.81   2
   6   4   0 74790.8 1401.36   1
  -6  -4   0 73355.0 1193.01   3
   6  -4   0 73828.0 1123.84   6
  -6   4   0 71178.5 1422.16  11
   6  -4   0 74453.0 1109.74   2
  -6  -4   0 74424.4 1147.43   8
  -6   4   0 73489.5 1124.97   6
  -6   4   0 72558.0 1300.20   9
  -6   4   0 72174.4 1294.14   7
   6  -4   0 72337.9 1400.93   4
  -6  -4   0 72270.4 1408.80   6
  -6  -4   0 71669.5 1266.94   4
  -6   5   0 2544.57 254.307  11
  -6  -5   0 2544.48 122.907   8
   6   5   0 2142.74 107.207   7
  -6   5   0 2338.31 118.725   2
  -6   5   0 2674.46 202.378   7
   6   5   0 2468.46 247.244   9
   6  -5   0 2772.14 272.307   4
   6  -5   0 2315.47 154.498   6
  -6  -5   0 2391.01 208.159   4
  -6  -5   0 2594.98 255.567   6
  -6   5   0 2423.72 214.990   9
   6   5   0 2395.18 238.828   1
  -6  -6   0 29121.4 874.387   6
   6   6   0 31397.7 906.924   9
   6  -6   0 28734.8 665.296   6
  -6  -6   0 28505.2 789.329   4
   6   6   0 28956.1 495.418   7
  -6   6   0 28093.0 493.529  10
   6  -6   0 30171.4 911.857   4
  -6   6   0 28746.8 899.868  11
  -6   6   0 28706.2 724.649   7
  -6   6   0 28182.9 547.735   2
   6   6   0 29927.0 861.098   1
  -6   7   0 12586.7 465.003   7
  -6  -7   0 12430.5 592.124   6
   6  -7   0 13079.4 451.183   6
   6   7   0 13094.5 620.051   9
   6  -7   0 12355.7 614.543   4
  -6   7   0 11322.5 294.154  10
  -6  -7   0 12049.7 542.617   4
  -6   7   0 11601.7 597.648  11
   6   7   0 12849.9 583.889   1
   6  -8   0 52312.2 1437.02   4
  -6  -8   0 54198.7 1405.53   6
   6  -8   0 51799.9 1140.88   6
  -6   8   0 49921.3 1414.32  11
  -6  -8   0 53264.5 1328.71   4
  -6   8   0 54929.1 1146.72   7
   6   8   0 51846.3 1358.88   1
   6   8   0 54200.1 1438.52   9
   6   9   0 1679.44 263.970   1
  -6  -9   0 1758.15 293.781   6
  -6  -9   0 2176.04 297.849   4
   6  -9   0 1098.68 279.362   4
  -6   9   0 1763.73 293.168  11
   6   9   0 2174.04 324.092   9
   6  -9   0 2056.80 222.950   6
  -6  10   0 14258.9 790.103  11
   6  10   0 14363.3 730.344   1
   6 -10   0 14402.1 804.091   4
  -6 -10   0 13584.5 739.582   6
  -6 -10   0 13377.0 703.421   4
   6  11   0 2592.66 366.865   1
  -6  11   0 2970.21 407.144  11
  -6 -11   0 1505.28 289.904   4
   6 -11   0 2174.29 376.755   4
  -6 -11   0 2123.28 345.667   6
   6  12   0 44545.4 1508.90   1
   6  12   0 43521.4 1562.80  11
  -6 -12   0 47327.2 1589.85   6
  -6  12   0 46801.4 1634.38  11
  -6 -12   0 43249.9 1484.91   4
   6 -12   0 43579.3 1609.91   4
  -6 -13   0-40.6451 200.155   6
  -6  13   0-66.9580 224.050  11
   6  13   0 354.829 248.805  11
  -7   0   0 121.510 76.3891   7
  -7   0   0 308.043 102.026   8
   7   0   0 134.713 57.5319   6
   7   0   0 120.603 46.6512   5
  -7   0   0 56.2128 56.2681   6
  -7   0   0 178.089 53.3137   5
   7  -1   0 21409.3 355.341   6
   7  -1   0 21459.4 468.315   4
  -7   1   0 21502.5 357.812   6
  -7  -1   0 21512.8 504.704   8
   7   1   0 21303.4 447.453   3
   7  -1   0 21630.6 459.967   5
   7   1   0 21424.0 489.094   6
   7   1   0 22413.6 399.126   5
  -7   1   0 21191.3 511.893   8
  -7  -1   0 20884.4 391.255   5
  -7  -1   0 20554.9 475.377   7
   7   1   0 21896.8 420.375   9
  -7   1   0 21648.1 518.195   7
  -7  -1   0 21441.5 492.056   6
  -7  -1   0 21354.1 428.236   9
  -7  -2   0 812.288 83.4482   3
   7   2   0 1406.68 149.659   9
   7   2   0 785.547 72.1057   4
  -7   2   0 456.656 108.654   7
   7  -2   0 587.081 79.4832   2
   7  -2   0 871.465 151.322   4
  -7   2   0 704.197 134.763  11
  -7  -2   0 867.438 98.8392   7
  -7  -2   0 906.713 117.774   8
  -7  -2   0 1175.07 165.723   6
   7   2   0 800.161 153.137   1
   7  -2   0 763.134 77.3730   9
   7   2   0 744.250 88.5154   7
   7   2   0 779.251 78.9232   3
   7   3   0 1823.76 193.673   1
   7   3   0 1854.32 127.561   4
  -7  -3   0 2085.28 217.177   6
  -7  -3   0 1818.77 119.689   3
  -7   3   0 1845.06 173.131   7
   7   3   0 1857.64 118.318   3
   7  -3   0 1943.02 114.795   2
   7  -3   0 2218.84 209.299   4
  -7  -3   0 1925.19 143.194   8
  -7   3   0 1717.67 198.376  11
  -7  -3   0 1777.17 129.454   4
   7   3   0 1794.06 171.050   9
  -7   3   0 1762.33 157.411   8
   7   3   0 2122.32 127.991   7
  -7  -4   0 2228.57 141.534   3
  -7  -4   0 1917.46 238.854   6
   7   4   0 2176.45 124.970   7
  -7   4   0 2007.41 222.977  11
   7   4   0 2725.69 236.344   9
  -7  -4   0 2143.85 145.143   8
  -7   4   0 1904.79 185.709   7
   7  -4   0 2464.42 244.057   4
  -7  -4   0 2113.29 164.006   4
   7   4   0 2194.74 223.948   1
   7  -4   0 2337.41 118.965   2
   7  -4   0 2283.05 109.005   6
  -7   5   0 34374.8 806.276   7
   7  -5   0 32749.7 903.532   4
  -7  -5   0 33317.3 911.403   6
   7  -5   0 33674.7 596.901   2
  -7  -5   0 34425.8 636.911   8
   7   5   0 31967.2 885.825   9
   7  -5   0 33442.8 643.332   6
  -7   5   0 34090.3 932.581  11
  -7  -5   0 32969.2 783.427   4
   7   5   0 34098.2 602.037   7
   7   5   0 34515.1 902.170   1
  -7  -6   0 562.598 163.669   4
   7   6   0 345.192 167.461   1
   7   6   0 555.316 56.9467   7
  -7   6   0 489.911 182.817  11
   7   6   0 1244.89 248.062   9
  -7   6   0 782.493 72.5346   2
  -7  -6   0 1311.18 254.284   6
   7  -6   0 1204.61 253.767   4
  -7   6   0 664.745 165.505   7
   7  -6   0 781.861 109.816   6
   7   7   0 56887.1 1420.60   9
   7  -7   0 58382.0 1116.40   6
  -7   7   0 58312.5 1210.92   7
   7  -7   0 59635.1 1469.44   4
  -7  -7   0 56504.3 1296.11   4
  -7   7   0 55494.2 1433.44  11
  -7  -7   0 56567.0 1413.04   6
   7   7   0 58648.8 1399.26   1
   7   8   0 1366.85 248.623   1
  -7  -8   0 1126.61 261.114   6
   7  -8   0 1445.33 301.353   4
  -7   8   0 910.511 164.796   7
   7   8   0 948.976 254.193   9
  -7   8   0 1113.72 247.685  11
  -7  -8   0 1437.74 239.933   4
   7  -8   0 1109.39 159.632   6
   7   9   0 804.456 234.265   1
   7   9   0-6.74263 198.781   9
  -7   9   0 355.152 205.357  11
   7  -9   0 405.357 231.193   4
  -7  -9   0 503.306 220.256   6
  -7   9   0 460.524 131.170   7
  -7  -9   0 576.371 187.599   4
  -7  10   0 4979.57 478.966  11
  -7 -10   0 5401.53 485.499   6
  -7 -10   0 3901.34 391.980   4
   7 -10   0 4892.50 497.757   4
   7  10   0 5156.50 463.183   1
   7  11   0 990.522 243.728   1
   7 -11   0 666.457 239.682   4
  -7 -11   0 1025.81 262.782   6
  -7  11   0 1007.68 300.524  11
  -7 -11   0 847.007 224.747   4
  -7 -12   0 489.983 274.866   6
   7 -12   0 294.163 264.942   4
   7  12   0 13.2709 233.774  11
   7  12   0 38.0740 200.292   1
  -7  12   0 193.520 212.233  11
   7  13   0 155.580 216.033  11
  -7 -13   0 503.572 244.695   6
  -7  13   0-54.1325 203.874  11
  -8   0   0 387.437 65.2168   5
   8   0   0 458.120 68.6563   6
   8   0   0 502.586 62.5330   5
  -8   0   0 454.860 110.425   8
  -8   0   0 338.469 97.8637   7
  -8   0   0 414.661 74.3715   6
  -8  -1   0 44516.4 874.711   8
  -8   1   0 45313.1 892.770   7
  -8  -1   0 45726.3 855.262   6
  -8  -1   0 44162.1 846.121   7
   8  -1   0 46713.2 820.614   4
   8   1   0 46256.9 811.202   3
   8  -1   0 46592.9 814.592   5
   8   1   0 46207.2 753.936   9
  -8  -1   0 46021.8 725.843   5
  -8   1   0 47110.8 899.609   8
  -8  -1   0 44906.5 765.892   9
   8  -1   0 45873.8 695.203   6
  -8   1   0 47086.8 699.786   6
   8   1   0 44909.5 732.657   5
   8   2   0 290332. 3908.51   4
  -8  -2   0 304135. 3984.98   3
  -8  -2   0 295087. 4038.86   7
   8   2   0 291083. 4046.33   9
   8   2   0 285850. 3965.18   3
  -8   2   0 295732. 4161.35   7
  -8  -2   0 290731. 4080.54   8
  -8   2   0 296950. 4132.67   8
  -8  -2   0 287889. 3948.16   5
   8  -2   0 298641. 4112.05   4
  -8   2   0 296852. 4231.09  11
   8   2   0 296729. 4177.25   1
  -8  -2   0 290425. 4154.47   6
   8  -2   0 309850. 3913.28   9
   8  -3   0 9873.46 283.199   2
  -8   3   0 9556.42 383.517   7
  -8  -3   0 9725.45 287.247   4
  -8   3   0 9409.72 418.245  11
  -8   3   0 9959.00 360.940   8
   8   3   0 9875.11 369.798   9
   8   3   0 9904.03 280.277   3
   8   3   0 9587.16 285.655   4
   8  -3   0 10011.0 396.925   4
  -8  -3   0 9943.92 410.324   6
  -8  -3   0 9607.42 324.026   8
  -8  -3   0 10761.0 299.430   3
   8   3   0 9060.22 393.705   1
   8   4   0 20003.1 637.139   1
  -8  -4   0 20137.3 490.613   8
   8   4   0 20023.5 449.551   7
  -8  -4   0 20397.3 647.668   6
   8  -4   0 19381.6 352.996   6
  -8  -4   0 19698.1 506.896   4
   8  -4   0 20571.6 427.876   2
  -8   4   0 19606.8 578.567   7
   8  -4   0 19756.5 627.632   4
  -8   4   0 20026.5 666.986  11
   8   4   0 21162.6 623.299   9
  -8  -4   0 20572.4 470.917   3
  -8   5   0 1589.63 219.590  11
   8   5   0 1122.28 201.747   1
   8  -5   0 1079.45 89.4657   2
   8   5   0 993.783 89.8674   7
  -8   5   0 1240.65 170.345   7
   8  -5   0 1073.00 91.7052   6
  -8  -5   0 1209.08 154.426   4
  -8  -5   0 1127.03 224.737   6
   8   5   0 1307.78 210.505   9
  -8  -5   0 1359.70 124.775   8
   8  -5   0 1770.03 255.448   4
   8   6   0 161644. 2767.81   1
   8   6   0 159537. 2765.82   9
  -8  -6   0 158189. 2574.10   4
   8  -6   0 160335. 2337.62   6
  -8   6   0 155631. 2810.62  11
   8  -6   0 161886. 2807.05   4
  -8  -6   0 161708. 2803.88   6
  -8   6   0 161600. 2585.89   7
   8   6   0 159056. 2224.83   7
  -8   7   0 28061.0 968.065  11
   8  -7   0 28519.5 676.012   6
  -8  -7   0 28523.2 833.656   4
  -8   7   0 29104.1 799.592   7
   8   7   0 28555.7 948.667   9
  -8  -7   0 28874.1 954.058   6
   8   7   0 27736.9 923.026   1
   8  -7   0 27738.7 966.048   4
   8  -8   0 10773.0 419.409   6
  -8   8   0 10669.2 474.817   7
   8   8   0 10380.8 601.966   9
   8   8   0 11000.8 597.322   1
  -8  -8   0 11148.6 613.388   6
  -8   8   0 10186.4 614.419  11
   8  -8   0 11031.4 634.698   4
  -8  -8   0 11509.5 551.908   4
  -8   9   0 2764.52 252.922   7
  -8  -9   0 2912.76 357.890   6
   8  -9   0 2299.40 351.051   4
   8   9   0 3406.93 375.314   1
  -8   9   0 2937.95 355.696  11
  -8  -9   0 2599.17 301.157   4
  -8  10   0 10316.0 683.061  11
  -8 -10   0 10822.2 618.719   4
  -8 -10   0 12025.3 710.638   6
   8  10   0 9904.60 633.591   1
   8 -10   0 11341.7 729.468   4
  -8 -11   0 208.736 168.698   4
  -8  11   0 92.8736 196.982  11
  -8 -11   0 445.589 231.272   6
   8 -11   0 215.242 232.095   4
   8  11   0 111.409 208.870   1
   8 -12   0 31079.3 1362.42   4
  -8 -12   0 33015.3 1330.74   6
  -8  12   0 30959.4 1327.53  11
   8  12   0 29720.1 1240.24   1
  -8  13   0 797.932 303.441  11
  -8 -13   0 771.651 270.787   6
   8  13   0 410.939 238.654   1
   8  13   0 682.865 251.253  11
   9   0   0 97.2279 25.6575   9
  -9   0   0 154.818 73.4686   6
  -9   0   0 95.2194 59.4908   5
  -9   0   0 349.345 128.388   8
  -9   0   0 35.1660 98.9271   7
   9   0   0 108.723 52.6630   5
   9   0   0 159.190 64.5853   6
   9   1   0 1241.05 125.750   3
   9  -1   0 981.298 119.451   4
  -9   1   0 1128.50 80.0129   6
  -9  -1   0 1272.74 143.710   7
   9   1   0 1168.77 86.1652   5
  -9  -1   0 1040.88 83.7771   5
   9  -1   0 1045.37 76.6152   6
  -9   1   0 1013.03 155.538   8
  -9  -1   0 1096.43 91.8232   9
   9   1   0 972.742 87.7752   9
  -9  -1   0 1148.58 154.194   8
  -9   1   0 911.171 149.478   7
  -9  -1   0 809.879 127.656   6
  -9  -2   0 43544.9 754.322   5
   9   2   0 44236.6 796.060   3
  -9  -2   0 45579.8 803.024   3
   9   2   0 44327.6 836.036   9
  -9  -2   0 44275.5 935.507   6
  -9   2   0 46208.6 931.288   8
  -9  -2   0 44191.7 849.519   7
   9   2   0 44528.8 946.275   1
  -9   2   0 45820.4 993.858  11
  -9  -2   0 43184.8 883.898   8
   9  -2   0 45602.3 707.735   9
   9  -2   0 45609.8 899.371   4
  -9   2   0 44994.1 939.771   7
   9   2   0 43908.3 721.944   4
  -9   3   0 6077.59 317.033   7
  -9   3   0 6517.31 306.509   8
   9  -3   0 6933.52 245.517   2
   9  -3   0 5838.11 309.053   4
  -9  -3   0 6379.26 345.810   6
  -9  -3   0 6890.94 290.277   8
  -9  -3   0 6823.13 229.103   4
   9   3   0 6053.61 221.591   4
   9   3   0 6418.30 341.281   1
  -9  -3   0 6251.45 233.329   3
  -9   3   0 7142.92 371.321  11
   9   3   0 6214.07 226.249   3
   9   3   0 5604.99 287.328   9
   9  -3   0 6191.16 231.486   9
  -9  -4   0 1224.64 215.207   6
   9  -4   0 1427.49 107.293   2
   9   4   0 1490.41 215.225   1
   9  -4   0 1547.00 205.638   4
  -9  -4   0 1560.69 149.318   8
  -9   4   0 1756.45 223.224  11
   9   4   0 1491.20 185.754   9
  -9   4   0 944.809 158.999   7
  -9  -4   0 1252.10 134.038   4
  -9   4   0 1421.78 173.563   8
  -9  -4   0 1689.89 126.575   3
   9   4   0 1216.00 110.817   3
   9  -5   0 60316.9 927.736   6
  -9  -5   0 61284.9 1162.93   4
   9   5   0 60889.8 1012.71   7
  -9   5   0 60504.6 1394.84  11
  -9  -5   0 61260.7 1079.95   8
  -9   5   0 60595.1 1252.87   7
  -9  -5   0 60099.0 1361.68   6
   9  -5   0 59982.8 1345.74   4
   9   5   0 60717.9 1347.98   1
   9   5   0 60388.5 1316.28   9
   9  -5   0 60891.5 975.735   2
  -9   6   0 17240.5 707.790  11
   9   6   0 17097.2 676.865   9
  -9  -6   0 16925.0 564.575   4
  -9  -6   0 16729.9 692.635   6
   9   6   0 15749.3 379.799   7
   9   6   0 16573.6 673.021   1
   9  -6   0 17491.3 706.122   4
  -9   6   0 17179.4 590.356   7
   9  -6   0 17043.8 409.570   6
   9   7   0 33818.1 1048.79   9
   9  -7   0 32756.0 1066.02   4
  -9   7   0 33139.9 1084.43  11
   9  -7   0 34700.1 725.770   6
  -9  -7   0 32761.4 1051.62   6
  -9  -7   0 33941.1 917.436   4
  -9   7   0 35113.7 918.802   7
   9   7   0 35013.8 1053.12   1
  -9   8   0 9047.32 448.788   7
  -9   8   0 8320.35 566.314  11
   9   8   0 8681.15 557.756   9
   9  -8   0 8336.21 565.031   4
   9   8   0 8278.83 531.587   1
  -9  -8   0 8956.46 481.271   4
  -9  -8   0 8695.87 566.679   6
   9   9   0 2558.24 331.831   1
  -9  -9   0 1927.00 262.727   4
  -9   9   0 2137.06 241.385   7
   9  -9   0 2396.82 359.046   4
  -9  -9   0 2631.90 368.228   6
  -9   9   0 2202.83 337.937  11
  -9 -10   0 14067.5 701.198   4
   9  10   0 14630.7 775.823   1
   9 -10   0 15440.6 842.860   4
  -9 -10   0 13679.9 776.669   6
  -9  10   0 13307.1 781.216  11
  -9  11   0 11532.7 770.074  11
   9 -11   0 12069.4 797.549   4
  -9 -11   0 10410.6 708.652   6
   9  11   0 10691.0 700.646   1
   9 -12   0 10368.1 795.483   4
   9  12   0 9104.17 692.497   1
  -9  12   0 9177.24 730.421  11
  -9 -12   0 9498.06 734.507   6
  -9  13   0 498.524 278.381  11
   9  13   0 510.534 256.456   1
   9  13   0 412.275 223.295  11
 -10   0   0 117734. 1745.13   6
  10   0   0 119345. 1559.18   9
  10   0   0 114560. 1699.69   5
  10   0   0 114523. 1735.70   6
 -10   0   0 115468. 1894.49   8
  10   0   0 114104. 1836.61   3
 -10   0   0 111481. 1694.24   5
 -10   0   0 114246. 1870.51   7
 -10   1   0 23225.5 438.239   6
  10   1   0 22586.9 452.304   5
 -10  -1   0 23406.7 466.938   9
  10   1   0 23006.4 540.113   3
  10   1   0 22999.6 453.936   9
 -10   1   0 22287.9 612.145   7
 -10  -1   0 21615.4 592.680   8
 -10  -1   0 22917.2 447.396   5
 -10  -1   0 22114.1 561.213   6
  10  -1   0 22808.1 432.425   6
 -10   1   0 21574.8 602.653   8
  10  -1   0 22307.3 524.074   4
 -10  -1   0 22820.2 580.232   7
  10   2   0 249015. 3615.08   1
  10  -2   0 250267. 3530.50   4
 -10   2   0 240209. 3599.52   7
 -10  -2   0 249226. 3422.42   3
 -10  -2   0 246766. 3548.47   8
 -10   2   0 241695. 3678.36  11
 -10   2   0 247733. 3587.72   8
  10   2   0 245970. 3412.81   3
 -10  -2   0 236605. 3328.43   5
  10   2   0 245841. 3293.26   4
 -10  -2   0 246410. 3493.03   7
 -10  -2   0 243763. 3584.87   6
  10  -2   0 260591. 3261.98   9
  10   2   0 248254. 3438.18   9
  10  -3   0 2175.41 205.905   4
  10   3   0 1998.58 191.230   9
  10  -3   0 2719.67 162.576   2
 -10  -3   0 2148.65 141.785   3
 -10   3   0 2485.28 250.772  11
 -10  -3   0 2253.45 153.467   5
 -10  -3   0 2359.62 236.553   6
  10  -3   0 2571.03 144.336   9
  10   3   0 2226.73 229.542   1
  10   3   0 2446.64 137.564   4
 -10   3   0 2356.88 231.203   7
  10   3   0 2226.01 143.425   3
 -10   3   0 2399.46 211.981   8
 -10  -3   0 2355.63 188.954   8
  10   4   0 43416.6 799.032   3
 -10  -4   0 42879.9 885.874   8
 -10  -4   0 43418.8 812.923   3
 -10   4   0 44856.8 1111.68  11
  10   4   0 43087.7 989.022   9
 -10   4   0 42086.4 991.662   7
  10   4   0 42819.2 1045.58   1
 -10  -4   0 42873.8 826.874   4
 -10  -4   0 42467.8 1054.40   6
  10  -4   0 44026.1 1033.39   4
  10  -4   0 43390.9 789.342   2
 -10   4   0 43596.5 954.787   8
 -10  -5   0 48509.9 952.104   8
 -10   5   0 49786.0 1115.81   7
  10  -5   0 48487.4 1182.28   4
  10   5   0 49251.7 1200.79   1
 -10  -5   0 48608.9 984.922   4
  10   5   0 48825.5 1154.89   9
 -10  -5   0 49301.6 1211.00   6
  10  -5   0 49280.9 839.137   2
 -10   5   0 47203.2 1232.63  11
 -10   6   0 14265.4 657.441  11
  10  -6   0 14268.8 333.394   6
  10  -6   0 13442.0 616.681   4
 -10  -6   0 14300.0 507.913   4
  10   6   0 14639.1 622.349   9
  10   6   0 14270.2 631.736   1
 -10   6   0 14068.0 553.137   7
 -10  -6   0 14036.5 645.374   6
  10  -6   0 14443.2 326.255   2
 -10  -7   0 2813.40 255.475   4
  10   7   0 2362.97 310.630   1
 -10   7   0 2831.06 338.631  11
 -10   7   0 2688.30 261.327   7
 -10  -7   0 2869.37 339.340   6
  10  -7   0 2805.59 334.382   4
  10  -7   0 3171.90 174.273   6
  10   7   0 3120.13 335.176   9
 -10  -8   0 43987.7 1325.17   6
 -10  -8   0 45681.2 1161.75   4
 -10   8   0 45163.4 1363.94  11
 -10   8   0 44433.9 1120.73   7
  10  -8   0 41755.6 1311.86   4
  10   8   0 43629.7 1304.70   9
  10   8   0 43587.3 1287.58   1
 -10   9   0 5742.18 380.182   7
 -10  -9   0 5732.15 409.302   4
  10   9   0 5534.65 468.552   1
  10  -9   0 5334.42 492.596   4
 -10  -9   0 5488.47 485.784   6
 -10   9   0 4684.09 459.164  11
  10 -10   0 1415.67 337.249   4
 -10 -10   0 1782.86 279.779   4
  10  10   0 1129.23 267.339   1
 -10 -10   0 1656.92 327.614   6
 -10  10   0 1842.22 333.388  11
  10 -11   0 602.487 300.510   4
 -10  11   0 780.819 287.065  11
  10  11   0 542.138 238.298   1
 -10 -11   0 545.899 263.039   6
 -10  12   0 14208.5 911.620  11
 -10 -12   0 14818.6 910.091   6
  10 -12   0 15649.1 965.171   4
  10  12   0 15098.0 891.171   1
  10  13   0 4914.84 544.868  11
 -11   0   0 359.402 169.103   7
 -11   0   0 1033.92 114.246   5
  11   0   0 404.494 80.3283   5
 -11   0   0 1012.24 231.481   8
 -11   0   0 1234.04 146.000   6
  11   0   0 792.515 176.723   3
  11   1   0 546.519 122.532   3
 -11  -1   0 452.441 70.3018   9
 -11   1   0 328.815 152.742   7
  11  -1   0 461.601 73.1143   6
 -11  -1   0 637.975 154.703   7
 -11  -1   0 601.098 170.462   8
 -11   1   0 497.836 170.637   8
  11  -1   0 545.536 118.395   4
 -11  -1   0 410.148 131.432   6
  11   1   0 746.412 86.5781   9
 -11  -1   0 321.778 67.5873   5
  11   1   0 659.530 81.4661   5
 -11   1   0 552.885 87.0967   6
  11   2   0 138936. 2095.22   3
  11   2   0 137609. 1958.95   4
 -11  -2   0 141028. 1997.30   5
 -11   2   0 139230. 2294.39   7
 -11  -2   0 139103. 2233.47   8
  11  -2   0 141216. 2193.64   4
 -11  -2   0 135064. 2172.57   7
 -11   2   0 142270. 2278.13   8
  11   2   0 136928. 2090.61   9
 -11  -2   0 140622. 2252.82   6
  11   2   0 139926. 2285.16   1
  11  -2   0 143482. 1900.82   9
 -11  -3   0 4161.56 197.600   5
 -11  -3   0 3389.73 283.021   6
  11  -3   0 4533.30 284.545   4
  11  -3   0 4060.04 174.928   9
  11   3   0 4261.82 201.724   3
 -11   3   0 4434.98 321.603  11
 -11   3   0 4002.25 289.879   7
  11   3   0 4456.97 311.308   1
  11   3   0 3984.64 173.847   4
 -11  -3   0 4124.91 256.817   8
  11  -3   0 3955.84 209.071   2
  11   3   0 3805.27 246.634   9
 -11   3   0 4560.96 286.382   8
 -11  -3   0 4196.38 232.681   7
 -11  -4   0 3243.95 230.958   8
  11   4   0 3114.66 286.270   1
 -11   4   0 3650.14 269.778   8
 -11   4   0 3148.63 303.016  11
  11  -4   0 3353.20 180.348   2
  11   4   0 2893.93 166.167   3
 -11   4   0 2592.40 251.694   7
  11  -4   0 3168.21 277.474   4
 -11  -4   0 3068.79 293.508   6
  11   4   0 3329.56 258.592   9
 -11  -5   0 34.4634 83.6059   4
 -11  -5   0 158.515 184.309   6
  11   5   0 186.754 146.803   9
 -11   5   0 109.776 166.489  11
  11  -5   0 137.625 169.505   4
  11   5   0-9.42622 177.800   1
 -11   5   0 66.0346 131.001   7
 -11  -5   0 456.294 116.216   8
  11  -5   0-39.7833 60.1527   2
  11   6   0 18618.7 737.096   1
 -11   6   0 21319.9 704.589   7
  11   6   0 18929.6 721.245   9
  11  -6   0 20073.0 416.702   2
 -11  -6   0 19724.9 602.940   4
 -11  -6   0 18191.3 749.079   6
 -11   6   0 19392.7 789.630  11
  11  -6   0 17891.3 735.114   4
  11   7   0 471.198 206.459   9
  11   7   0 171.740 186.019   1
 -11  -7   0 890.451 259.561   6
  11  -7   0 461.420 230.761   4
 -11  -7   0 681.355 162.680   4
 -11   7   0 263.133 196.015  11
 -11   7   0 201.028 149.911   7
 -11  -8   0 3025.10 377.985   6
 -11  -8   0 2918.14 279.763   4
  11   8   0 3194.99 360.769   9
 -11   8   0 2211.51 330.746  11
  11  -8   0 3195.18 385.756   4
 -11   8   0 2581.13 268.768   7
  11   8   0 3054.60 349.519   1
  11   9   0 535.043 199.237   1
 -11   9   0 226.929 221.183  11
  11  -9   0 33.7353 225.456   4
 -11  -9   0 681.056 238.926   6
 -11   9   0 189.024 130.176   7
 -11  -9   0 796.957 190.997   4
  11 -10   0 5661.41 546.947   4
  11  10   0 5475.36 507.124   1
 -11  10   0 4709.73 500.930  11
 -11 -10   0 5315.55 509.062   6
 -11 -11   0-76.7946 210.121   6
 -11  11   0 32.5844 221.007  11
  11 -11   0 69.8921 202.227   4
  11  11   0 160.128 201.890   1
  11 -12   0 2104.38 406.754   4
  11  12   0 1441.01 325.517   1
 -11 -12   0 1874.68 378.784   6
 -11  12   0 2952.85 442.763  11
 -12   0   0 277791. 3867.99   6
 -12   0   0 278847. 4046.46   7
  12   0   0 275744. 3993.87   3
 -12   0   0 278944. 4070.72   8
 -12   0   0 275279. 3806.29   5
  12   0   0 280799. 3811.49   5
  12   0   0 282224. 3616.63   9
  12  -1   0 66275.4 1157.74   4
  12   1   0 64953.7 1195.60   3
  12   1   0 65618.9 1057.23   5
 -12   1   0 67453.5 1317.96   8
  12  -1   0 65871.4 1043.65   6
 -12  -1   0 65209.7 1215.13   6
 -12  -1   0 66723.3 1052.71   5
 -12  -1   0 65509.3 1259.48   7
 -12  -1   0 66231.1 1054.37   9
 -12   1   0 65789.5 1053.59   6
  12   1   0 68005.2 1044.13   9
 -12  -1   0 64621.5 1287.67   8
 -12   1   0 65643.7 1307.53   7
 -12   2   0 71048.9 1404.19   8
  12   2   0 71031.9 1102.81   4
 -12  -2   0 71922.5 1376.56   8
 -12   2   0 72538.7 1426.30   7
 -12  -2   0 71175.8 1138.68   5
  12   2   0 72865.7 1228.69   9
  12   2   0 73768.3 1421.36   1
 -12  -2   0 71931.1 1382.03   6
 -12  -2   0 72763.6 1336.50   7
  12  -2   0 74250.2 1018.75   9
  12   2   0 73443.2 1254.03   3
  12  -2   0 72129.9 1320.46   4
 -12  -3   0 62336.7 1185.52   7
  12  -3   0 64984.2 1159.10   2
 -12  -3   0 64129.5 1252.16   8
 -12  -3   0 65221.2 1084.88   5
  12   3   0 63163.9 1205.50   9
 -12  -3   0 63621.8 1332.26   6
 -12   3   0 62406.1 1398.58  11
  12   3   0 63632.6 1109.31   3
 -12   3   0 62842.1 1324.17   7
  12  -3   0 63644.9 1277.19   4
  12  -3   0 65616.5 1025.93   9
  12   3   0 62482.3 1019.59   4
  12   3   0 63958.0 1345.63   1
 -12   3   0 62013.4 1285.55   8
  12  -4   0 27144.8 791.392   4
  12  -4   0 28002.1 616.679   2
 -12   4   0 27668.0 882.274  11
 -12  -4   0 26244.3 636.021   5
 -12   4   0 27405.0 797.761   7
 -12   4   0 25323.2 740.632   8
  12   4   0 27443.2 594.922   3
  12   4   0 26765.1 743.859   9
  12   4   0 26191.9 814.941   1
 -12  -4   0 26897.7 708.240   8
 -12  -4   0 26418.7 819.811   6
  12   5   0 1133.42 228.733   1
 -12   5   0 1290.57 246.900  11
  12  -5   0 1391.68 118.509   2
  12  -5   0 1219.31 225.009   4
 -12   5   0 1053.11 194.567   7
 -12  -5   0 1650.14 181.563   8
 -12  -5   0 1262.42 141.358   4
 -12  -5   0 889.145 211.031   6
  12   5   0 1330.04 211.981   9
 -12   6   0 21774.9 869.559  11
  12   6   0 22430.6 834.053   1
 -12  -6   0 21189.9 816.254   6
  12  -6   0 21435.4 805.749   4
  12   6   0 21038.3 770.429   9
 -12  -6   0 21827.4 636.302   4
  12  -6   0 21999.4 464.213   2
 -12   6   0 22544.6 757.375   7
  12   7   0 201.348 191.257   9
 -12  -7   0 176.702 133.776   4
 -12  -7   0 250.009 200.973   6
  12   7   0 69.2856 218.690   1
 -12   7   0 332.018 203.789  11
 -12   7   0 536.644 171.709   7
  12  -7   0 210.710 242.665   4
  12   8   0 13106.4 701.146   1
 -12   8   0 12740.9 591.663   7
 -12  -8   0 12791.6 708.889   6
  12  -8   0 12824.6 709.819   4
 -12   8   0 12647.7 717.719  11
  12   8   0 11629.5 652.557   9
 -12  -8   0 12488.8 550.050   4
 -12  -9   0 4769.33 467.592   6
 -12   9   0 4654.63 372.787   7
 -12   9   0 4201.33 446.064  11
  12   9   0 4400.80 435.897   1
  12  -9   0 3857.07 437.579   4
 -12 -10   0 23410.5 1060.93   6
  12 -10   0 23319.0 1075.04   4
  12  10   0 20455.7 971.586   1
 -12  10   0 21910.4 1062.55  11
  12  11   0 9696.77 701.080   1
 -12 -11   0 12213.9 804.616   6
  12 -11   0 10441.8 767.124   4
 -12  11   0 11244.9 794.269  11
 -12  12   0 5212.54 585.762  11
  12 -12   0 6423.88 633.562   4
 -12 -12   0 5684.52 598.288   6
  12  12   0 6533.49 604.699   1
  13   0   0 3876.58 279.154   3
 -13   0   0 2558.48 298.538   7
 -13   0   0 3781.78 228.022   6
 -13   0   0 2595.34 180.974   5
 -13   0   0 2830.37 307.997   8
  13   1   0 34197.9 611.999   9
  13   1   0 33175.9 763.018   3
  13  -1   0 32222.9 711.417   4
 -13  -1   0 33984.0 629.771   5
 -13  -1   0 32158.9 767.364   6
 -13  -1   0 32891.3 813.810   7
 -13  -1   0 32730.5 846.547   8
 -13   1   0 33444.2 638.032   6
  13  -1   0 31537.6 623.393   6
 -13   1   0 32458.0 853.905   8
 -13   1   0 32196.1 847.693   7
  13   1   0 32323.6 630.830   5
  13   2   0 30873.8 662.155   9
 -13  -2   0 29447.5 786.876   6
 -13  -2   0 29721.3 796.145   8
 -13  -2   0 31788.2 781.391   7
  13  -2   0 30061.5 741.338   4
  13   2   0 30808.0 699.369   3
 -13   2   0 30288.3 837.152   7
 -13   2   0 30729.1 833.712   8
 -13  -2   0 31668.1 597.094   5
  13   2   0 30436.3 563.363   4
  13   2   0 30553.0 824.493   1
 -13   3   0 341.339 187.923  11
  13   3   0 382.300 70.6543   4
 -13  -3   0 399.837 152.086   8
 -13  -3   0 398.168 80.8808   5
  13   3   0 269.464 165.269   1
  13   3   0 357.706 88.3297   3
 -13  -3   0 600.868 139.532   7
  13  -3   0 328.690 57.9376   9
  13  -3   0 826.643 176.009   4
  13  -3   0 389.805 95.6361   2
 -13   3   0 369.679 161.160   7
  13   3   0 350.441 107.114   9
 -13   3   0 627.366 178.184   8
 -13  -3   0 503.202 168.970   6
 -13  -4   0 59.3583 81.4827   5
 -13   4   0 18.1745 149.122   7
  13   4   0 40.3494 72.6100   3
  13   4   0 319.705 85.1545   4
 -13   4   0-124.872 172.571  11
 -13  -4   0-88.8694 166.423   6
  13   4   0 468.409 211.763   1
  13  -4   0 74.0943 73.3568   2
 -13   4   0 735.315 198.160   8
  13   4   0 137.389 118.431   9
 -13  -4   0 524.891 166.242   8
  13  -4   0 277.752 195.530   4
  13  -5   0 41205.4 1114.09   4
  13   5   0 41522.7 1060.01   9
  13   5   0 41169.1 1138.03   1
 -13   5   0 42465.5 1210.96  11
 -13  -5   0 40105.5 1140.65   6
 -13   5   0 42267.5 1099.12   7
 -13  -5   0 42161.8 961.414   8
  13  -5   0 42984.6 822.561   2
  13   5   0 43223.1 831.118   3
  13  -6   0 5468.27 212.490   2
  13  -6   0 5339.61 417.003   4
  13   6   0 5720.65 403.778   9
 -13  -6   0 5227.53 439.313   6
 -13   6   0 5090.32 429.404  11
 -13   6   0 5003.16 374.068   7
 -13  -6   0 5464.50 294.225   4
  13   6   0 5014.17 409.924   1
  13   7   0 61319.4 1563.69   1
 -13   7   0 59732.0 1421.96   7
 -13   7   0 59272.8 1616.16  11
 -13  -7   0 58095.7 1560.19   6
 -13  -7   0 61322.5 1276.44   4
  13  -7   0 58726.5 1550.64   4
  13   7   0 57901.4 1487.62   9
 -13  -8   0 34878.0 1213.89   6
  13   8   0 36237.3 1206.29   1
 -13   8   0 34006.8 1040.11   7
  13  -8   0 36656.0 1237.14   4
 -13  -8   0 34483.1 957.568   4
  13   8   0 36444.6 1185.11   9
 -13   8   0 34758.0 1245.67  11
  13  -9   0 121.952 246.314   4
  13   9   0 233.537 188.469   1
 -13   9   0 223.161 235.286  11
 -13   9   0 138.474 146.332   7
 -13  -9   0 77.6511 204.122   6
  13  10   0 12337.9 758.318   1
  13 -10   0 12983.6 816.668   4
 -13 -10   0 14917.1 855.326   6
 -13  10   0 12165.4 797.126  11
  13  11   0 4726.97 525.462   1
 -13 -11   0 4062.71 507.073   6
 -13  11   0 4213.52 519.741  11
  13 -11   0 3583.32 501.408   4
  13  12   0 3903.58 493.872   1
 -13 -12   0 4142.28 522.834   6
 -13  12   0 3792.32 508.329  11
 -14   0   0 194885. 3058.38   7
 -14   0   0 196432. 2859.53   6
  14   0   0 196715. 3011.34   3
 -14   0   0 197003. 3097.30   8
 -14   0   0 191025. 2786.93   5
  14  -1   0 1556.25 155.380   4
 -14   1   0 1562.65 220.806   7
  14   1   0 1238.02 107.738   5
 -14   1   0 1634.37 239.473   8
  14   1   0 1699.49 185.246   3
 -14   1   0 1661.84 133.379   6
  14  -1   0 1415.40 115.581   6
 -14  -1   0 1571.29 224.852   8
  14   1   0 1575.67 110.427   9
 -14  -1   0 1271.61 161.516   6
 -14  -1   0 1406.17 202.442   7
 -14  -1   0 1332.96 118.103   5
 -14   2   0 5408.04 358.979   8
 -14   2   0 4735.26 341.080   7
 -14  -2   0 5002.80 201.453   5
 -14  -2   0 4628.48 320.446   8
  14   2   0 4985.29 267.389   3
  14  -2   0 5177.92 295.078   4
  14   2   0 4449.93 224.771   9
 -14  -2   0 4806.79 303.248   7
  14   2   0 5093.75 340.008   1
  14   2   0 4530.75 177.551   4
 -14  -2   0 4775.44 313.171   6
 -14   3   0 302.251 160.816   7
  14   3   0 464.651 68.9202   4
 -14  -3   0 344.803 158.905   6
  14  -3   0 681.960 161.242   4
 -14  -3   0 401.195 77.6694   5
  14  -3   0 493.479 59.4385   9
  14  -3   0 511.733 115.580   2
  14   3   0 425.586 98.4109   3
  14   3   0 466.143 114.871   9
  14   3   0 505.852 189.080   1
 -14   3   0 58.6180 149.070   8
 -14  -3   0 305.548 135.434   8
 -14  -3   0 556.408 125.935   7
  14   4   0 155981. 2539.07   9
  14   4   0 156666. 2722.26   1
 -14  -4   0 153534. 2704.76   6
 -14   4   0 151578. 2675.38   7
  14   4   0 157283. 2331.06   3
 -14   4   0 158609. 2831.55  11
  14  -4   0 157408. 2389.04   2
 -14  -4   0 153087. 2340.47   5
 -14   4   0 155099. 2631.22   8
  14   4   0 150586. 2237.27   4
  14  -4   0 158535. 2652.40   4
 -14  -4   0 159636. 2562.66   8
 -14  -5   0 217.879 100.920   5
  14  -5   0 154.808 84.1337   2
 -14  -5   0 227.145 197.537   6
 -14   5   0 306.254 195.829  11
  14   5   0 158.340 67.7846   3
  14  -5   0 366.811 187.913   4
  14   5   0 337.849 202.951   1
  14   5   0 193.837 143.833   9
 -14   5   0 274.992 175.032   7
 -14  -5   0 311.988 128.865   8
  14  -6   0 11404.3 597.872   4
 -14   6   0 11655.8 651.629  11
 -14  -6   0 11925.9 631.769   6
  14   6   0 12335.1 628.480   1
 -14   6   0 12763.4 590.582   7
  14   6   0 11823.8 582.077   9
 -14   7   0-11.8065 178.935  11
  14   7   0 228.078 182.238   9
  14   7   0 125.751 205.555   1
  14  -7   0 266.326 227.152   4
 -14  -7   0 312.993 226.283   6
 -14   7   0-2.98223 148.031   7
 -14  -7   0 2.40372 92.5221   4
 -14  -8   0 58644.5 1652.92   6
  14  -8   0 59688.6 1653.29   4
  14   8   0 57720.1 1609.89   1
 -14   8   0 57290.8 1451.27   7
 -14   8   0 58695.0 1700.83  11
  14   9   0 703.938 276.048   1
 -14  -9   0 230.932 234.455   6
 -14   9   0 570.434 266.636  11
  14  -9   0 316.878 239.103   4
 -14   9   0 381.806 179.219   7
 -14  10   0 5922.87 575.739  11
 -14 -10   0 4849.34 519.111   6
  14  10   0 5392.61 532.716   1
  14 -10   0 4428.29 510.837   4
 -14 -11   0 5551.04 566.132   6
  14 -11   0 5713.71 595.773   4
 -14  11   0 4759.30 542.558  11
  14  11   0 5777.72 576.505   1
 -14  12   0 1049.37 422.707  11
  14  12   0 548.134 250.214   1
 -15   0   0 4662.67 266.654   6
  15   0   0 3927.58 313.585   3
 -15   0   0 5069.36 363.396   7
 -15   0   0 4208.53 401.896   8
 -15   1   0 212.934 160.605   7
  15  -1   0 55.9317 83.1876   4
  15   1   0 32.1456 49.1013   9
 -15  -1   0 20.0564 57.8975   5
 -15   1   0-31.2194 161.359   8
  15   1   0 59.3171 113.948   3
 -15   1   0 58.6040 66.0332   6
 -15  -1   0 164.587 166.259   8
 -15  -1   0-42.8118 135.276   7
 -15  -1   0-37.7624 109.739   6
 -15   2   0 37360.3 993.317   8
 -15   2   0 37351.2 1002.81   7
 -15  -2   0 39448.9 717.497   5
 -15  -2   0 37738.2 971.421   8
 -15  -2   0 35916.6 926.860   6
  15   2   0 38869.3 987.716   1
  15  -2   0 37826.6 879.362   4
  15   2   0 39047.2 860.537   3
 -15  -2   0 36657.9 921.315   7
  15   2   0 39288.1 776.620   9
  15   2   0 35930.9 669.570   4
 -15  -3   0 7283.06 405.600   8
  15  -3   0 7368.69 346.272   2
  15   3   0 7672.40 438.105   1
  15   3   0 7079.47 328.956   9
 -15  -3   0 8280.07 384.934   7
  15   3   0 7751.22 321.557   3
  15  -3   0 7066.37 192.018   9
  15   3   0 6810.11 227.125   4
 -15  -3   0 7057.14 411.638   6
  15  -3   0 7025.76 373.199   4
 -15  -3   0 7523.97 285.096   5
 -15   3   0 6924.60 416.070   8
 -15   3   0 7282.37 424.435   7
 -15  -4   0 29673.8 925.122   6
  15   4   0 31194.1 955.224   1
  15  -4   0 29472.7 720.489   2
 -15   4   0 29119.3 912.145   7
  15   4   0 28947.9 795.364   9
 -15  -4   0 29961.7 661.077   5
  15   4   0 29036.0 586.557   4
 -15   4   0 27771.8 961.936  11
  15   4   0 29284.2 672.051   3
  15  -4   0 28997.3 868.270   4
  15  -4   0 27784.7 466.597  10
 -15  -4   0 30671.9 852.961   8
 -15   4   0 30221.0 890.925   8
 -15  -5   0 11481.0 594.283   6
  15   5   0 10131.4 490.244   9
 -15  -5   0 11562.9 415.807   5
  15  -5   0 11551.5 389.338   2
 -15  -5   0 10802.0 475.013   8
 -15   5   0 10691.7 542.685   7
 -15   5   0 10845.7 613.545  11
  15  -5   0 10779.2 551.173   4
  15   5   0 11345.1 369.201   3
  15   5   0 9256.46 540.348   1
  15   6   0 10112.1 587.307   1
  15  -6   0 10194.6 573.567   4
 -15   6   0 10133.3 620.205  11
 -15   6   0 11170.0 567.990   7
 -15  -6   0 10376.3 608.098   6
  15   6   0 10435.4 543.857   9
 -15  -6   0 10718.8 446.860   5
 -15  -7   0 28877.1 1074.38   6
  15   7   0 31132.2 1092.46   1
 -15   7   0 28776.6 1106.56  11
  15   7   0 28630.6 988.739   9
 -15   7   0 28429.0 964.195   7
  15  -7   0 29805.6 1064.31   4
  15  -8   0 2805.19 385.798   4
 -15   8   0 3389.94 352.162   7
 -15   8   0 2718.73 376.164  11
  15   8   0 2478.61 352.295   1
 -15  -8   0 2540.33 368.118   6
 -15   9   0 199.573 228.770  11
  15   9   0 183.253 205.075   1
 -15   9   0-9.72111 152.580   7
 -15  -9   0-7.90989 209.363   6
  15  -9   0-35.1398 241.620   4
  15 -10   0 221.883 270.368   4
 -15  10   0 233.399 250.787  11
  15  10   0 179.290 257.997   1
 -15 -10   0 371.638 245.441   6
 -15 -11   0 30.2251 222.326   6
  15  11   0 103.451 213.441   1
  15 -11   0-59.1194 252.974   4
 -15  11   0 315.656 258.982  11
 -15  12   0-215.527 187.699  11
 -16   0   0 317693. 4814.62   7
  16   0   0 326715. 4479.72   4
  16   0   0 319547. 4744.71   3
 -16   0   0 324977. 4864.68   8
 -16   0   0 328084. 4572.90   6
 -16   1   0 3549.09 312.494   7
 -16   1   0 2874.71 302.396   8
 -16  -1   0 3328.89 182.250   5
 -16  -1   0 3260.70 277.613   7
 -16  -1   0 3607.94 314.560   8
  16  -1   0 3315.01 220.944   4
  16  -1   0 3448.71 293.022   3
 -16   1   0 3612.25 199.418   6
  16   1   0 3841.04 267.919   3
 -16  -1   0 3331.96 253.024   6
 -16   2   0 747.659 249.773   8
  16   2   0 625.082 142.604   3
 -16  -2   0 1145.39 223.047   7
 -16  -2   0 453.245 173.434   6
  16   2   0 820.495 249.265   1
  16  -2   0 611.478 164.904   4
  16   2   0 362.313 69.2407   4
 -16  -2   0 332.530 92.0497   5
 -16   2   0 952.881 265.698   7
 -16  -2   0 1030.86 248.964   8
  16   2   0 438.163 108.221   9
  16  -3   0 5218.54 338.913   4
 -16  -3   0 4748.64 312.265   7
 -16   3   0 4374.50 364.985   7
  16   3   0 4858.49 270.203   3
 -16  -3   0 4844.31 216.527   5
  16   3   0 5200.68 380.701   1
 -16   3   0 5081.77 378.666   8
  16   3   0 4906.00 277.863   9
  16  -3   0 4994.50 301.661   2
  16   3   0 4878.95 185.550   4
 -16  -3   0 4699.72 351.514   6
 -16  -3   0 5375.51 361.649   8
  16  -4   0 144641. 2325.02   2
  16   4   0 144125. 2408.19   9
 -16   4   0 144096. 2563.09   8
  16   4   0 143963. 2628.65   1
  16  -4   0 142549. 2526.87   4
  16   4   0 142006. 2232.92   3
 -16   4   0 144337. 2617.45   7
 -16  -4   0 146579. 2189.32   5
 -16  -4   0 142601. 2615.51   6
 -16  -4   0 146349. 2504.09   8
  16   5   0 6328.67 392.798   9
 -16  -5   0 6698.95 392.046   8
 -16  -5   0 7182.51 321.871   5
 -16  -5   0 6541.42 468.658   6
 -16   5   0 7442.78 534.272  11
  16  -5   0 6093.64 430.900   4
  16   5   0 7273.14 485.774   1
  16   5   0 6470.00 287.347   3
 -16   5   0 6212.46 441.265   7
  16  -5   0 6894.23 312.496   2
  16   6   0 5743.70 461.925   1
 -16  -6   0 7131.69 354.626   5
 -16  -6   0 6637.05 498.458   6
  16  -6   0 7588.58 503.852   4
  16   6   0 6901.61 447.106   9
 -16   6   0 6069.85 499.743  11
 -16   6   0 6918.81 467.448   7
  16   7   0 14629.6 697.597   9
 -16   7   0 15358.9 705.545   7
 -16  -7   0 15692.5 786.461   6
  16  -7   0 16202.1 778.834   4
 -16   7   0 14535.4 784.653  11
  16   7   0 14445.3 746.174   1
 -16   8   0 2270.85 360.230  11
 -16  -8   0 2130.49 345.966   6
 -16   8   0 1757.11 278.291   7
  16   8   0 2056.06 336.916   1
  16  -8   0 1999.99 345.619   4
 -16  -9   0 3727.53 450.780   6
 -16   9   0 3612.19 451.363  11
  16  -9   0 5091.29 525.521   4
  16   9   0 5080.80 507.002   1
 -16   9   0 3921.73 385.097   7
 -16  10   0 52848.8 1771.52  11
  16 -10   0 48400.2 1666.03   4
 -16 -10   0 49236.8 1684.63   6
  16  10   0 50101.6 1657.43   1
  16  11   0 323.160 264.088   1
 -16 -11   0-181.351 286.557   6
 -16  11   0 254.440 239.615  11
  16 -11   0 242.163 281.013   4
 -17   0   0 7284.01 348.265   6
 -17   0   0 6835.80 518.214   8
  17   0   0 6031.28 283.970   4
  17   0   0 6512.08 407.051   3
 -17   1   0 22557.8 552.911   6
  17   1   0 23168.9 697.407   3
 -17  -1   0 22135.7 673.876   6
  17  -1   0 19229.2 719.620   3
 -17   1   0 22610.6 782.871   7
 -17  -1   0 21906.1 740.712   7
 -17  -1   0 20954.5 513.029   5
 -17  -1   0 23046.8 805.693   8
 -17   1   0 22876.4 804.255   8
  17  -1   0 21772.8 603.786   4
 -17   2   0 91734.7 1857.21   7
 -17  -2   0 91007.5 1817.93   8
  17   2   0 84558.1 1363.61   4
 -17  -2   0 94099.2 1430.90   5
  17   2   0 90928.7 1812.52   1
 -17  -2   0 90794.4 1756.65   7
  17  -2   0 89130.5 1649.79   4
 -17   2   0 90540.3 1846.59   8
  17   2   0 93090.4 1487.63   9
 -17  -2   0 90959.1 1745.35   6
  17   2   0 92423.8 1647.84   3
 -17  -3   0 5215.79 225.314   5
  17   3   0 5430.93 290.752   9
  17   3   0 5366.49 400.680   1
 -17   3   0 5593.71 417.728   8
  17  -3   0 5140.69 347.792   4
 -17   3   0 5312.44 413.127   7
  17   3   0 5884.23 306.031   3
 -17  -3   0 4743.72 376.127   6
 -17  -3   0 6158.88 406.340   8
 -17  -3   0 5639.56 357.747   7
  17  -3   0 5408.80 324.578   2
  17  -4   0 446.753 210.385   4
  17   4   0 117.414 139.904   9
 -17  -4   0 69.0910 70.0231   5
  17   4   0 819.028 278.367   1
 -17  -4   0 272.198 222.585   6
  17   4   0 86.1146 84.0241   3
 -17  -4   0 333.381 194.001   8
  17  -4   0 167.428 123.647   2
 -17   4   0 751.911 238.039   8
 -17   4   0 254.364 224.300   7
 -17   5   0 9914.32 561.964   7
  17   5   0 10434.7 500.719   9
  17   5   0 10688.7 379.683   3
 -17   5   0 10672.5 647.425  11
  17   5   0 11105.1 607.461   1
 -17  -5   0 10328.0 501.370   8
  17  -5   0 10758.5 410.379   2
 -17  -5   0 10441.7 389.875   5
  17  -5   0 10844.3 566.241   4
 -17  -5   0 10201.8 582.907   6
 -17  -6   0-159.127 180.147   6
 -17   6   0-56.8326 185.208  11
  17   6   0-117.391 193.320   1
  17  -6   0-15.4328 180.246   4
  17   6   0-28.7582 145.272   9
 -17   6   0-71.5410 178.222   7
  17   7   0 247.616 208.734   1
 -17   7   0 1076.60 253.855   7
 -17   7   0 550.530 233.614  11
 -17  -7   0 768.340 262.853   6
  17  -7   0 164.327 185.008   4
  17  -8   0 159.962 230.260   4
 -17   8   0 131.450 168.527   7
 -17  -8   0-42.6925 196.512   6
 -17   8   0 198.065 203.155  11
  17   8   0 169.018 200.850   1
  17   9   0 35240.0 1310.13   1
 -17  -9   0 34331.1 1334.52   6
  17  -9   0 32925.4 1294.77   4
 -17   9   0 34317.8 1167.23   7
 -17   9   0 33490.5 1351.44  11
  17 -10   0 9369.28 727.196   4
  17  10   0 9350.99 701.788   1
 -17 -10   0 7376.01 655.371   6
 -17  10   0 9353.11 739.773  11
  17 -11   0 3224.99 483.859   4
 -17 -11   0 3214.19 461.073   6
  17  11   0 4201.73 500.582   1
 -17  11   0 3612.76 498.884  11
 -18   0   0 138551. 2243.93   6
  18   0   0 141661. 2430.76   3
 -18   0   0 136328. 2484.35   7
 -18   0   0 137715. 2528.88   8
  18   0   0 140122. 2144.36   4
  18  -1   0 358971. 5082.96   4
 -18  -1   0 361165. 5430.78   8
  18  -1   0 356246. 5371.86   3
 -18  -1   0 364422. 5215.52   6
  18   1   0 359537. 5241.40   3
 -18  -1   0 364415. 4939.29   5
 -18   1   0 360488. 4989.62   6
 -18   1   0 363862. 5441.53   7
 -18  -1   0 360145. 5372.42   7
 -18   1   0 361581. 5454.78   8
  18   2   0 41023.7 1113.87   1
 -18   2   0 41545.1 1158.49   7
 -18   2   0 40619.4 1147.86   8
 -18  -2   0 42978.5 1092.78   7
 -18  -2   0 41506.5 1136.33   8
 -18  -2   0 42514.2 793.968   5
  18  -2   0 42246.6 991.392   4
  18   2   0 42078.9 988.474   3
 -18  -2   0 40870.7 1058.78   6
 -18   3   0 69632.3 1604.32   7
  18   3   0 66796.9 1294.30   9
  18   3   0 69918.9 1587.16   1
 -18  -3   0 67577.3 1531.57   8
 -18  -3   0 68119.0 1534.82   6
 -18  -3   0 69276.4 1155.13   5
  18  -3   0 69540.7 1453.25   4
 -18  -3   0 67871.9 1459.94   7
 -18   3   0 70293.8 1589.98   8
  18   3   0 67872.7 1322.74   3
  18  -3   0 69289.5 1424.19   2
  18   4   0 17535.2 743.361   1
  18   4   0 18650.9 545.829   3
  18  -4   0 16733.8 671.697   4
 -18   4   0 18512.4 748.238   8
  18  -4   0 18501.4 607.758   2
 -18  -4   0 18374.2 479.554   5
 -18   4   0 17820.8 751.039   7
 -18  -4   0 17634.3 740.214   6
  18   4   0 17349.4 607.595   9
 -18  -4   0 18346.0 701.631   8
 -18  -5   0 26468.3 969.746   6
  18  -5   0 28917.2 749.147   2
  18   5   0 28403.8 689.192   3
  18   5   0 30324.8 888.312   9
 -18  -5   0 28224.1 886.905   8
  18  -5   0 27111.0 929.352   4
 -18   5   0 28007.2 977.351   7
  18   5   0 28976.0 1019.17   1
 -18   6   0 15109.0 722.713   7
  18  -6   0 15012.1 719.601   4
 -18  -6   0 15301.7 763.810   6
  18   6   0 15500.1 761.878   1
 -18   6   0 15193.6 803.859  11
  18   7   0 2042.43 346.581   1
  18  -7   0 1812.39 312.216   4
 -18   7   0 1951.18 338.320  11
 -18  -7   0 2124.84 331.807   6
 -18   7   0 3050.70 354.520   7
 -18   8   0 26824.2 1021.04   7
 -18  -8   0 27217.5 1139.41   6
  18  -8   0 27678.1 1127.04   4
 -18   8   0 26709.0 1168.60  11
  18   8   0 27510.3 1127.16   1
 -18   9   0 11899.3 803.171  11
 -18  -9   0 11174.7 768.601   6
  18   9   0 10800.3 739.039   1
  18  -9   0 10620.1 729.356   4
 -18   9   0 11400.1 672.655   7
 -18  10   0 11233.6 821.238  11
  18 -10   0 10142.4 763.238   4
  18  10   0 10659.7 775.057   1
 -18 -10   0 8453.41 706.517   6
  18  11   0 99.0275 266.987   1
 -18  11   0 239.072 244.960  11
 -19   0   0 2996.35 251.032   6
 -19   0   0 3626.06 399.216   8
 -19   0   0 2496.56 317.674   7
  19   0   0 2756.22 201.130   4
  19   0   0 2759.14 281.989   3
  19   1   0 15051.0 611.001   3
  19  -1   0 12892.8 650.368   3
 -19   1   0 17478.0 763.335   8
 -19  -1   0 16267.1 694.715   7
  19   1   0 15335.3 426.381   4
 -19   1   0 16245.6 723.638   7
 -19  -1   0 15275.8 700.865   8
 -19   1   0 16720.1 501.035   6
 -19  -1   0 14325.4 579.989   6
  19  -1   0 14510.6 515.783   4
 -19   2   0 8589.43 522.759   7
 -19  -2   0 8058.46 502.893   8
 -19  -2   0 9090.89 496.508   7
 -19  -2   0 7411.68 282.114   5
  19   2   0 8795.96 503.869   1
  19   2   0 7531.37 395.625   3
  19  -2   0 7820.00 402.820   4
 -19   2   0 8476.43 534.634   8
 -19  -2   0 8312.49 457.838   6
  19   3   0 33984.9 1047.97   1
 -19  -3   0 31683.2 995.330   8
  19  -3   0 32237.3 923.326   4
 -19   3   0 35038.3 1071.12   8
 -19  -3   0 33351.8 958.278   7
  19   3   0 32504.2 831.849   3
 -19  -3   0 33190.4 671.729   5
 -19  -3   0 33008.7 996.450   6
 -19   3   0 31501.9 1038.56   7
  19  -3   0 32896.9 912.595   2
 -19   4   0 6875.89 487.509   7
  19   4   0 8441.51 364.826   3
  19   4   0 8419.57 536.599   1
  19  -4   0 8046.05 411.965   2
  19  -4   0 7980.65 470.540   4
 -19  -4   0 7454.69 489.952   6
 -19  -4   0 7811.47 474.060   8
  19   5   0 4877.94 443.197   1
 -19  -5   0 4168.11 408.864   6
  19  -5   0 4074.97 372.202   4
  19  -5   0 4033.95 273.536   2
 -19   5   0 4110.53 411.289   7
 -19  -5   0 4775.52 384.815   8
  19   6   0-82.0294 204.540   1
  19  -6   0 363.451 214.698   4
 -19   6   0 277.295 217.785   7
 -19   6   0 138.306 207.744  11
 -19  -6   0 170.662 197.748   6
 -19   7   0 17917.0 832.816   7
 -19  -7   0 20008.0 932.535   6
  19   7   0 19361.0 913.035   1
  19  -7   0 18942.7 876.499   4
 -19   7   0 20007.1 979.056  11
 -19   8   0 3143.44 443.496  11
  19  -8   0 2990.46 410.930   4
 -19  -8   0 2776.94 410.386   6
  19   8   0 3957.70 472.288   1
 -19   8   0 3564.51 399.916   7
  19  -9   0-38.5775 195.877   4
 -19  -9   0 511.934 257.331   6
  19   9   0 238.392 215.572   1
 -19   9   0 73.1034 194.744   7
 -19   9   0 167.533 227.098  11
  19  10   0 9320.17 731.123   1
 -19  10   0 10641.7 803.888  11
  19 -10   0 9896.54 751.686   4
 -19 -10   0 10095.9 769.147   6
 -19  11   0 1554.32 366.501  11
  20   0   0 10039.1 503.539   3
 -20   0   0 9924.07 568.607   8
  20   0   0 9700.17 367.013   4
 -20   0   0 10010.0 538.690   7
 -20   0   0 10162.0 425.218   6
 -20   1   0 682.887 237.379   7
 -20   1   0 389.850 109.934   6
 -20  -1   0 398.038 217.737   8
  20   1   0 477.060 95.2959   4
 -20   1   0 217.981 221.373   8
  20  -1   0 3.34944 165.167   3
  20   1   0 481.736 163.664   3
  20  -1   0 485.133 139.379   4
 -20  -1   0 363.786 192.332   7
 -20  -1   0 233.935 138.437   6
  20   2   0 52308.2 1180.56   3
 -20   2   0 50275.1 1351.68   7
 -20  -2   0 50157.2 1234.95   6
 -20  -2   0 48657.3 1318.12   8
 -20  -2   0 50598.9 918.941   5
 -20   2   0 48018.5 1336.06   8
  20  -2   0 50216.9 1331.42   3
  20   2   0 50886.7 857.573   4
  20  -2   0 51957.8 1155.88   4
 -20  -2   0 50033.5 1278.02   7
  20   2   0 50147.8 1297.16   1
  20  -3   0 40262.8 1057.99   4
 -20  -3   0 39266.4 1083.88   7
  20  -3   0 39542.8 1047.18   2
  20   3   0 40666.5 1177.03   1
 -20  -3   0 38697.0 1142.85   8
 -20   3   0 38718.9 1178.40   8
 -20  -3   0 40078.6 1136.82   6
 -20   3   0 38078.8 1180.84   7
  20   3   0 40011.2 961.017   3
 -20   4   0 15127.1 733.010   7
  20  -4   0 15548.8 662.169   4
 -20  -4   0 15876.1 723.400   6
 -20  -4   0 15960.3 699.565   8
  20  -4   0 15545.0 594.315   2
  20   4   0 16257.2 535.497   3
  20   4   0 17300.7 766.570   1
 -20  -5   0 64880.6 1535.93   8
  20  -5   0 62968.5 1566.06   4
 -20   5   0 63938.4 1655.20   7
 -20  -5   0 60479.5 1627.57   6
  20   5   0 66808.7 1692.07   1
 -20  -6   0 36545.8 1262.55   6
  20  -6   0 38315.6 1229.88   4
  20   6   0 41106.1 1326.82   1
 -20   6   0 38526.7 1251.10   7
 -20   7   0 9329.19 688.980  11
 -20  -7   0 8428.20 632.065   6
  20   7   0 10640.5 685.431   1
 -20   7   0 9626.50 621.810   7
  20  -7   0 9601.04 630.709   4
 -20  -8   0 50818.3 1646.18   6
 -20   8   0 46961.7 1654.21  11
  20  -8   0 52037.4 1618.78   4
 -20   8   0 48450.7 1495.64   7
  20   8   0 49763.6 1611.11   1
  20   9   0 407.526 202.777   1
 -20   9   0 361.393 171.494   7
 -20   9   0 277.759 249.776  11
 -20  -9   0 566.052 258.652   6
  20  -9   0 559.054 264.903   4
  20  10   0 5642.02 587.511   1
  20 -10   0 6393.71 632.743   4
 -20 -10   0 5527.90 593.100   6
 -20  10   0 5541.82 605.169  11
 -21   0   0 438.599 142.786   6
  21   0   0 648.821 124.951   4
  21   0   0 315.127 160.357   3
 -21   0   0 746.661 242.121   7
 -21   0   0 516.056 239.830   8
  21   1   0 62.0044 79.1937   4
 -21   1   0 331.797 216.373   7
  21   1   0 138.362 145.762   3
 -21  -1   0 51.5844 123.271   6
 -21  -1   0 160.468 217.221   8
  21  -1   0 41.0087 97.6008   4
 -21   1   0 142.597 92.8160   6
  21  -1   0 386.280 190.548   3
 -21   1   0 19.3744 207.124   8
 -21  -1   0 480.993 207.036   7
  21   1   0 129.022 160.617   1
 -21  -2   0 2239.30 298.530   6
 -21   2   0 1576.34 351.047   7
  21  -2   0 508.075 247.675   3
 -21   2   0 1626.64 359.968   8
  21  -2   0 1544.42 242.956   4
 -21  -2   0 1781.17 310.755   7
 -21  -2   0 1298.02 343.867   8
  21   2   0 929.391 243.989   3
  21   2   0 1747.76 336.871   1
  21  -3   0 6669.88 412.589   2
  21  -3   0 6208.58 400.413   4
 -21  -3   0 6308.13 424.907   7
 -21  -3   0 5970.27 453.901   8
 -21   3   0 7922.58 542.797   7
 -21   3   0 6254.35 487.852   8
  21   3   0 6211.14 475.444   1
 -21  -3   0 6671.79 456.147   6
  21   3   0 5965.24 346.775   3
 -21   4   0 24399.1 955.479   7
  21  -4   0 24730.6 859.118   4
  21   4   0 22922.2 914.948   1
  21  -4   0 24337.9 781.380   2
 -21  -4   0 24566.2 900.062   8
 -21  -4   0 23803.8 911.359   6
 -21   5   0 4499.17 432.450   7
  21  -5   0 4649.25 409.194   4
  21   5   0 4460.16 432.955   1
 -21  -5   0 4272.22 419.200   6
 -21  -5   0 5810.57 437.219   8
  21   6   0 28979.7 1121.92   1
 -21  -6   0 27743.5 1094.72   6
 -21   6   0 26356.2 1046.57   7
  21  -6   0 29190.2 1062.26   4
  21  -7   0 1762.53 317.483   4
 -21  -7   0 1090.12 260.652   6
  21   7   0 1163.76 298.533   1
 -21   7   0 977.977 258.915   7
 -21  -8   0 12364.9 810.024   6
 -21   8   0 11950.8 731.958   7
 -21   8   0 12805.3 851.365  11
  21  -8   0 14365.1 823.180   4
  21   8   0 13013.4 802.054   1
 -21  -9   0 922.280 300.583   6
 -21   9   0 565.829 295.140  11
 -21   9   0 685.971 253.854   7
  21  -9   0 593.584 262.940   4
  21   9   0 572.493 274.912   1
  21  10   0 243.127 273.098   1
  21 -10   0 1029.64 330.515   4
 -21  10   0 489.121 256.662  11
 -21 -10   0 281.428 276.695   6
  22   0   0 40278.1 868.231   4
  22   0   0 38005.1 1099.46   3
 -22   0   0 39210.4 962.373   6
 -22   0   0 36610.6 1175.49   8
 -22   0   0 37197.0 1154.29   7
  22  -1   0 14715.8 529.412   4
  22   1   0 14915.8 663.051   1
 -22   1   0 15159.3 732.344   8
 -22  -1   0 14469.2 711.885   8
  22   1   0 15255.9 631.165   3
 -22  -1   0 15909.8 712.629   7
 -22   1   0 14793.1 707.318   7
  22  -1   0 15722.6 696.363   3
 -22  -1   0 14903.8 595.646   6
 -22  -2   0 122252. 2404.55   7
 -22   2   0 121819. 2513.51   8
  22  -2   0 123815. 2204.03   4
 -22  -2   0 123214. 2331.93   6
  22   2   0 124268. 2443.14   1
 -22  -2   0 126675. 2509.55   8
  22   2   0 125449. 2258.18   3
 -22   2   0 121382. 2508.42   7
  22  -2   0 122814. 2478.12   3
 -22   3   0 27521.8 1019.29   8
 -22  -3   0 26975.0 942.021   6
 -22  -3   0 27665.1 928.811   7
  22   3   0 28111.9 810.634   3
  22  -3   0 28989.6 1047.37   3
  22  -3   0 28689.1 911.568   2
 -22  -3   0 27204.9 990.059   8
 -22   3   0 29143.2 1047.22   7
  22  -3   0 27761.4 876.402   4
  22   3   0 27301.7 985.160   1
 -22  -4   0 2674.48 336.958   6
  22  -4   0 2602.10 305.614   4
  22  -4   0 2865.65 272.384   2
 -22  -4   0 2774.78 333.150   8
  22   4   0 3146.83 373.133   1
 -22   4   0 2458.40 349.449   7
  22   5   0 2034.41 333.785   1
 -22   5   0 2781.19 356.361   7
 -22  -5   0 2362.84 343.199   6
  22  -5   0 2901.00 343.377   4
 -22  -6   0 55400.7 1639.77   6
  22  -6   0 56092.3 1564.82   4
  22   6   0 58029.9 1674.24   1
 -22   6   0 54844.4 1607.74   7
 -22  -7   0 208.848 240.579   6
 -22   7   0 304.886 221.351   7
  22  -7   0 553.018 258.469   4
  22   7   0 169.027 242.509   1
  22  -8   0-36.0185 225.277   4
  22   8   0 137.024 220.159   1
 -22  -8   0-82.8686 211.722   6
 -22   8   0-14.0624 196.983   7
 -22  -9   0 1616.84 350.428   6
  22  -9   0 1795.56 375.587   4
 -22   9   0 2141.57 356.718   7
  22 -10   0 22965.0 1173.31   4
 -22  10   0 19302.3 1140.18  11
 -23   0   0 928.908 252.886   7
 -23   0   0 1010.45 274.138   8
 -23   0   0 809.522 157.815   6
  23   0   0 960.245 217.710   3
 -23  -1   0 3066.79 360.011   7
  23  -1   0 3385.82 257.368   4
  23   1   0 3421.08 345.715   1
 -23  -1   0 2742.36 276.219   6
 -23  -1   0 2955.00 362.897   8
  23  -1   0 2852.30 322.990   3
 -23   1   0 3027.57 375.510   8
 -23   1   0 3574.11 385.981   7
  23   1   0 3848.29 333.364   3
 -23   2   0 7267.28 563.233   7
 -23  -2   0 8024.65 548.908   7
  23   2   0 6816.59 454.673   3
  23   2   0 8112.53 552.195   1
 -23  -2   0 8655.91 611.096   8
  23  -2   0 6812.41 531.195   3
 -23  -2   0 6677.57 467.650   6
 -23   2   0 7967.47 605.068   8
  23  -2   0 6558.34 406.468   4
 -23   3   0 23837.8 976.997   7
  23  -3   0 25371.5 878.776   2
  23  -3   0 25092.5 835.681   4
 -23  -3   0 25198.3 962.525   8
  23   3   0 25756.0 789.594   3
  23  -3   0 26005.9 1009.05   3
 -23  -3   0 24593.7 910.746   6
  23   3   0 24845.0 954.680   1
 -23  -3   0 25205.0 903.100   7
 -23   4   0 4757.85 453.181   7
  23  -4   0 3683.66 317.121   2
  23  -4   0 3621.26 346.374   4
 -23  -4   0 3896.04 378.737   8
 -23  -4   0 3596.10 377.352   6
  23   4   0 4416.63 419.643   1
 -23  -5   0 8659.64 605.566   6
  23   5   0 9285.53 623.101   1
  23  -5   0 8041.12 530.180   4
 -23   5   0 9076.71 624.018   7
 -23   6   0 6092.15 539.535   7
 -23  -6   0 6597.12 573.732   6
  23  -6   0 5735.69 488.763   4
  23   6   0 6020.92 537.717   1
 -23  -7   0 19631.5 985.158   6
 -23   7   0 18411.8 925.281   7
  23   7   0 19422.1 981.689   1
  23  -7   0 19140.6 929.970   4
  23   8   0 9345.66 714.392   1
 -23   8   0 9473.86 670.964   7
 -23  -8   0 7663.35 658.147   6
  23  -8   0 10426.5 721.318   4
 -23  -9   0 13358.4 895.512   6
  23  -9   0 13563.7 873.131   4
 -23   9   0 12450.2 788.090   7
  23   9   0 13342.6 878.319   1
 -24   0   0 1031.81 291.390   8
 -24   0   0 1131.07 259.315   7
  24   0   0 1261.59 228.292   3
  24  -1   0 239.911 172.639   3
  24   1   0 407.947 196.357   1
 -24   1   0 232.488 223.164   8
 -24  -1   0 402.639 201.871   7
 -24  -1   0 205.355 218.057   8
  24   1   0 470.471 191.228   3
 -24  -1   0 95.8144 144.833   6
 -24   1   0 577.026 256.019   7
  24   2   0 91956.1 2057.22   1
 -24   2   0 94553.7 2172.32   8
 -24  -2   0 92995.6 2051.22   7
 -24  -2   0 90555.9 2110.32   8
  24  -2   0 92083.9 1810.72   4
 -24  -2   0 92530.9 1952.88   6
 -24   2   0 88841.5 2122.84   7
  24   2   0 94433.1 1896.78   3
  24  -2   0 91812.9 2101.25   3
 -24  -3   0 4685.06 410.256   7
 -24   3   0 4567.41 459.567   7
 -24  -3   0 4927.29 462.900   8
  24   3   0 4573.23 431.586   1
  24  -3   0 4929.49 467.810   3
 -24  -3   0 3845.68 377.378   6
  24  -3   0 4093.80 358.727   2
  24  -3   0 4478.66 357.250   4
 -24  -4   0 1334.50 276.897   6
  24  -4   0 1660.52 261.966   4
 -24  -4   0 1517.13 271.473   8
 -24   4   0 1195.45 285.778   7
  24   4   0 1141.81 268.066   1
  24  -4   0 1154.18 276.820   3
  24  -5   0 4543.58 414.761   4
 -24  -5   0 4693.94 452.103   6
  24   5   0 4819.73 464.754   1
 -24   5   0 5174.45 496.365   7
  24  -6   0 37658.4 1270.40   4
 -24  -6   0 34413.7 1294.87   6
  24   6   0 37319.4 1349.57   1
 -24   6   0 33638.4 1271.77   7
 -24   7   0 17781.1 926.701   7
  24  -7   0 19055.9 936.173   4
 -24  -7   0 17631.2 953.085   6
  24   7   0 18193.2 961.542   1
 -24   8   0 2267.86 371.739   7
  24   8   0 2212.33 422.602   1
 -24  -8   0 1600.05 338.225   6
  24  -8   0 2487.50 378.524   4
  24  -9   0 1805.96 378.359   4
 -24  -9   0 1652.48 393.505   6
 -24   9   0 884.408 294.833   7
 -25   0   0 21.3320 351.257   8
  25   0   0 198.663 181.601   3
 -25   0   0 303.892 181.013   7
  25   0   0 179.348 155.638   1
 -25  -1   0 1745.67 230.169   6
 -25  -1   0 1639.12 289.809   7
 -25   1   0 1459.47 305.901   8
  25   1   0 1844.24 258.200   3
  25  -1   0 2022.72 299.851   3
  25   1   0 1920.95 280.921   1
 -25  -1   0 1605.43 319.995   8
 -25   1   0 1759.69 309.157   7
  25  -2   0 5998.02 524.955   3
  25   2   0 6750.23 536.253   1
 -25  -2   0 6916.00 583.745   8
 -25  -2   0 5445.95 439.843   6
 -25   2   0 6445.78 566.732   7
 -25  -2   0 6962.31 532.297   7
  25   2   0 6395.16 450.528   3
  25   3   0 557.806 256.127   1
  25  -3   0 578.718 212.461   3
 -25   3   0 308.098 209.132   7
 -25  -3   0 686.639 200.331   6
  25  -3   0 618.424 186.760   4
 -25  -3   0 943.379 282.677   8
  25  -3   0 411.443 174.981   2
  25   4   0 11000.9 677.449   1
  25  -4   0 10964.4 593.978   4
 -25  -4   0 9514.11 609.971   6
  25  -4   0 10604.3 687.944   3
  25  -5   0 662.578 202.793   4
  25   5   0 1055.95 304.169   1
 -25   5   0 641.983 272.307   7
  25  -5   0 614.506 281.420   3
 -25  -5   0 721.661 260.875   6
  25   6   0 5227.87 532.255   1
  25  -6   0 5121.96 473.500   4
 -25  -6   0 5021.22 516.176   6
 -25   6   0 5486.02 538.765   7
 -25  -7   0 346.921 253.943   6
  25   7   0 205.376 206.343   1
 -25   7   0 474.728 265.741   7
  25  -7   0 147.069 194.574   4
 -25   8   0 6297.83 580.245   7
  25  -8   0 5980.95 584.804   4
  25   8   0 7490.44 662.407   1
 -25  -8   0 6239.04 613.099   6
  25  -9   0 1047.41 309.939   4
 -25   9   0 1291.74 342.953   7
  26   0   0 11156.1 625.712   3
  26   0   0 13347.3 659.520   1
 -26   0   0 12141.1 696.169   7
 -26   0   0 13606.3 768.470   8
  26   1   0 10975.3 590.355   3
 -26   1   0 12068.8 723.814   8
 -26  -1   0 10479.8 674.391   8
  26   1   0 12383.8 659.096   1
 -26   1   0 12595.3 721.858   7
 -26  -1   0 11209.5 672.566   7
  26  -1   0 10673.4 633.452   3
 -26  -2   0 78976.6 1793.84   6
 -26  -2   0 73547.3 1859.38   7
 -26  -2   0 76073.2 1958.95   8
  26   2   0 77162.8 1887.34   1
  26  -2   0 77291.4 1932.99   3
  26   2   0 76240.1 1708.59   3
 -26   2   0 75960.2 1972.78   7
  26   3   0 18493.3 865.933   1
 -26   3   0 17867.9 895.929   7
 -26  -3   0 18698.9 825.353   6
  26  -3   0 17434.5 771.596   2
  26  -3   0 17642.4 875.709   3
 -26   4   0 811.414 269.483   7
  26   4   0 611.374 273.123   1
  26  -4   0 704.442 181.547   4
 -26  -4   0 842.850 245.312   6
  26  -4   0 718.963 246.981   3
 -26   5   0 18811.8 955.828   7
  26  -5   0 19043.8 983.387   3
  26   5   0 20732.4 986.613   1
  26  -5   0 19647.6 869.811   4
 -26  -5   0 18279.9 905.469   6
 -26  -6   0 24886.6 1115.27   6
  26   6   0 26457.6 1168.87   1
 -26   6   0 24871.5 1124.84   7
  26  -6   0 25349.2 1186.63   3
  26  -6   0 24101.9 1027.78   4
  26   7   0 1746.18 338.103   1
  26  -7   0 1978.76 348.765   4
 -26   7   0 1911.06 358.713   7
 -26  -7   0 2238.27 388.838   6
 -26   8   0 5672.83 564.456   7
  26   8   0 4617.12 530.986   1
 -26  -8   0 5579.96 583.556   6
  26  -8   0 4728.94 524.357   4
 -26   9   0 109.539 202.105   7
  27   0   0 1395.20 261.233   1
 -27   0   0 1356.84 309.308   7
  27   0   0 1299.05 282.956   3
 -27   1   0 504.722 255.921   7
  27  -1   0 830.994 236.612   3
 -27  -1   0 814.530 276.505   7
  27  -1   0 767.679 195.969   1
  27   1   0 379.336 173.725   3
  27   1   0 795.348 237.943   1
  27  -2   0 1226.24 325.668   3
  27  -2   0 1243.89 292.565   2
 -27   2   0 1549.68 373.542   7
 -27  -2   0 1182.37 323.687   7
 -27  -2   0 551.081 232.907   6
  27   2   0 1023.93 313.962   1
  27  -3   0 1211.53 284.614   3
  27   3   0 1365.00 290.623   1
 -27  -3   0 1019.58 249.640   6
 -27   3   0 779.247 308.143   7
  27  -3   0 872.423 227.915   2
  27  -4   0 13804.4 817.846   3
 -27  -4   0 12610.6 722.803   6
 -27   4   0 12592.6 791.086   7
  27   4   0 12534.1 756.557   1
  27  -5   0 4080.36 407.236   4
  27   5   0 3697.36 460.110   1
 -27   5   0 4129.05 477.356   7
 -27  -5   0 4612.84 472.333   6
  27  -5   0 4429.17 510.147   3
  27   6   0 5995.92 583.839   1
 -27  -6   0 5086.49 531.894   6
 -27   6   0 4736.11 517.257   7
  27  -6   0 5262.66 489.055   4
  27  -6   0 4350.08 536.623   3
 -27  -7   0 4737.84 528.258   6
  27  -7   0 6508.50 644.369   3
  27  -7   0 6161.41 559.868   4
  27   7   0 5992.58 600.302   1
 -27   7   0 5003.53 545.257   7
  27  -8   0 4586.12 513.464   4
 -27   8   0 4633.74 518.487   7
  28   0   0 75506.2 1865.72   3
 -28   0   0 73240.7 1976.02   7
  28   0   0 76672.3 1855.15   1
  28   1   0 16638.6 765.705   3
  28   1   0 17462.2 821.117   1
  28  -1   0 17944.8 857.465   3
  28  -1   0 16070.4 747.894   1
 -28   1   0 17514.3 903.403   7
 -28  -1   0 16711.0 849.286   7
 -28   2   0 15875.7 866.280   7
  28  -2   0 14278.7 783.492   3
  28   2   0 13435.7 741.533   1
 -28  -2   0 12695.3 734.124   7
  28  -2   0 13681.6 741.077   2
  28  -3   0 10658.7 708.023   3
 -28  -3   0 10200.7 623.935   6
 -28   3   0 10023.1 709.407   7
  28   3   0 10523.9 679.692   1
  28  -4   0 8158.91 643.434   3
 -28  -4   0 6900.28 555.362   6
  28   4   0 8557.21 645.907   1
 -28   4   0 7561.42 626.427   7
 -28   5   0 795.914 268.199   7
  28   5   0 619.103 222.855   1
  28  -5   0 867.416 309.658   3
 -28  -5   0 539.593 236.124   6
 -28   6   0 3648.58 465.360   7
 -28  -6   0 4230.72 493.623   6
  28   6   0 3843.43 480.656   1
  28  -6   0 4406.36 527.721   3
  28  -7   0 120.419 213.770   4
  28   7   0-349.438 268.484   1
 -28   7   0 235.824 250.156   7
 -28  -7   0 184.676 235.286   6
  28  -7   0-21.1600 268.880   3
  28  -8   0 6856.76 613.936   4
 -29   0   0 3064.74 413.967   7
  29   0   0 2584.55 359.800   3
  29   0   0 3155.12 372.007   1
 -29   1   0 627.433 268.687   7
  29  -1   0 659.133 218.280   1
  29   1   0 354.333 202.232   1
  29  -1   0 350.738 213.645   3
 -29  -1   0 321.995 213.288   7
 -29  -2   0 829.439 277.475   7
  29  -2   0 610.886 228.013   2
  29   2   0 253.728 201.081   1
  29  -2   0 871.651 270.594   3
 -29   2   0 512.720 256.885   7
 -29   3   0 3354.53 464.557   7
  29  -3   0 2586.18 371.193   3
  29   3   0 3974.34 443.526   1
  29   4   0 540.163 275.736   1
 -29   4   0-68.9632 236.220   7
 -29  -4   0-80.2531 190.798   6
  29  -4   0 309.100 278.088   3
 -29  -5   0 12634.5 789.882   6
 -29   5   0 13681.0 870.441   7
  29   5   0 14056.8 856.242   1
  29  -5   0 13610.5 870.512   3
 -29   6   0 850.620 275.986   7
 -29  -6   0 814.217 287.674   6
  29  -6   0 634.293 265.605   3
  29   6   0 470.285 275.237   1
 -29  -7   0 2725.80 420.519   6
 -30   0   0 44385.4 1530.99   7
  30   0   0 44960.6 1400.98   1
  30   0   0 46988.3 1448.10   3
 -30   1   0 857.451 284.487   7
  30   1   0 204.082 179.738   1
  30  -1   0 772.444 228.695   3
 -30  -1   0 401.011 219.408   7
  30   2   0 1787.67 320.495   1
  30  -2   0 1802.42 332.450   3
  30  -2   0 1221.94 256.586   2
 -30   2   0 1868.06 370.859   7
 -30   3   0 2105.25 400.580   7
  30  -3   0 1890.10 340.162   3
  30   3   0 2306.74 369.718   1
 -30  -4   0 26780.2 1122.42   6
  30   4   0 26577.3 1178.05   1
 -30   4   0 30454.8 1311.49   7
  30  -4   0 27301.0 1228.58   3
  30  -5   0 1491.82 373.467   3
 -30  -5   0 1324.74 287.213   6
  30   5   0 1097.19 314.091   1
 -30   5   0 1009.73 302.199   7
 -30   6   0 10074.6 777.422   7
  30   6   0 10871.8 800.658   1
  30  -6   0 10578.8 817.248   3
 -30  -6   0 10978.2 784.630   6
  31   0   0 1073.92 277.174   1
 -31   0   0 918.294 305.557   7
  31  -1   0 1143.45 268.729   2
  31  -1   0 1946.08 325.509   3
 -31  -1   0 1827.46 353.261   7
 -31   1   0 2004.75 400.240   7
  31   1   0 1723.69 306.391   1
  31   2   0 2830.84 397.014   1
 -31   2   0 2693.33 410.547   7
  31  -2   0 2170.49 362.086   3
  31  -3   0 435.941 244.669   3
  31   3   0 204.906 207.625   1
 -31   3   0 269.241 261.482   7
  31   4   0 3346.89 471.805   1
 -31   4   0 3009.61 466.557   7
  31  -4   0 3034.92 442.694   3
  31  -5   0 3776.50 502.722   3
 -31  -5   0 3331.44 432.678   6
 -31   5   0 3029.58 447.413   7
  31   5   0 3008.45 432.664   1
 -31  -6   0 3929.22 496.123   6
 -32   0   0 2963.72 442.332   7
 -32   1   0 678.128 284.201   7
  32  -1   0 844.168 253.358   3
 -32  -1   0 887.526 283.958   7
  32  -1   0 295.444 174.083   2
  32   1   0 845.208 231.939   1
  32   2   0 1095.44 269.687   1
  32  -2   0 753.855 268.667   3
 -32   2   0 728.284 277.255   7
  32   3   0 16014.8 918.100   1
  32  -3   0 14890.5 905.747   3
 -32   3   0 16365.1 967.855   7
  32  -4   0 21119.0 1114.80   3
  32   4   0 21261.5 1083.61   1
 -33   0   0 610.570 287.467   7
  33  -1   0-89.1017 207.367   2
 -33  -1   0 162.625 236.369   7
  33   1   0 633.688 234.743   1
 -33   1   0-31.3556 232.126   7
 -33   2   0 4990.25 563.624   7
  33   2   0 3644.47 441.680   1
  33  -2   0 4471.50 489.162   3
  33   3   0 1282.20 361.172   1
  33  -3   0 1472.71 350.282   3
  33  -4   0 195.720 248.634   3
 -34   0   0 12565.3 861.046   7
  34   2   0 9575.90 714.249   1
  34  -3   0 15715.3 955.585   3
  34   3   0 15983.6 942.076   1
  35   0   0 585.387 231.934   2
   0   0  -1 27395.6 539.268  10
   0   0  -1 26241.9 534.095   2
   0   0  -1 27681.9 515.520   5
   0   0   1 27300.2 538.523  10
   0   0  -1 27589.5 518.310   3
   0   0   1 27215.7 512.929   3
   0   0   1 26787.8 537.996   2
   0   0   1 26914.3 508.613   5
   0  -1  -1 51659.3 874.949   3
   0  -1  -1 51385.4 905.165   2
   0  -1   1 51083.9 821.154   3
   0  -1  -1 54021.0 850.074   5
   0   1   1 52306.9 908.398   2
   0  -1   1 50007.0 870.497   4
   0  -1  -1 51186.6 870.951  10
   0   1  -1 51681.2 825.435   3
   0   1   1 49702.5 866.586   3
   0   1   1 50653.9 837.968   5
   0   1  -1 52939.0 887.598   4
   0  -1   1 50623.8 876.956   1
   0   1   1 50458.3 868.248  10
   0   1  -1 50922.5 837.299   2
   0  -1   1 51412.8 837.344   2
   0   2   1 68998.2 1137.12  10
   0   2  -1 68880.3 1064.99   2
   0  -2  -1 67721.9 1181.96   2
   0  -2   1 68394.3 1074.84   3
   0  -2  -1 73167.0 1139.34   5
   0  -2   1 68160.6 1176.56   4
   0   2  -1 69484.1 1010.93  11
   0   2  -1 70274.3 1148.49   6
   0   2  -1 67559.7 1175.02   1
   0   2   1 69033.8 1124.90   5
   0   2  -1 71216.0 1179.44   9
   0  -3   1 147209. 2187.18   6
   0   3  -1 146822. 2050.62   2
   0   3  -1 144007. 2238.32   9
   0   3   1 142783. 2074.21   1
   0  -3  -1 146306. 2185.22   6
   0  -3  -1 145589. 1974.87   7
   0   3  -1 144222. 2084.77  11
   0   3   1 145229. 2164.46  10
   0  -3  -1 143392. 2214.38   2
   0  -3   1 139294. 2232.63   4
   0   3  -1 143942. 2240.55   1
   0   4  -1 36853.8 862.072   1
   0   4   1 36656.8 729.612   1
   0   4  -1 36727.5 765.490  11
   0  -4  -1 38703.2 826.239   6
   0  -4  -1 36330.9 816.471   4
   0  -4  -1 36689.1 584.061   7
   0  -4   1 38262.3 883.704   4
   0   4  -1 35672.6 858.867   9
   0  -4   1 36405.3 812.042   6
   0  -4  -1 36703.2 825.144   2
   0   5  -1 9574.73 435.271   1
   0   5  -1 9260.03 433.832   9
   0  -5   1 9999.36 407.891   6
   0   5  -1 9520.23 380.668  11
   0  -5  -1 9610.33 404.850   6
   0  -5  -1 10324.0 432.048   4
   0  -5   1 9600.93 449.445   4
   0  -5  -1 9311.88 214.198   7
   0   5   1 9299.52 346.289   1
   0  -6   1 62022.1 1398.43   4
   0   6  -1 60845.2 1375.17   9
   0  -6  -1 60773.7 1328.17   4
   0   6   1 62096.9 1207.77   1
   0   6  -1 61483.3 1292.01  11
   0   6  -1 63149.8 1366.97   1
   0  -6  -1 64360.5 1323.76   6
   0   6  -1 62083.6 1195.06   7
   0  -6   1 62573.4 1300.24   6
   0  -7  -1 77869.9 1646.07   4
   0   7   1 76893.9 1479.78   1
   0  -7   1 74999.8 1692.51   4
   0  -7   1 78865.7 1593.22   6
   0   7  -1 77881.5 1429.56   7
   0   7  -1 79269.0 1609.61  11
   0   7  -1 76004.6 1685.24   9
   0   7  -1 75575.8 1635.81   1
   0  -7  -1 77386.8 1595.41   6
   0  -8   1 6477.91 471.430   4
   0   8  -1 6239.05 416.525  11
   0   8  -1 6643.15 486.116   9
   0  -8   1 6296.75 409.163   6
   0  -8  -1 6685.93 430.197   6
   0  -8  -1 5994.44 438.897   4
   0   8   1 6105.80 364.286   1
   0   8  -1 5748.00 312.387   7
   0   8  -1 5769.11 426.315   1
   0   9   1 8007.68 571.609  11
   0   9  -1 8571.22 518.023  11
   0   9  -1 7635.50 509.382   1
   0  -9   1 7667.32 552.415   4
   0  -9   1 8244.94 499.782   6
   0   9  -1 8519.09 566.296   9
   0   9   1 8699.48 461.607   1
   0  -9  -1 7967.17 491.424   6
   0  -9  -1 7769.32 522.065   4
   0 -10   1 1598.73 265.292   6
   0  10   1 1400.56 217.475   1
   0 -10  -1 1231.92 243.251   6
   0  10   1 1051.61 293.589  11
   0  10  -1 1303.35 283.045  11
   0  10  -1 1440.76 274.558   1
   0 -10   1 1812.35 329.360   4
   0  10  -1 1796.33 331.084   9
   0 -10  -1 904.667 252.255   4
   0 -11  -1 8361.76 613.544   4
   0  11  -1 7754.39 565.518  11
   0 -11   1 7380.67 601.363   4
   0  11  -1 6284.57 561.439   9
   0 -11   1 7365.76 531.730   6
   0 -11  -1 7319.82 538.030   6
   0  11   1 6857.21 601.353  11
   0 -12  -1 2901.48 439.002   4
   0 -12   1 2360.78 410.944   4
   0  12  -1 2486.89 371.150  11
   0  12   1 2226.75 419.751  11
   0 -13   1 5470.91 586.053   4
   0  13   1 5567.29 600.287  11
   0 -13  -1 5005.70 549.561   4
  -1  13   1 2141.86 408.400  11
   1 -13   1 3174.44 463.340   4
  -1 -13  -1 2768.95 427.978   4
  -1 -12  -1 32774.6 1301.18   4
   1 -12   1 30912.7 1316.02   4
  -1 -12  -1 34104.5 1253.18   6
  -1  12   1 33209.1 1396.34  11
   1  12  -1 31700.1 1246.19  11
   1  11  -1 829.314 251.575   1
   1 -11   1 973.263 302.296   4
   1  11  -1 1045.85 268.762   9
  -1  11   1 950.789 280.186  11
  -1 -11  -1 1463.68 277.716   6
  -1 -11  -1 991.628 251.320   4
   1  11  -1 1564.49 288.604  11
   1 -11   1 1528.81 273.066   6
   1 -10   1 16363.7 842.597   4
   1  10  -1 16705.0 793.858   1
   1 -10   1 16691.6 737.538   6
   1  10  -1 15570.3 819.566   9
  -1 -10  -1 15697.9 785.160   4
  -1  10   1 15801.7 849.916  11
   1  10  -1 17054.8 791.074  11
  -1 -10  -1 17494.7 787.417   6
   1   9  -1 4140.27 377.653  11
   1  -9   1 4416.17 361.026   6
  -1  -9  -1 3790.49 382.666   4
   1   9  -1 4701.55 414.620   1
   1   9  -1 3807.06 393.684   9
  -1   9   1 4914.18 458.488  11
  -1   9   1 4282.17 326.660   1
  -1  -9  -1 4402.24 391.019   6
  -1   9   1 4035.53 309.093  10
   1  -9   1 4432.81 428.027   4
  -1   8   1 67486.2 1703.83  11
   1   8  -1 68781.6 1608.35   1
  -1  -8  -1 66950.4 1583.45   4
   1   8  -1 65318.9 1633.20   9
   1   8  -1 69288.8 1313.92   7
   1  -8   1 66611.9 1661.19   4
  -1  -8  -1 70182.6 1575.40   6
   1   8  -1 67274.6 1546.83  11
  -1   8   1 69863.7 1418.42   1
   1  -8   1 69757.5 1518.77   6
   1  -7   1 15899.3 691.607   4
   1   7  -1 16649.8 664.483   1
   1   7  -1 15197.1 604.740  11
  -1  -7  -1 16708.4 641.223   6
   1  -7   1 16545.6 606.138   6
   1   7  -1 16567.3 519.432   7
  -1   7   1 15824.1 535.273   1
  -1  -7  -1 15832.3 636.392   4
   1   7  -1 16171.8 696.621   9
  -1  -6  -1 91775.4 1771.75   4
   1   6  -1 96249.4 1840.50   1
   1  -6   1 97785.8 1747.35   6
   1  -6   1 93286.4 1866.94   4
   1   6  -1 95278.7 1861.98   9
  -1  -6  -1 96740.2 1794.56   6
  -1   6   1 95819.6 1629.75   1
   1   6  -1 96695.6 1752.44  11
  -1   5   1 6306.55 271.857   1
   1   5  -1 6406.51 359.798   1
  -1  -5  -1 6090.40 329.581   4
  -1  -5  -1 6644.06 348.591   6
   1   5  -1 6144.28 363.411   9
   1  -5   1 6461.24 319.569   6
   1  -5   1 7608.60 405.042   4
  -1  -4  -1 561.243 133.251   4
   1  -4   1 897.465 131.605   6
   1   4  -1 281.461 139.481   1
  -1  -4  -1 536.705 139.256   6
   1  -4   1 652.517 176.766   4
  -1   4   1 748.946 120.223  10
   1   4  -1 833.388 170.338   9
  -1   4   1 508.427 88.4267   1
   1   3  -1 9075.17 360.161   1
  -1  -3  -1 9121.42 340.453   6
   1  -3   1 9069.18 360.029   4
   1  -3   1 9718.32 325.856   6
   1   3  -1 9639.03 369.775   9
  -1   3   1 9639.50 313.794  10
  -1  -3  -1 9367.09 355.597   2
  -1   3   1 9465.68 259.126   1
  -1  -3  -1 9754.07 203.725   7
   1   2  -1 365277. 5018.70   1
  -1   2   1 355273. 4937.81  10
   1  -2   1 383136. 4850.38  11
   1  -2   1 385386. 4848.41   2
  -1   2   1 370179. 4971.50   5
   1   2  -1 368945. 5016.48   9
   1   2  -1 362145. 4913.42   2
   1  -2   1 366775. 4927.31   3
   1  -2   1 367642. 5013.23   4
  -1  -2  -1 380958. 4937.36   5
  -1   2   1 370760. 5019.84   2
  -1  -2  -1 357632. 5019.99   2
  -1   1   1 309836. 4143.55   3
   1  -1   1 301099. 4086.36   2
  -1   1   1 298169. 4180.64   2
   1   1  -1 299035. 4149.53   1
  -1  -1  -1 327264. 4097.93   5
  -1   1   1 306737. 4129.80   5
  -1  -1  -1 312367. 4165.46  10
   1   1  -1 297918. 4120.97   2
   1  -1   1 302384. 4115.72   3
   1   1  -1 313051. 4063.83   3
   1  -1   1 307741. 3991.22  11
   1  -1   1 302986. 4145.49   4
  -1   1   1 291646. 4132.67  10
  -1  -1  -1 311403. 4163.45   3
   1   1  -1 309894. 4166.93   4
  -1  -1  -1 300613. 4183.97   2
   1   0   1 37741.4 644.624   5
  -1   0   1 36744.4 666.623   5
   1   0  -1 39457.1 659.212   3
  -1   0   1 38342.0 702.203   2
   1   0  -1 36709.7 692.348   2
  -1   0  -1 39690.1 655.238   5
  -1   0  -1 38539.3 681.677   3
   1   0   1 40812.9 700.426   2
   1   0   1 37753.0 689.339  10
   1   0   1 37227.4 673.955   3
  -1   0  -1 38003.5 690.679  10
   1   0  -1 38133.5 698.327  10
   1   0  -1 39116.5 680.007   5
  -1   0   1 38553.9 648.943   3
  -1   0  -1 37548.7 687.275   2
   1   1   1 311400. 4086.69   5
  -1   1  -1 296920. 4086.05   2
  -1  -1   1 312532. 4160.55   1
   1  -1  -1 322016. 4145.68   5
   1   1   1 308777. 4153.17   3
  -1   1  -1 289968. 4136.12  10
  -1   1  -1 310617. 4165.88   4
  -1  -1   1 302830. 4056.54   3
  -1  -1   1 309592. 4130.69   2
  -1   1  -1 309160. 4130.42   3
   1  -1  -1 291402. 4170.51   2
   1   1   1 312231. 4204.01   2
   1  -1  -1 320624. 4164.80   3
  -1  -1   1 298199. 4153.34   4
   1  -1  -1 313367. 4146.82  10
   1   1   1 298652. 4151.71  10
  -1   2  -1 370042. 4845.56   2
   1   2   1 363697. 4981.30  10
  -1   2  -1 368948. 4839.03  11
  -1   2  -1 372432. 4995.86   9
   1  -2  -1 364899. 5011.35   2
   1   2   1 371176. 4990.01   3
  -1  -2   1 374748. 4853.08   3
  -1   2  -1 382338. 4962.52   6
  -1  -2   1 362947. 5007.46   4
   1   2   1 377543. 4928.17   5
   1  -3  -1 9497.98 241.246   7
  -1  -3   1 9577.52 344.797   6
  -1   3  -1 8783.85 283.829  11
  -1   3  -1 9138.33 238.400   2
   1  -3  -1 9218.97 318.245   6
   1  -3  -1 9547.81 348.587   2
  -1   3  -1 9635.48 358.487   1
  -1  -3   1 9283.86 357.515   4
  -1   3  -1 8986.97 353.268   9
  -1  -4   1 973.599 173.538   4
   1  -4  -1 732.702 75.5919   7
  -1   4  -1 832.948 177.711   9
   1   4   1 584.900 118.027   1
  -1   4  -1 792.778 164.535   1
   1  -4  -1 948.826 142.601   6
  -1   4  -1 761.074 120.124  11
  -1  -4   1 855.434 156.318   6
   1  -4  -1 533.534 144.535   4
   1  -4  -1 858.987 145.285   2
  -1   4  -1 737.459 77.9704   2
   1  -5  -1 6253.28 342.902   4
   1  -5  -1 5974.75 312.881   2
  -1   5  -1 6049.64 351.075   9
  -1   5  -1 5892.33 342.382   1
  -1   5  -1 6476.60 319.436  11
   1   5   1 6578.40 300.426   1
   1  -5  -1 6256.17 196.145   7
  -1  -5   1 6158.99 367.788   4
  -1  -5   1 6303.26 336.856   6
   1  -5  -1 5714.24 304.210   6
  -1   6  -1 95755.1 1652.21   7
   1   6   1 95288.6 1674.82   1
  -1   6  -1 93758.2 1830.32   9
  -1   6  -1 93201.4 1804.13   1
  -1  -6   1 91424.8 1834.40   4
  -1   6  -1 95606.1 1755.79  11
   1  -6  -1 96120.5 1814.45   4
  -1  -6   1 93508.5 1761.90   6
   1  -6  -1 96376.2 1745.13   6
  -1  -7   1 16627.3 633.888   6
   1  -7  -1 17121.8 629.054   6
   1   7   1 16989.1 583.949   1
  -1   7  -1 17127.7 666.540   1
  -1   7  -1 16477.0 537.257   7
  -1   7  -1 16903.3 642.881  11
  -1   7  -1 15890.5 675.733   9
  -1  -7   1 15868.0 676.038   4
   1  -7  -1 16870.5 670.838   4
  -1   8  -1 67998.7 1561.76  11
   1   8   1 68304.8 1448.56   1
   1  -8  -1 71085.1 1534.10   6
  -1  -8   1 64924.2 1620.47   4
  -1   8  -1 66817.6 1631.44   9
  -1   8  -1 67577.4 1331.01   7
   1  -8  -1 66944.1 1604.60   4
  -1  -8   1 67534.3 1535.80   6
  -1   8  -1 66495.0 1564.46   1
  -1   9  -1 3866.85 369.825  11
   1   9   1 4722.31 351.597   1
  -1   9  -1 4636.60 436.635   9
  -1  -9   1 4246.94 409.824   4
   1  -9  -1 4995.25 387.812   6
  -1   9  -1 4164.86 384.218   1
  -1  -9   1 4310.48 376.580   6
   1  -9  -1 4062.03 407.310   4
   1  10   1 16494.4 699.978   1
  -1  10  -1 15900.4 819.399   9
   1  10   1 14194.5 812.136  11
   1 -10  -1 17213.3 836.011   4
  -1  10  -1 15476.4 771.370  11
  -1 -10   1 16954.2 765.864   6
   1 -10  -1 16858.0 750.280   6
  -1 -10   1 16071.1 824.629   4
  -1 -11   1 786.040 281.641   4
  -1 -11   1 1616.34 293.622   6
   1 -11  -1 2047.07 298.391   6
   1 -11  -1 1074.07 292.224   4
  -1  11  -1 1252.52 321.454   9
  -1  11  -1 1291.55 259.620  11
   1  11   1 1458.86 310.503  11
  -1  12  -1 32550.0 1271.07  11
  -1 -12   1 33569.6 1360.68   4
  -1 -12   1 35319.4 1265.45   6
   1  12   1 32629.3 1389.59  11
   1 -12  -1 32627.5 1318.30   4
   1 -13  -1 2764.27 440.054   4
  -1 -13   1 2816.23 448.625   4
   1  13   1 2572.88 434.418  11
  -2 -13  -1 946.366 297.637   4
  -2  13   1 1424.57 375.519  11
   2  12  -1 20317.1 989.929   1
   2 -12   1 19457.9 1043.52   4
  -2  12   1 20559.3 1093.23  11
  -2 -12  -1 20570.3 970.310   6
  -2 -12  -1 19921.9 994.362   4
  -2 -11  -1 1598.50 306.703   4
   2 -11   1 1889.69 359.030   4
  -2 -11  -1 2122.30 329.338   6
   2  11  -1 2038.38 364.507   9
  -2  11   1 1513.66 341.470  11
   2  11  -1 1534.53 308.089   1
   2  11  -1 1830.43 305.072  11
   2 -10   1 19059.7 916.577   4
   2  10  -1 19236.2 837.236  11
  -2 -10  -1 20716.6 894.177   4
   2  10  -1 18777.9 855.725   1
   2 -10   1 19407.0 787.778   6
  -2 -10  -1 19670.7 852.064   6
   2  10  -1 19332.8 920.718   9
  -2  10   1 18169.6 921.262  11
  -2   9   1 3839.71 302.346   1
   2   9  -1 3594.18 365.733   1
   2  -9   1 3125.04 298.665   6
   2   9  -1 3685.44 398.858   9
  -2  -9  -1 2928.09 334.585   4
   2  -9   1 3418.37 396.346   4
  -2   9   1 3888.61 403.801  11
  -2  -9  -1 3575.94 368.062   6
   2   9  -1 3855.05 361.953  11
   2   8  -1 17293.5 724.948   1
   2  -8   1 17021.8 644.657   6
  -2  -8  -1 17616.6 716.645   6
   2   8  -1 16275.2 671.855  11
   2   8  -1 16149.4 515.067   7
  -2   8   1 15578.9 562.992  10
  -2   8   1 14817.0 740.732  11
   2  -8   1 16450.4 757.833   4
  -2   8   1 16396.8 577.030   1
  -2  -8  -1 15734.4 679.356   4
   2   8  -1 16244.6 735.345   9
   2   7  -1 23021.1 617.907   7
   2  -7   1 20672.1 797.283   4
   2  -7   1 22039.9 699.242   6
  -2   7   1 21791.4 636.036  10
  -2  -7  -1 21271.7 742.977   4
   2   7  -1 21105.6 769.800   1
   2   7  -1 21760.5 806.307   9
  -2  -7  -1 22211.9 769.030   6
  -2   7   1 20234.6 817.585  11
  -2   7   1 22471.3 634.199   1
   2   6  -1 5432.52 387.617   9
  -2  -6  -1 4917.53 344.025   6
   2  -6   1 3678.06 262.188   6
   2   6  -1 3917.73 322.125   1
  -2   6   1 4028.38 235.883   1
  -2   6   1 4432.67 366.660  11
  -2  -6  -1 3992.20 297.310   4
  -2   6   1 4078.63 249.636  10
   2  -6   1 4566.75 364.786   4
   2  -5   1 53853.7 1074.76   6
   2   5  -1 53257.5 1193.24   9
  -2  -5  -1 51863.3 1137.39   6
  -2   5   1 53663.8 970.784   1
   2  -5   1 52780.4 1202.69   4
  -2  -5  -1 53100.4 1103.69   4
  -2   5   1 53120.8 1017.82  10
   2   5  -1 54929.5 1188.63   1
   2  -4   1 44184.3 888.754   6
  -2  -4  -1 44941.1 908.041   4
   2  -4   1 44113.3 1001.83   4
   2   4  -1 46796.4 1004.20   1
   2   4  -1 45352.6 1004.64   9
  -2   4   1 45412.3 790.707   1
  -2   4   1 44297.8 856.804  10
  -2  -4  -1 44730.1 963.620   6
  -2   3   1 53434.4 819.621   1
  -2  -3  -1 53188.7 1030.72   2
  -2   3   1 50924.1 915.201  10
   2   3  -1 52470.1 1032.49   9
   2   3  -1 51669.4 1030.00   1
  -2  -3  -1 52668.9 1006.13   6
   2  -3   1 51008.3 1031.84   4
   2  -2   1 223815. 3132.55   4
  -2   2   1 222302. 3104.78   5
  -2  -2  -1 228847. 3024.26   5
   2   2  -1 213368. 3124.43   1
   2  -2   1 221881. 2931.76   2
   2   2  -1 217622. 3058.84   2
   2   2  -1 216093. 3129.27   9
  -2   2   1 221551. 3127.68   2
   2  -2   1 218481. 3073.44   3
  -2   2   1 215729. 3042.79  10
  -2  -2  -1 218280. 3144.86   2
   2  -2   1 219599. 2995.93  11
   2   1  -1 62608.6 1053.96   6
  -2   1   1 63357.9 1037.89   5
   2  -1   1 62818.8 1020.22  10
  -2  -1  -1 64793.0 966.833   5
  -2   1   1 62275.4 1029.60  10
  -2   1   1 65433.8 1037.94  11
   2   1  -1 64933.6 1056.64   4
   2  -1   1 63615.2 947.635  11
   2  -1   1 62435.5 1034.95   3
   2   1  -1 63463.3 1042.05   2
   2   1  -1 65525.3 939.722   3
   2  -1   1 64476.1 985.897   2
   2   1  -1 62704.9 1040.67   1
   2  -1   1 62594.2 1034.00   4
  -2  -1  -1 66503.1 1067.04   3
  -2  -1  -1 61703.5 1071.15   2
  -2   1   1 63460.2 1075.59   2
  -2   0   1 5476.67 213.094   2
   2   0   1 5893.91 180.234   5
   2   0  -1 5670.80 160.119  11
  -2   0  -1 6039.81 220.397   3
   2   0  -1 5208.88 200.532   5
   2   0   1 5841.58 211.950   2
  -2   0   1 5669.02 205.082   5
  -2   0   1 6070.75 186.579   1
   2   0   1 6026.87 217.215  10
  -2   0   1 5533.80 179.952   3
   2   0  -1 5391.19 179.901   3
  -2   0  -1 5580.25 210.880   2
  -2   0  -1 5602.63 207.762  10
   2   0   1 5599.86 212.829   3
  -2   0  -1 5788.38 186.587   4
   2   0  -1 5812.55 222.425   2
  -2   0   1 5802.60 160.129  11
  -2   1  -1 63582.5 1039.42   3
   2  -1  -1 64441.9 1042.81   3
  -2  -1   1 63746.4 929.629   3
  -2   1  -1 64046.6 1042.48   4
  -2  -1   1 65489.0 1044.60   2
  -2  -1   1 63960.7 1041.86   1
  -2  -1   1 61337.5 1045.57   5
   2  -1  -1 63490.2 1039.75   5
   2   1   1 63139.9 956.939   5
   2   1   1 65315.5 1088.66   2
   2   1   1 63110.2 1052.90  10
  -2   1  -1 61310.3 1014.84  10
  -2   1  -1 64903.4 981.820   2
   2   1   1 61798.6 1044.05   3
   2  -1  -1 62425.6 1062.68   2
   2  -1  -1 63343.8 1028.05  10
   2   2   1 221456. 3069.40   5
  -2   2  -1 229857. 3109.95   6
   2   2   1 218164. 3155.57   3
  -2  -2   1 221816. 3177.46   4
  -2  -2   1 223333. 3176.42   6
  -2   2  -1 227537. 3050.38  11
  -2   2  -1 226051. 2993.87   2
  -2   2  -1 220252. 3148.92   9
  -2  -2   1 223291. 2984.48   3
   2  -2  -1 218381. 3171.28   2
   2  -2  -1 228917. 3108.28  10
   2  -2  -1 231287. 3069.94   7
  -2  -3   1 51407.4 1010.73   4
   2  -3  -1 52751.7 940.146   6
  -2   3  -1 51422.7 914.587  11
   2  -3  -1 52945.0 993.142   2
  -2  -3   1 51421.3 1003.35   6
   2  -3  -1 51275.3 855.522   7
  -2   3  -1 50609.4 993.183   9
  -2   3  -1 52977.7 786.813   2
  -2   4  -1 45254.7 922.477  11
   2  -4  -1 47183.7 953.620   2
   2  -4  -1 47537.3 792.779   7
   2  -4  -1 46928.8 924.200   6
  -2   4  -1 47419.6 731.561   2
   2   4   1 45803.5 911.693   1
   2  -4  -1 45863.3 989.985   4
  -2  -4   1 45926.4 1003.83   4
  -2  -4   1 45551.9 977.152   6
  -2   4  -1 45854.6 988.572   9
   2   5   1 53517.3 1071.53   1
   2  -5  -1 50673.9 885.743   7
  -2   5  -1 53515.3 1150.86   1
  -2  -5   1 53550.8 1142.39   6
  -2   5  -1 53594.4 1103.21  11
   2  -5  -1 53881.2 1087.40   2
  -2   5  -1 55447.3 1078.85   7
  -2   5  -1 52303.4 1157.25   9
   2  -5  -1 53724.1 1080.54   6
  -2   5  -1 54439.7 845.661   2
   2  -5  -1 53035.6 1154.82   4
  -2  -5   1 52949.5 1174.64   4
  -2  -6   1 4594.82 347.037   4
  -2   6  -1 4265.85 174.615   2
   2  -6  -1 5117.24 314.356   6
   2   6   1 4686.20 292.189   1
   2  -6  -1 4201.93 182.698   7
   2  -6  -1 4313.14 339.943   4
  -2   6  -1 4497.42 301.347  11
  -2   6  -1 4472.66 354.037   9
  -2   6  -1 4003.28 310.511   1
  -2   6  -1 4372.59 271.948   7
  -2  -6   1 4646.27 338.537   6
   2   7   1 22158.5 696.352   1
   2  -7  -1 21809.9 704.821   6
  -2   7  -1 22539.7 650.624   7
  -2  -7   1 22763.4 764.513   6
  -2   7  -1 21838.0 790.090   9
  -2   7  -1 21626.4 742.495  11
   2  -7  -1 20569.6 757.963   4
  -2   7  -1 21690.9 756.872   1
  -2  -7   1 21495.6 784.481   4
  -2   8  -1 15194.2 704.394   9
  -2   8  -1 15830.3 677.363  11
   2   8   1 16512.8 630.905   1
  -2  -8   1 16380.8 680.665   6
  -2   8  -1 16222.3 557.832   7
  -2  -8   1 15589.4 710.854   4
  -2   8  -1 15776.8 671.334   1
   2  -8  -1 15604.5 709.191   4
   2  -8  -1 15704.3 634.014   6
  -2   9  -1 2863.47 353.098   9
  -2  -9   1 3315.02 378.963   4
   2  -9  -1 3142.63 309.428   6
  -2   9  -1 3179.74 330.226  11
  -2  -9   1 3319.26 340.908   6
  -2   9  -1 3418.48 258.343   7
   2   9   1 3314.14 307.344   1
   2  -9  -1 2530.88 339.004   4
  -2  10  -1 20412.2 929.259   9
   2 -10  -1 20557.9 822.910   6
   2  10   1 21283.7 814.157   1
  -2 -10   1 20366.9 864.672   6
  -2  10  -1 20438.5 883.136  11
  -2 -10   1 19353.8 909.536   4
   2  10   1 19905.4 951.169  11
   2 -10  -1 19592.6 903.674   4
   2 -11  -1 2185.87 305.772   6
  -2  11  -1 1441.87 284.819  11
   2  11   1 1717.69 322.510  11
  -2 -11   1 1509.35 322.901   4
  -2  11  -1 1807.62 338.094   9
   2 -11  -1 2425.96 375.634   4
  -2 -11   1 1381.94 285.572   6
   2 -12  -1 19308.9 1012.88   4
  -2  12  -1 17828.3 930.436  11
  -2 -12   1 18141.5 990.968   4
   2  12   1 20023.5 1070.15  11
  -2 -12   1 21584.7 987.198   6
  -2 -13   1 1394.52 382.227   4
   2  13   1 1355.16 334.583  11
   2 -13  -1 920.945 309.633   4
  -3  13   1 16633.2 1026.87  11
   3  12  -1 10560.3 772.873   9
   3  12  -1 11492.7 750.950   1
  -3 -12  -1 11822.5 748.405   6
  -3  12   1 10625.9 799.556  11
   3 -12   1 9938.83 746.433   4
  -3 -12  -1 10348.3 715.519   4
  -3 -11  -1 6798.43 542.161   6
   3 -11   1 7587.80 625.699   4
   3  11  -1 6625.60 525.978  11
  -3 -11  -1 6123.90 518.711   4
   3  11  -1 6456.29 540.271   1
  -3  11   1 7705.76 638.842  11
   3  11  -1 6068.29 552.574   9
   3 -10   1 35602.1 1280.32   4
   3 -10   1 35873.8 1086.47   6
  -3  10   1 33271.6 1272.47  11
   3  10  -1 34133.1 1254.97   9
   3  10  -1 35422.1 1176.36  11
  -3 -10  -1 35292.1 1190.06   4
   3  10  -1 36521.6 1231.33   1
  -3 -10  -1 35215.0 1187.82   6
   3   9  -1 4031.32 421.696   9
   3   9  -1 2665.08 323.617   1
  -3  -9  -1 3247.31 365.851   6
  -3   9   1 2808.22 377.383  11
   3   9  -1 3792.50 355.828  11
  -3  -9  -1 3876.14 373.459   4
  -3   9   1 3525.36 283.128   1
   3  -9   1 2538.62 367.657   4
   3  -9   1 3797.01 324.031   6
  -3   8   1 3888.74 260.731  10
  -3   8   1 4260.87 289.500   1
   3  -8   1 4007.02 313.962   6
  -3   8   1 4126.60 418.167  11
   3   8  -1 4289.54 385.463   1
  -3  -8  -1 4067.72 362.491   4
   3  -8   1 3882.84 398.122   4
   3   8  -1 3973.76 249.407   7
   3   8  -1 3933.86 401.605   9
  -3  -8  -1 4153.48 372.264   6
   3  -7   1 15599.0 567.834   6
  -3  -7  -1 15456.1 622.126   4
   3   7  -1 15561.5 657.985   1
  -3   7   1 15483.8 508.004   1
   3  -7   1 16587.7 712.622   4
  -3  -7  -1 16752.6 664.137   6
  -3   7   1 16440.6 518.567  10
   3   7  -1 15760.2 687.881   9
  -3   7   1 15996.5 721.562  11
  -3   6   1 82461.4 1750.88  11
  -3   6   1 82160.7 1426.08  10
   3   6  -1 80745.2 1661.92   1
  -3   6   1 83002.0 1401.62   1
  -3  -6  -1 80698.7 1572.18   4
   3  -6   1 82210.8 1508.46   6
  -3   6   1 80296.0 1209.76   8
   3   6  -1 81465.3 1690.90   9
   3  -6   1 79950.2 1701.80   4
  -3  -6  -1 80579.2 1635.12   6
  -3   6   1 84655.6 1314.44   7
  -3   5   1 78194.3 1197.92   8
  -3   5   1 77447.7 1278.19   1
  -3   5   1 77553.8 1326.19  10
  -3  -5  -1 79138.7 1524.89   6
  -3   5   1 79565.0 1259.07   7
   3   5  -1 80331.5 1570.94   9
   3  -5   1 78658.2 1576.46   4
   3   5  -1 78645.4 1543.56   1
  -3  -5  -1 78192.2 1436.18   4
  -3   5   1 77106.7 1600.92  11
   3  -5   1 80529.0 1401.84   6
  -3  -4  -1 119282. 1912.24   4
   3   4  -1 122263. 2054.97   1
  -3   4   1 124125. 1760.68   1
  -3   4   1 121080. 2101.73  11
  -3   4   1 120721. 1852.55  10
   3  -4   1 122301. 1896.11   6
  -3  -4  -1 124556. 2038.18   6
  -3   4   1 121732. 1807.17   7
   3  -4   1 121498. 2067.03   4
   3   4  -1 124301. 2072.21   9
   3   3  -1 9002.96 363.728   1
   3   3  -1 9399.85 377.916   9
  -3  -3  -1 9023.52 358.253   6
  -3   3   1 9059.44 288.409  10
  -3   3   1 9752.84 387.838  11
  -3   3   1 9062.27 209.334   1
   3  -3   1 9301.54 372.729   4
  -3  -3  -1 8838.99 291.285   4
   3  -2   1 231302. 3266.34   3
   3  -2   1 230721. 3288.51   4
  -3  -2  -1 230073. 3287.38   6
  -3   2   1 226354. 3194.45  10
  -3   2   1 230539. 3285.05   5
  -3   2   1 230682. 3316.37  11
   3  -2   1 233377. 3189.41  11
  -3  -2  -1 230068. 3322.99   2
   3   2  -1 230047. 3297.32   9
   3  -2   1 229633. 3072.46   2
   3   2  -1 230079. 3295.89   1
  -3  -2  -1 243198. 3157.47   5
   3  -1   1 71229.5 1151.24   4
  -3   1   1 72120.9 1014.48   1
   3   1  -1 72036.9 1186.67   6
  -3  -1  -1 76010.7 1201.83   3
   3   1  -1 70092.1 1160.99   1
  -3   1   1 73845.4 1207.87   2
   3   1  -1 71950.1 1035.32   3
  -3  -1  -1 74916.1 1063.54   5
   3  -1   1 72869.8 1136.80  10
   3  -1   1 76731.2 1111.69   2
   3   1  -1 70306.8 1182.95   2
   3   1  -1 72430.1 1178.20   4
  -3   1   1 72316.0 1166.24  11
  -3  -1  -1 71838.0 1206.94   2
  -3   1   1 71698.0 1172.34   5
   3  -1   1 73092.0 1185.30   3
  -3   0   1 14356.3 385.419   2
  -3   0  -1 14835.5 372.112  10
   3   0   1 15228.4 374.192   2
  -3   0   1 14854.2 313.284  11
   3   0  -1 14264.6 382.805   2
   3   0  -1 14034.0 320.077   1
  -3   0   1 14222.2 364.400   5
  -3   0   1 14648.6 321.133   1
  -3   0  -1 14765.0 384.734   3
  -3   0  -1 14893.5 370.226   2
   3   0  -1 15353.4 373.679   5
   3   0  -1 15117.0 319.079  11
   3   0   1 16305.3 379.769  10
  -3   0  -1 14526.3 325.060   4
   3   0  -1 14901.1 326.498   3
   3   0   1 14486.8 307.911   5
   3   0   1 14741.4 379.403   3
   3  -1  -1 73997.4 1186.35   5
  -3  -1   1 74274.5 1172.42   1
  -3  -1   1 71255.3 1181.45   5
  -3  -1   1 74608.6 1035.11   3
   3  -1  -1 72021.2 1200.88   2
   3   1   1 72709.9 1189.24   3
   3   1   1 76881.9 1233.08   2
   3   1   1 73060.0 1058.67   5
  -3   1  -1 73487.0 1195.31   3
  -3   1  -1 69639.0 1139.96  10
  -3   1  -1 72571.0 1104.33   2
   3  -1  -1 70014.7 1176.21  11
  -3   1  -1 73573.4 1170.93   4
   3  -1  -1 73390.8 1159.95  10
   3  -2  -1 229077. 3120.82  10
  -3   2  -1 229590. 3112.58  11
   3  -2  -1 214885. 3193.83   2
   3   2   1 222515. 3187.58   3
   3  -2  -1 235784. 3130.90   7
  -3  -2   1 229873. 2967.54   3
  -3  -2   1 224104. 3200.76   4
  -3  -2   1 226984. 3223.23   6
  -3   2  -1 226379. 3161.55   9
  -3   2  -1 221563. 3102.27  10
  -3   2  -1 233881. 3006.62   2
   3  -3  -1 10111.6 293.321   7
  -3  -3   1 9110.87 355.234   4
  -3   3  -1 9434.58 317.634  11
  -3   3  -1 9532.27 351.093   9
   3   3   1 9417.51 339.929   3
  -3   3  -1 9747.42 307.497   6
  -3  -3   1 10141.3 234.254   3
   3  -3  -1 10301.3 355.600   2
  -3  -3   1 9692.22 368.410   6
   3  -4  -1 124037. 1953.61   2
   3  -4  -1 120729. 2020.32   4
  -3  -4   1 117767. 2002.39   4
  -3   4  -1 123594. 1965.07   7
   3  -4  -1 120802. 1892.25   6
  -3   4  -1 119056. 1939.63  11
  -3   4  -1 121267. 1995.27   9
   3  -4  -1 120577. 1798.19   7
  -3  -4   1 122585. 2024.30   6
   3   4   1 123054. 1945.31   1
  -3   5  -1 77674.4 1447.76  11
   3  -5  -1 80452.5 1415.93   2
   3   5   1 78342.6 1423.46   1
  -3   5  -1 79623.5 1421.78   7
  -3  -5   1 77820.4 1510.04   4
  -3   5  -1 77359.1 1488.75   9
   3  -5  -1 78256.8 1387.32   6
  -3   5  -1 78622.5 1081.73   2
   3  -5  -1 80353.1 1523.32   4
  -3  -5   1 77119.1 1495.27   6
   3   5   1 73605.9 1067.88   8
  -3   5  -1 76390.6 1082.54   2
  -3   6  -1 80980.9 1625.32   9
  -3  -6   1 80821.0 1638.38   4
  -3   6  -1 82279.5 1157.05   2
  -3   6  -1 78569.3 1159.51   2
  -3   6  -1 79449.0 1582.03  11
  -3  -6   1 79906.2 1609.66   6
   3  -6  -1 80729.2 1499.69   6
   3   6   1 79055.7 1528.17   1
   3  -6  -1 79585.2 1637.45   4
  -3   6  -1 81609.7 1495.89   7
  -3   7  -1 14498.1 636.263   9
   3  -7  -1 17220.1 595.934   6
  -3   7  -1 15666.9 545.380   7
  -3   7  -1 16026.7 330.450   2
  -3   7  -1 15802.7 627.722  11
   3   7   1 15494.8 588.750   1
  -3  -7   1 14403.9 613.667   6
   3  -7  -1 15814.1 665.013   4
  -3  -7   1 15383.1 657.000   4
   3   8   1 3461.39 313.134   1
  -3  -8   1 3565.60 366.056   4
   3  -8  -1 3442.36 296.545   6
  -3   8  -1 3344.18 327.861  11
  -3   8  -1 3157.39 258.081   7
   3  -8  -1 3229.95 356.712   4
  -3   8  -1 3497.35 353.445   9
  -3  -8   1 3311.44 325.203   6
  -3   9  -1 3506.39 380.876   9
   3  -9  -1 3472.94 308.137   6
  -3   9  -1 2893.17 250.576   7
   3   9   1 3159.97 312.432   1
   3  -9  -1 3167.77 368.901   4
  -3  -9   1 3205.23 342.699   6
  -3   9  -1 3126.99 340.613  11
  -3  -9   1 2940.79 350.811   4
  -3 -10   1 37640.6 1220.50   6
  -3 -10   1 34930.0 1232.53   4
   3 -10  -1 36506.4 1113.49   6
  -3  10  -1 35909.2 1247.17   9
   3  10   1 36032.6 1118.09   1
  -3  10  -1 36889.5 1223.43  11
   3 -10  -1 35935.3 1260.57   4
   3  11   1 7021.07 604.339  11
  -3 -11   1 7253.96 544.453   6
   3 -11  -1 7481.81 603.986   4
  -3  11  -1 7707.38 574.192  11
  -3 -11   1 6576.23 563.308   4
  -3  11  -1 6675.95 558.768   9
  -3  12  -1 11375.0 739.976  11
  -3 -12   1 9662.75 676.002   6
  -3 -12   1 10931.3 756.316   4
   3  12   1 10597.6 785.997  11
   3 -12  -1 10571.6 754.372   4
  -3 -13   1 15762.4 950.635   4
   3  13   1 15988.9 1000.79  11
   3 -13  -1 15008.4 941.833   4
   4  13  -1 3212.70 433.152   1
  -4 -13  -1 2606.13 389.149   6
  -4  13   1 3386.88 497.918  11
   4  12  -1 7080.41 650.629   9
   4 -12   1 6338.95 610.720   4
  -4 -12  -1 6376.85 556.704   6
  -4 -12  -1 6614.02 559.726   4
  -4  12   1 6954.66 646.450  11
   4  12  -1 5699.69 544.425   1
   4  11  -1 325.981 212.454   1
  -4  11   1 128.096 221.989  11
   4  11  -1 121.415 160.219  11
  -4 -11  -1 315.396 206.104   6
  -4 -11  -1 56.9476 188.950   4
   4 -11   1 203.449 236.722   4
   4  11  -1-111.172 248.232   9
   4 -10   1 17144.8 880.779   4
  -4 -10  -1 18570.3 828.565   4
   4  10  -1 17493.9 878.670   9
   4 -10   1 18744.7 737.398   6
   4  10  -1 17220.2 833.608   1
   4  10  -1 17175.6 791.805  11
  -4  10   1 17522.8 904.211  11
  -4 -10  -1 17918.5 840.447   6
  -4  -9  -1 2407.48 317.255   6
  -4   9   1 2674.03 361.208  11
  -4  -9  -1 2034.66 282.997   4
   4   9  -1 2148.04 300.570   1
   4   9  -1 2703.42 365.538   9
   4   9  -1 2434.52 295.503  11
   4  -9   1 2329.55 348.261   4
   4  -9   1 2482.74 262.320   6
  -4   8   1 35194.8 1192.62  11
  -4   8   1 36551.5 863.393  10
   4   8  -1 35706.5 1119.86   1
   4  -8   1 39825.2 1004.40   6
   4   8  -1 39726.5 860.382   7
   4  -8   1 37177.9 1188.58   4
  -4  -8  -1 36654.8 1070.29   4
  -4   8   1 39087.0 916.603   1
   4   8  -1 38372.0 1189.64   9
  -4  -8  -1 37565.2 1133.87   6
   4  -7   1 5436.23 426.339   4
  -4   7   1 5598.22 247.717   7
   4   7  -1 5412.36 424.297   9
   4  -7   1 5150.56 313.779   6
  -4  -7  -1 5158.23 389.489   6
   4   7  -1 5428.27 396.987   1
  -4   7   1 5221.00 269.468  10
  -4   7   1 5376.12 282.818   1
  -4   7   1 4787.23 403.060  11
  -4  -7  -1 5183.29 360.025   4
   4   6  -1 68810.6 1517.97   9
   4  -6   1 70033.4 1323.57   6
  -4  -6  -1 71398.6 1505.14   6
  -4   6   1 70362.5 1198.85   7
  -4   6   1 70132.0 1233.22  10
   4  -6   1 68772.5 1535.44   4
  -4  -6  -1 68776.6 1395.28   4
  -4   6   1 68355.5 1098.63   8
  -4   6   1 70260.4 1583.07  11
   4   6  -1 69748.9 1503.82   1
  -4   6   1 70928.0 1220.32   1
   4  -5   1 15566.0 599.123   4
   4   5  -1 17004.3 601.184   1
  -4   5   1 15988.2 431.282   7
   4  -5   1 16431.5 482.264   6
  -4   5   1 15760.9 394.415   8
  -4   5   1 17234.3 644.968  11
  -4  -5  -1 16859.5 523.766   4
   4   5  -1 16701.2 607.559   9
  -4   5   1 16028.5 406.322   1
  -4  -5  -1 16161.7 589.931   6
  -4   5   1 16980.8 446.914  10
  -4   4   1 18725.2 452.339  10
   4  -4   1 18755.0 607.193   4
  -4  -4  -1 18261.1 579.623   6
   4   4  -1 18452.3 591.213   1
  -4   4   1 18168.8 457.214   7
  -4  -4  -1 17793.5 487.890   4
   4   4  -1 19060.5 603.455   9
  -4   4   1 19532.1 631.754  11
  -4   4   1 18340.2 382.658   1
  -4   3   1 198033. 2829.66  10
  -4  -3  -1 205063. 2850.32   5
  -4  -3  -1 201967. 2668.41   7
  -4  -3  -1 204416. 3015.17   6
  -4  -3  -1 202086. 2830.99   4
   4  -3   1 202173. 3023.17   4
  -4   3   1 206001. 2862.48   7
   4   3  -1 203827. 3027.24   9
  -4   3   1 196185. 2658.25   1
  -4   3   1 201722. 3067.88  11
   4   3  -1 200270. 3014.87   1
  -4   2   1 81444.1 1382.05  11
   4  -2   1 80042.3 1351.52   3
  -4  -2  -1 78970.9 1348.55   6
   4   2  -1 78683.6 1349.58   9
   4   2  -1 79907.3 1355.81   1
   4  -2   1 82163.1 1151.68   2
   4  -2   1 78929.2 1341.09   4
  -4   2   1 80036.7 1349.78   5
  -4  -2  -1 80959.3 1195.61   5
   4  -2   1 80198.3 1285.53  11
  -4  -2  -1 81016.5 1182.46   7
  -4   1   1 23940.4 539.899   5
  -4   1   1 25297.4 543.154  11
   4   1  -1 25578.2 551.479   5
  -4  -1  -1 25592.5 419.765   5
   4  -1   1 24593.1 515.044   4
   4   1  -1 24691.7 412.779   3
  -4   1   1 24585.7 394.235   1
   4  -1   1 26107.4 491.652   2
  -4  -1  -1 24282.5 491.371   7
  -4   1   1 25660.1 569.547   2
   4  -1   1 24150.7 556.508   3
   4   1  -1 24291.2 529.972   1
   4   1  -1 22930.0 552.150   2
   4  -1   1 24775.2 502.540  10
  -4   0  -1 73705.4 1198.57   3
   4   0  -1 70972.3 1101.47  11
  -4   0   1 73877.5 1204.36   2
  -4   0  -1 72857.9 1079.03   4
  -4   0   1 69043.3 1148.73   5
   4   0   1 71184.5 1045.63   5
   4   0  -1 70353.3 1082.81   1
   4   0   1 72317.7 1159.56  10
  -4   0  -1 69084.3 1151.99   7
  -4   0   1 72118.0 1100.45  11
  -4   0  -1 71855.0 1154.28   2
   4   0  -1 73299.2 1165.95   5
  -4   0   1 72659.4 1085.06   1
   4   0   1 71061.7 1065.57   4
   4   0   1 70069.6 1182.89   3
   4   0   1 73826.5 1168.89   2
   4   0  -1 70977.3 1192.42   2
  -4   1  -1 23903.3 472.639   2
  -4   1  -1 24464.4 502.125  10
   4  -1  -1 24632.7 556.681   2
   4   1   1 25772.0 555.840   3
  -4  -1   1 23534.1 534.846   5
   4  -1  -1 24878.7 542.790  11
   4   1   1 25115.3 412.063   5
  -4   1  -1 24952.1 524.406   4
  -4  -1   1 24806.6 530.316   1
  -4   1  -1 23664.8 552.429   7
  -4   2  -1 80908.1 1379.37   7
  -4   2  -1 82275.0 1257.95  10
   4  -2  -1 84846.7 1282.87  10
  -4   2  -1 82349.3 1310.21  11
  -4  -2   1 81714.6 1356.93   4
  -4   2  -1 80596.6 1305.59   9
   4  -2  -1 79798.7 1358.51   2
  -4  -2   1 80601.0 1384.46   6
   4   2   1 83021.4 1354.45   3
  -4   2  -1 85180.9 1173.75   2
   4  -3  -1 200108. 2935.40   2
  -4  -3   1 202244. 3005.64   6
  -4   3  -1 205436. 2970.74   7
  -4  -3   1 199690. 2963.61   4
  -4   3  -1 201763. 2912.88  11
  -4   3  -1 206269. 2832.78   6
  -4  -3   1 199991. 2653.31   3
  -4   3  -1 196832. 2790.83  10
  -4   3  -1 197856. 2920.17   9
   4   3   1 202960. 2937.79   3
   4  -4  -1 17751.9 514.281   2
   4  -4  -1 18399.9 582.288   4
   4   4   1 17455.7 527.673   1
  -4   4  -1 18256.4 546.230   9
  -4  -4   1 17716.0 555.371   4
  -4  -4   1 17865.8 581.845   6
   4  -4  -1 18311.9 476.433   6
   4   4   1 17853.9 375.149   8
  -4   4  -1 17434.5 530.895   7
  -4   4  -1 17192.2 517.497  11
  -4   5  -1 16830.6 534.266   7
  -4  -5   1 16491.9 587.542   6
  -4   5  -1 16064.0 545.701  11
  -4  -5   1 15779.3 571.882   4
  -4   5  -1 16747.8 566.246   9
   4  -5  -1 16586.3 511.621   2
   4   5   1 16610.4 545.118   1
   4  -5  -1 17443.6 502.950   6
   4   5   1 15938.3 314.772   8
   4  -5  -1 16861.5 598.569   4
  -4   6  -1 69126.4 1361.54   7
   4  -6  -1 71408.3 1347.19   6
   4  -6  -1 70841.8 1514.33   4
  -4   6  -1 68257.8 1444.47  11
   4  -6  -1 70815.4 1341.78   2
   4   6   1 69799.3 1415.16   1
  -4   6  -1 69812.1 1468.19   9
  -4  -6   1 69302.3 1481.70   6
  -4  -6   1 68972.8 1476.13   4
  -4  -7   1 5362.56 389.510   6
  -4   7  -1 5273.66 373.421  11
  -4   7  -1 4338.25 358.439   9
   4   7   1 5119.17 348.190   1
   4  -7  -1 4960.85 316.445   6
  -4  -7   1 4707.81 375.641   4
  -4   7  -1 5023.80 311.013   7
   4  -7  -1 5144.57 400.332   4
   4   8   1 37706.6 1045.02   1
   4  -8  -1 36451.3 1136.83   4
  -4   8  -1 36273.0 1092.16  11
  -4  -8   1 37169.4 1127.18   4
  -4   8  -1 37048.4 1122.98   9
   4  -8  -1 36979.9 987.647   6
  -4  -8   1 36567.2 1103.82   6
  -4   8  -1 37688.5 947.973   7
  -4   9  -1 2266.19 289.344  11
   4  -9  -1 2184.74 319.506   4
  -4   9  -1 2698.99 243.341   7
  -4  -9   1 1769.03 286.995   6
   4  -9  -1 2560.66 273.577   6
  -4   9  -1 2525.06 327.099   9
  -4  -9   1 1675.27 281.470   4
   4   9   1 1973.17 256.120   1
  -4 -10   1 18792.9 873.128   4
   4 -10  -1 18052.0 739.444   6
   4  10   1 18635.2 791.116   1
  -4  10  -1 16713.1 813.017  11
   4 -10  -1 17943.9 879.829   4
  -4  10  -1 18185.6 860.134   9
  -4 -10   1 19215.6 862.283   6
  -4 -11   1 1.62858 207.129   4
  -4  11  -1-68.6477 163.141  11
   4  11   1 85.8868 246.445  11
  -4 -11   1 62.7523 189.831   6
   4  11   1-76.1638 188.562   1
  -4  11  -1-47.1993 199.825   9
   4 -11  -1-101.897 190.614   4
   4  12   1 6440.04 616.554  11
  -4 -12   1 6405.01 591.136   4
  -4  12  -1 6308.93 560.079  11
  -4 -12   1 6905.95 592.030   6
   4 -12  -1 7164.71 641.776   4
   4 -13  -1 2899.80 470.968   4
  -4 -13   1 2780.65 443.247   4
   4  13   1 3431.95 496.752  11
  -5 -13  -1 1322.02 308.547   6
  -5  13   1 1081.66 318.995  11
   5  13  -1 1540.99 366.064   1
   5 -12   1 2693.28 438.583   4
   5  12  -1 3170.93 417.855   1
  -5  12   1 2510.53 413.021  11
   5  12  -1 3409.32 469.088   9
  -5 -12  -1 2293.95 369.911   6
   5  11  -1 19.1540 180.189   1
   5 -11   1 293.726 248.982   4
   5  11  -1 269.020 230.647   9
  -5 -11  -1 28.1520 186.121   4
  -5  11   1 219.968 212.873  11
   5  11  -1 413.167 195.266  11
  -5 -11  -1 30.4111 200.190   6
  -5  10   1 9330.73 667.118  11
   5  10  -1 10240.9 647.862   1
  -5 -10  -1 9183.12 579.133   4
   5  10  -1 9134.12 635.254   9
   5 -10   1 8356.99 626.419   4
  -5 -10  -1 10304.1 645.616   6
   5  10  -1 9890.29 596.402  11
  -5   9   1 3069.24 380.120  11
  -5  -9  -1 3347.90 373.874   6
   5  -9   1 3153.20 287.563   6
   5  -9   1 3004.80 378.314   4
   5   9  -1 2929.84 366.092   9
  -5  -9  -1 3031.72 326.934   4
   5   9  -1 3045.63 360.962   1
   5  -8   1 8317.77 413.907   6
  -5  -8  -1 8645.46 535.533   6
   5   8  -1 6491.77 470.702   1
  -5   8   1 8372.89 375.242   1
   5  -8   1 7267.66 524.845   4
  -5  -8  -1 7805.17 458.377   4
  -5   8   1 8209.54 326.847   7
  -5   8   1 8338.45 562.413  11
   5   8  -1 8223.89 545.734   9
  -5   7   1 22499.1 600.779   1
  -5   7   1 22850.0 871.637  11
  -5   7   1 21566.5 573.395  10
   5  -7   1 24073.7 878.125   4
   5   7  -1 23701.5 837.105   1
  -5   7   1 23713.0 595.745   7
  -5  -7  -1 23440.9 747.715   4
   5   7  -1 24019.4 858.750   9
  -5  -7  -1 23477.6 826.369   6
   5  -7   1 22720.9 668.695   6
  -5   6   1 54905.9 950.711   8
   5   6  -1 53874.1 1306.99   9
  -5  -6  -1 57546.3 1319.68   6
   5   6  -1 53757.3 1292.94   1
  -5  -6  -1 55408.5 1175.99   4
  -5   6   1 54461.0 1361.98  11
   5  -6   1 55989.5 1096.48   6
  -5   6   1 53607.1 988.029   1
  -5   6   1 52888.3 999.532  10
   5  -6   1 54702.1 1330.35   4
  -5   6   1 55805.6 1039.31   7
  -5  -5  -1 37007.6 956.862   6
  -5   5   1 37201.3 683.370   1
  -5   5   1 38062.0 1019.50  11
   5   5  -1 37754.1 970.705   9
  -5   5   1 37006.2 732.335  10
  -5  -5  -1 37527.3 835.197   4
  -5   5   1 36076.9 721.750   8
  -5   5   1 37242.9 777.536   7
   5   5  -1 35838.8 949.946   1
   5  -5   1 37759.0 984.740   4
  -5   4   1 78796.2 1274.74  10
  -5   4   1 81957.5 1343.28   7
   5   4  -1 81601.8 1524.26   9
  -5  -4  -1 78166.3 1326.86   4
  -5  -4  -1 81944.0 1521.59   6
  -5   4   1 80307.6 1572.34  11
   5  -4   1 80201.3 1524.15   4
   5   4  -1 78669.9 1510.80   1
  -5  -3  -1 22177.9 392.387   7
  -5   3   1 21526.2 636.419  11
   5   3  -1 22512.1 615.872   9
   5   3  -1 22068.9 608.831   1
  -5  -3  -1 22898.9 484.277   5
  -5   3   1 21474.2 524.754   7
  -5  -3  -1 22073.0 472.484   4
   5  -3   1 22407.1 616.517   4
  -5  -3  -1 21538.6 608.340   6
   5  -2   1 241413. 3061.61   2
  -5  -2  -1 240192. 3066.16   5
   5   2  -1 224169. 3276.28   1
   5  -2   1 227857. 3262.43   4
  -5   2   1 227295. 3213.17   7
  -5  -2  -1 228157. 3096.96   7
  -5   2   1 228491. 3280.58   5
   5   2  -1 227275. 3274.05   9
   5  -2   1 225592. 3295.94   3
  -5   2   1 225825. 3314.65  11
   5  -2   1 224472. 3118.92  10
  -5  -2  -1 220668. 3276.30   6
   5  -1   1 113518. 1717.72   4
   5  -1   1 113270. 1802.34   3
   5   1  -1 116825. 1590.14   3
  -5   1   1 117472. 1574.62   1
  -5   1   1 113877. 1773.00   5
  -5  -1  -1 111903. 1703.01   7
   5  -1   1 119726. 1698.69   2
   5  -1   1 116634. 1706.83  10
  -5  -1  -1 116605. 1563.30   5
  -5   1   1 118202. 1785.69  11
   5   1  -1 112364. 1744.83   1
  -5   0   1 235828. 3120.40   1
   5   0  -1 221823. 3245.43   2
   5   0   1 238176. 3217.06   2
   5   0   1 239755. 3209.99  10
   5   0   1 228411. 3073.34   4
   5   0   1 225786. 3240.73   3
  -5   0  -1 226023. 3201.43   7
   5   0  -1 224937. 3155.78  11
  -5   0  -1 229282. 3083.78   4
   5   0  -1 228021. 3111.76   1
  -5   0   1 223741. 3191.99   5
  -5   0   1 227166. 3150.89  11
  -5   1  -1 116225. 1693.66   4
   5   1   1 112807. 1514.81   5
  -5  -1   1 109965. 1715.79   5
  -5   1  -1 114643. 1758.01   7
   5  -1  -1 111065. 1752.61   2
   5   1   1 111842. 1742.02   3
   5  -1  -1 111941. 1532.38   1
   5  -2  -1 223287. 3225.51   2
  -5   2  -1 228713. 3092.20  10
  -5   2  -1 227091. 3198.28  11
  -5  -2   1 222843. 3228.94   5
  -5   2  -1 222280. 3137.97   9
  -5   2  -1 227700. 3263.41   7
   5   2   1 227275. 3215.91   3
  -5  -2   1 228857. 3272.68   6
   5  -2  -1 225923. 3119.98  10
   5  -3  -1 22959.6 479.684  10
   5  -3  -1 22434.4 567.506   2
  -5   3  -1 21936.4 452.552  10
  -5   3  -1 22293.8 482.445   6
  -5   3  -1 22429.2 601.047   7
  -5   3  -1 22199.6 567.479  11
   5   3   1 22277.9 566.575   3
  -5   3  -1 22326.1 551.434   9
  -5  -3   1 21391.7 609.283   6
  -5  -3   1 22987.6 585.997   4
   5   4   1 76808.7 1376.15   3
   5  -4  -1 77243.7 1362.35   2
   5  -4  -1 78626.6 1279.81   6
  -5   4  -1 74409.9 1188.82  10
  -5  -4   1 77052.1 1421.77   4
   5  -4  -1 75749.7 1455.22   4
  -5   4  -1 74885.3 1397.29  11
  -5  -4   1 76038.2 1462.38   6
  -5   4  -1 76896.1 1407.25   7
   5   4   1 77587.0 1409.33   1
   5   4   1 78148.7 1183.95   8
  -5   4  -1 75337.5 1378.48   9
   5  -5  -1 37135.4 952.973   4
  -5   5  -1 37182.5 879.847   7
  -5   5  -1 36023.3 897.154  11
   5   5   1 37010.7 892.783   1
  -5  -5   1 36212.7 945.313   6
  -5   5  -1 35074.8 875.609   9
   5  -5  -1 37477.6 792.432   6
  -5  -5   1 38140.7 929.146   4
   5  -5  -1 37392.3 834.747   2
   5   5   1 35409.7 610.736   8
  -5  -6   1 54037.9 1261.20   4
  -5   6  -1 56201.4 1263.41  11
   5   6   1 55938.2 1239.05   1
   5  -6  -1 55871.8 1119.35   6
   5  -6  -1 54584.7 1305.23   4
  -5   6  -1 54833.9 1180.74   7
  -5   6  -1 54980.3 1250.87   9
  -5  -6   1 57601.6 1315.68   6
   5  -6  -1 56505.3 1134.69   2
   5   7   1 22814.8 762.572   1
  -5  -7   1 22923.3 802.228   4
   5  -7  -1 22321.6 824.164   4
  -5   7  -1 23313.0 799.852  11
  -5   7  -1 23390.9 804.580   9
   5  -7  -1 23788.0 690.502   6
  -5   7  -1 22340.8 695.192   7
  -5  -7   1 23243.9 814.641   6
  -5  -8   1 7507.78 499.036   6
   5  -8  -1 7934.22 526.132   4
  -5   8  -1 8717.16 433.021   7
  -5   8  -1 8997.79 538.349   9
   5   8   1 8676.16 481.167   1
   5  -8  -1 8346.97 433.044   6
  -5   8  -1 9157.85 526.311  11
  -5  -8   1 8611.37 525.746   4
   5  -9  -1 3056.61 363.894   4
  -5   9  -1 2691.42 323.394  11
  -5   9  -1 3146.51 271.932   7
  -5  -9   1 2313.45 324.745   6
   5  -9  -1 2948.81 281.469   6
   5   9   1 2796.63 309.339   1
  -5   9  -1 2806.64 338.476   9
  -5  -9   1 2647.53 340.105   4
  -5 -10   1 10419.5 636.373   6
  -5  10  -1 9014.62 594.318  11
   5  10   1 8930.20 553.282   1
  -5  10  -1 9240.18 616.545   9
   5 -10  -1 8452.95 614.474   4
  -5 -10   1 8697.33 599.945   4
  -5 -11   1 157.517 196.652   4
  -5  11  -1 192.629 168.314  11
  -5 -11   1-19.2106 196.029   6
   5 -11  -1 374.700 246.361   4
   5  11   1 38.4154 157.231   1
   5 -12  -1 2718.18 430.366   4
  -5 -12   1 2387.77 388.230   6
   5  12   1 1933.69 379.304  11
  -5  12  -1 2800.32 394.230  11
  -5 -12   1 2935.46 420.363   4
  -5 -13   1 594.632 264.203   4
   5  13   1 821.865 293.791  11
  -5 -13   1 982.820 303.154   6
  -6 -13  -1 1943.26 377.326   6
   6  13  -1 1855.50 348.607   1
  -6 -12  -1 4746.56 513.657   6
   6  12  -1 4727.95 522.702   1
  -6  12   1 4286.81 517.165  11
   6  12  -1 5697.97 586.669   9
   6 -12   1 4468.45 557.082   4
  -6 -11  -1 12246.2 703.078   4
   6  11  -1 10886.1 711.581   1
   6  11  -1 11226.5 688.332  11
  -6 -11  -1 12458.9 750.251   6
  -6  11   1 11935.5 794.181  11
   6  11  -1 11052.1 753.102   9
   6 -11   1 10005.3 729.237   4
  -6  10   1 2325.87 376.095  11
  -6 -10  -1 2185.02 344.896   6
   6  10  -1 2392.70 340.528   1
   6  10  -1 2211.31 359.136   9
  -6 -10  -1 1982.03 301.829   4
   6 -10   1 1909.44 347.659   4
  -6  -9  -1 8673.16 519.683   4
  -6   9   1 7376.40 570.358  11
  -6  -9  -1 8983.71 582.508   6
   6  -9   1 8909.32 606.904   4
   6   9  -1 8604.33 588.178   9
   6   9  -1 7752.43 538.706   1
  -6   8   1 73095.0 1851.65  11
  -6  -8  -1 76731.8 1778.34   6
  -6  -8  -1 77513.6 1647.30   4
   6   8  -1 73332.4 1753.56   1
   6   8  -1 73996.1 1793.80   9
  -6   8   1 75151.8 1376.69   7
   6  -8   1 75841.9 1827.04   4
  -6   7   1 59502.7 1154.69   7
  -6   7   1 60297.9 1535.73  11
   6   7  -1 57658.9 1437.68   1
   6  -7   1 59744.4 1496.00   4
  -6  -7  -1 61236.2 1469.23   6
  -6  -7  -1 60621.5 1322.56   4
  -6   7   1 59667.5 1072.08  10
   6   7  -1 57602.6 1457.83   9
  -6  -6  -1 29255.7 772.598   4
   6  -6   1 29089.8 918.253   4
   6   6  -1 28334.8 888.999   1
  -6   6   1 29164.8 702.248   7
  -6   6   1 28893.0 634.750   8
  -6   6   1 29710.5 959.113  11
  -6   6   1 28582.5 621.411  10
   6   6  -1 27485.6 884.623   9
  -6  -6  -1 29694.0 903.482   6
  -6   5   1 56417.6 1070.88   7
  -6  -5  -1 56762.7 1095.40   4
  -6   5   1 55699.6 968.997  10
   6   5  -1 54774.7 1255.92   9
   6  -5   1 54884.4 1269.31   4
  -6  -5  -1 56358.6 1262.69   6
   6   5  -1 56688.9 1262.63   1
  -6   5   1 56316.6 1322.02  11
  -6   5   1 55274.7 1013.55   8
  -6   4   1 35531.5 920.756  11
  -6  -4  -1 34117.0 865.119   6
   6  -4   1 33848.0 865.897   4
   6   4  -1 34248.5 868.817   1
  -6   4   1 35842.1 754.901   7
  -6  -4  -1 33050.0 507.263   7
  -6  -4  -1 33834.0 696.889   4
   6   4  -1 35324.8 879.259   9
  -6  -3  -1 24522.5 668.081   6
   6  -3   1 24090.8 652.284   4
  -6   3   1 23831.0 685.819  11
   6   3  -1 23976.9 654.222   9
  -6  -3  -1 24473.7 488.146   4
   6   3  -1 25127.9 667.894   1
  -6  -3  -1 24370.5 450.946   7
  -6  -3  -1 24388.9 498.347   5
  -6   3   1 24397.5 585.475   7
   6   2  -1 10213.8 363.212   9
  -6  -2  -1 9208.47 357.917   6
  -6   2   1 10223.5 346.385   7
  -6   2   1 10316.6 385.210  11
  -6   2   1 11586.4 392.677   5
  -6  -2  -1 10440.2 230.966   5
   6  -2   1 11372.6 402.293   3
  -6  -2  -1 9794.16 279.511   7
   6  -2   1 10083.4 353.460   4
   6  -2   1 10248.2 282.762  10
   6   2  -1 10222.7 366.884   1
   6  -2   1 10690.3 259.719   2
   6  -1   1 10792.4 305.517   2
   6   1  -1 10293.3 327.797   1
  -6  -1  -1 10640.6 212.915   4
  -6   1   1 10417.8 352.191  11
   6  -1   1 11420.1 315.968  10
   6   1  -1 10081.4 325.896   9
   6  -1   1 11014.2 381.970   3
  -6  -1  -1 12777.0 372.115   6
  -6   1   1 10930.6 354.502   5
   6  -1   1 10047.1 308.673   4
  -6  -1  -1 10725.8 318.775   7
  -6   0   1 38117.2 745.535   5
   6   0  -1 37408.1 791.872   2
  -6   0   1 40088.8 683.861   1
   6   0   1 37548.1 631.590   4
   6   0   1 38033.2 782.113   3
   6   0  -1 36317.1 671.130   1
  -6   0   1 38147.6 730.563  11
  -6   0  -1 37121.6 752.190   7
   6   0  -1 38689.5 735.575  11
  -6   0  -1 39871.7 639.953   4
   6   0  -1 37444.5 723.713   6
  -6  -1   1 10886.2 344.520   5
   6   1   1 11158.0 364.731   3
   6  -1  -1 11387.0 372.172   2
   6  -1  -1 11048.8 237.469   1
  -6  -1   1 10965.9 355.151   6
  -6   1  -1 11505.0 323.240   4
  -6   1  -1 10475.5 365.373   7
  -6  -2   1 10211.4 358.950   5
  -6  -2   1 10609.0 386.024   6
   6  -2  -1 10412.3 359.805   2
  -6   2  -1 10029.7 300.443   9
   6   2   1 11433.0 369.245   3
   6  -2  -1 10963.1 311.154  10
  -6   2  -1 11094.3 392.626   7
   6   3   1 25520.1 622.863   3
  -6   3  -1 24704.5 487.716  10
  -6  -3   1 24814.0 624.337   4
  -6  -3   1 24989.9 684.245   6
  -6   3  -1 25130.4 586.464   9
  -6   3  -1 25387.9 640.419  11
  -6   3  -1 24805.8 509.852   6
  -6   3  -1 24963.9 654.287   7
   6  -3  -1 26653.3 524.420  10
   6  -3  -1 25639.4 620.913   2
   6  -4  -1 34656.4 871.610   4
   6   4   1 34996.8 786.458   3
  -6   4  -1 33966.3 671.848   6
   6  -4  -1 34615.5 688.545   6
   6   4   1 34187.8 829.682   1
  -6   4  -1 32181.5 600.853  10
  -6   4  -1 34037.4 823.512   7
  -6   4  -1 33989.9 778.662   9
  -6   4  -1 33957.5 825.217  11
  -6  -4   1 33231.1 806.084   4
   6   4   1 34819.4 651.094   8
  -6  -4   1 34206.1 875.589   6
   6  -4  -1 34609.7 774.034   2
  -6  -5   1 55561.2 1180.61   4
  -6  -5   1 54679.2 1233.63   6
  -6   5  -1 55233.9 1149.54   9
   6   5   1 55633.1 1180.92   1
  -6   5  -1 54642.7 1151.72   7
   6  -5  -1 54482.7 1017.04   6
   6  -5  -1 53036.8 1219.46   4
  -6   5  -1 53941.9 889.313  10
  -6  -5   1 51113.2 844.567   3
  -6   5  -1 56064.7 1199.18  11
   6  -5  -1 54979.0 1084.53   2
  -6  -6   1 30091.2 902.528   6
  -6   6  -1 28580.6 837.166   9
   6  -6  -1 31602.8 736.054   6
  -6  -6   1 27802.5 581.612   3
  -6  -6   1 30626.1 870.939   4
  -6   6  -1 28842.6 858.534  11
   6  -6  -1 28455.5 897.487   4
  -6   6  -1 30537.8 822.086   7
   6   6   1 30583.9 859.217   1
   6  -6  -1 30717.1 753.316   2
  -6   6  -1 28533.9 580.462  10
   6  -7  -1 57763.7 1452.47   4
  -6  -7   1 62250.7 1423.10   4
  -6  -7   1 57004.4 1427.88   6
  -6   7  -1 58684.6 1408.13  11
  -6   7  -1 61688.8 1310.91   7
  -6   7  -1 60772.2 1404.20   9
   6   7   1 57574.8 1365.45   1
   6  -7  -1 61101.3 1235.67   6
   6  -8  -1 77826.4 1532.85   6
  -6   8  -1 77417.0 1575.90   7
   6   8   1 76495.6 1695.05   1
  -6   8  -1 72545.8 1708.78   9
  -6  -8   1 77459.1 1779.60   6
  -6  -8   1 76837.3 1739.40   4
  -6   8  -1 76927.9 1754.73  11
   6  -8  -1 75085.7 1793.37   4
  -6   9  -1 9019.36 459.526   7
  -6   9  -1 7834.18 524.428   9
  -6  -9   1 8023.04 544.663   6
   6  -9  -1 8879.10 600.638   4
  -6  -9   1 9350.49 580.509   4
   6   9   1 8198.74 510.849   1
  -6   9  -1 8812.82 561.011  11
   6  -9  -1 8510.65 447.083   6
   6  10   1 2498.50 325.236   1
  -6  10  -1 2702.23 352.536  11
   6 -10  -1 2621.28 399.075   4
  -6  10  -1 2444.18 333.153   9
  -6 -10   1 2528.62 369.524   6
  -6 -10   1 2132.76 316.271   4
   6 -11  -1 10419.9 732.668   4
  -6 -11   1 11463.0 725.114   6
  -6  11  -1 12299.7 742.654  11
  -6 -11   1 12326.0 741.666   4
   6  11   1 11999.1 681.356   1
  -6 -12   1 4629.46 487.794   6
  -6 -12   1 3571.30 454.512   4
   6 -12  -1 3333.35 452.676   4
  -6  12  -1 4830.58 506.480  11
   6  12   1 3466.83 464.174  11
  -6 -13   1 2680.94 423.237   4
   6  13   1 2817.18 442.156  11
  -6 -13   1 2834.40 436.774   6
  -7 -13  -1 586.905 268.352   6
   7  13  -1 872.507 325.615   1
   7  12  -1 852.456 289.140   1
  -7 -12  -1 558.620 233.612   6
   7  12  -1 777.301 311.518   9
   7 -12   1 445.995 274.091   4
  -7  12   1 311.636 259.180  11
   7  11  -1 3326.88 417.371   1
   7  11  -1 3183.81 449.907   9
  -7 -11  -1 2870.37 394.426   6
  -7  11   1 3880.88 492.837  11
   7 -11   1 4304.29 526.558   4
   7  11  -1 3228.38 383.096  11
  -7 -10  -1 34402.3 1237.73   6
  -7  10   1 31506.3 1267.86  11
  -7 -10  -1 33963.6 1121.12   4
   7  10  -1 31859.3 1194.29   1
   7  10  -1 33991.3 1260.90   9
   7 -10   1 34368.6 1289.80   4
  -7  -9  -1 2777.15 310.175   4
  -7   9   1 2561.08 357.521  11
   7   9  -1 2884.08 360.546   1
  -7  -9  -1 2643.12 356.350   6
   7  -9   1 2920.80 388.428   4
   7   9  -1 2192.94 339.576   9
  -7   8   1 9305.73 605.605  11
  -7   8   1 11004.9 433.311   7
   7  -8   1 11294.1 654.078   4
  -7  -8  -1 11962.7 642.355   6
   7   8  -1 11602.0 631.978   1
  -7  -8  -1 11183.0 533.073   4
   7   8  -1 10781.8 621.198   9
  -7   7   1 5778.06 311.261   7
  -7   7   1 5599.45 232.391  10
   7  -7   1 6553.77 480.706   4
  -7   7   1 5722.78 462.956  11
   7   7  -1 6338.64 442.717   1
  -7  -7  -1 6398.53 461.133   6
   7   7  -1 6011.28 446.752   9
  -7  -7  -1 5398.93 344.967   4
  -7  -6  -1 21479.8 774.691   6
  -7   6   1 21118.4 604.025   7
   7   6  -1 21311.3 764.877   9
   7   6  -1 20875.2 762.347   1
  -7   6   1 21871.8 491.798  10
   7  -6   1 21523.3 786.970   4
  -7   6   1 21953.6 555.119   8
  -7   6   1 21301.3 814.314  11
  -7  -6  -1 21896.1 640.843   4
   7   5  -1 4913.67 351.197   9
  -7   5   1 5180.75 281.039   7
  -7   5   1 5035.78 254.884   8
   7  -5   1 4877.38 361.713   4
  -7  -5  -1 5440.98 271.104   4
   7   5  -1 4761.31 337.576   1
  -7  -5  -1 5014.82 356.389   6
  -7   5   1 4336.95 351.219  11
   7  -4   1 112187. 2005.11   4
  -7  -4  -1 114472. 1589.89   7
  -7  -4  -1 114645. 2021.63   6
   7   4  -1 114433. 2015.37   1
  -7   4   1 116198. 1868.48   7
   7   4  -1 113675. 1994.61   9
  -7  -4  -1 114193. 1748.56   4
  -7   4   1 114613. 2082.81  11
  -7  -3  -1 65406.0 1018.97   5
  -7   3   1 63365.5 1181.79   7
  -7  -3  -1 63934.0 1011.72   7
   7  -3   1 63692.8 1244.79   4
  -7   3   1 65093.5 1310.02  11
   7   3  -1 64816.9 1265.27   1
   7  -3   1 65512.9 926.737   2
  -7  -3  -1 64901.1 1000.57   4
  -7  -3  -1 63740.3 1267.79   6
   7   3  -1 63476.0 1242.97   9
  -7  -2  -1 78066.2 1228.74   7
  -7   2   1 78122.1 1342.44   7
  -7  -2  -1 78032.0 1378.23   6
   7  -2   1 79178.2 1205.77  10
  -7   2   1 78427.8 1373.16   5
   7  -2   1 79835.3 1338.71   4
  -7  -2  -1 75672.5 1085.66   5
   7  -2   1 80272.6 1189.61   2
   7   2  -1 78383.1 1350.65   9
   7  -2   1 76045.9 1401.53   3
   7   2  -1 78096.2 1367.36   1
  -7   2   1 79427.0 1425.03  11
  -7  -2  -1 76416.3 1070.98   4
  -7   1   1 1794.27 158.861   7
   7   1  -1 1822.65 143.603   9
   7  -1   1 2013.73 142.749  10
  -7   1   1 1842.75 166.442  11
   7   1  -1 1751.58 148.040   1
  -7  -1  -1 1861.63 161.972   6
  -7   1   1 2235.51 171.930   5
   7  -1   1 2246.89 199.155   3
   7  -1   1 1899.86 144.512   4
  -7  -1  -1 1696.40 140.102   7
   7  -1   1 1758.05 129.897   2
   7   0   1 466071. 6237.62   3
  -7   0   1 458868. 6164.84   5
   7   0  -1 463807. 6081.21   1
  -7   0   1 497789. 6101.98   1
   7   0   1 474027. 6001.29   4
   7   0  -1 442024. 6241.67   2
  -7   0  -1 456842. 6190.22   7
  -7   0  -1 492447. 6009.42   4
  -7   1  -1 2257.99 140.177   4
  -7  -1   1 1881.76 162.003   6
   7  -1  -1 1995.95 100.045   1
   7   1   1 2132.07 170.951   3
  -7   1  -1 1906.78 171.946   7
   7  -1  -1 1841.16 168.435   2
  -7  -1   1 2013.84 155.948   5
  -7  -2   1 79955.8 1403.93   6
  -7   2  -1 77272.6 1393.20   7
   7   2   1 80709.3 1263.39   7
   7   2   1 77344.1 1345.84   3
  -7  -2   1 76384.3 1335.87   5
  -7   2  -1 79627.0 1229.18   9
   7  -2  -1 76892.7 1357.45   2
   7   3   1 64863.8 1177.82   3
  -7  -3   1 62691.8 1256.62   6
  -7   3  -1 61634.8 1212.83  11
  -7   3  -1 62828.4 1008.09   6
   7  -3  -1 61525.4 1166.84   2
   7  -3  -1 66547.0 1042.01  10
  -7   3  -1 66353.2 1250.49   7
  -7   3  -1 62803.5 1110.12   9
   7  -4  -1 121164. 2075.00   4
   7   4   1 118284. 1941.99   3
  -7   4  -1 121374. 1767.01   6
  -7  -4   1 117017. 2076.78   6
   7  -4  -1 122108. 1796.66   6
  -7   4  -1 121638. 2044.45  11
  -7   4  -1 119955. 2024.75   7
   7  -4  -1 120296. 1933.16   2
  -7   4  -1 118568. 1921.86   9
  -7  -4   1 118322. 1977.50   4
  -7   4  -1 115582. 1681.07  10
   7   4   1 119442. 2036.91   1
  -7  -5   1 4732.77 145.361   3
  -7   5  -1 4551.26 159.225  10
  -7   5  -1 4507.97 301.423   7
   7  -5  -1 5493.04 247.419   6
   7   5   1 5246.52 334.940   1
   7  -5  -1 5018.65 350.002   4
  -7  -5   1 5187.27 356.726   6
  -7   5  -1 4622.46 315.021  11
  -7  -5   1 4843.21 310.262   4
  -7   5  -1 4997.00 296.179   9
   7  -5  -1 4910.35 274.430   2
   7  -6  -1 23036.8 592.615   6
   7   6   1 22405.7 740.195   1
  -7   6  -1 22808.9 761.878  11
  -7  -6   1 22199.1 780.514   6
   7  -6  -1 21967.6 779.839   4
  -7   6  -1 20624.0 423.161  10
  -7   6  -1 22890.5 718.552   9
   7  -6  -1 23749.7 638.885   2
  -7  -6   1 23099.6 736.249   4
  -7  -6   1 20925.5 451.129   3
  -7   6  -1 22445.1 704.557   7
   7  -7  -1 5668.20 310.444   6
  -7   7  -1 5702.36 390.259   9
  -7  -7   1 5768.36 399.253   4
  -7  -7   1 6035.50 439.467   6
   7  -7  -1 5586.98 440.551   4
  -7   7  -1 5488.59 351.964   7
   7  -7  -1 5177.14 300.457   2
   7   7   1 5276.15 382.778   1
  -7   7  -1 5614.09 400.929  11
   7  -8  -1 11019.6 626.791   4
  -7  -8   1 10009.5 585.527   6
   7   8   1 11656.3 587.557   1
  -7   8  -1 11930.0 620.526  11
  -7   8  -1 10588.8 561.301   9
  -7   8  -1 10919.4 512.246   7
  -7  -8   1 10867.2 576.406   4
   7  -8  -1 11715.1 479.638   6
   7  -9  -1 2351.67 345.672   4
  -7  -9   1 2634.54 341.457   6
  -7  -9   1 2223.41 303.515   4
   7  -9  -1 2656.69 251.381   6
   7   9   1 2644.12 317.105   1
  -7   9  -1 3173.70 291.522   7
  -7   9  -1 2480.34 318.060   9
  -7   9  -1 2474.28 326.964  11
  -7  10  -1 31571.1 1150.14   9
  -7  10  -1 31700.3 1165.85  11
  -7 -10   1 33002.9 1203.35   6
   7  10   1 32113.8 1111.60   1
   7 -10  -1 33176.0 1244.77   4
  -7 -10   1 33995.4 1179.75   4
  -7 -11   1 3977.61 450.990   6
   7  11   1 3229.42 379.129   1
   7 -11  -1 3259.22 438.759   4
  -7 -11   1 3116.60 394.701   4
  -7  11  -1 3053.60 404.353  11
   7 -12  -1 167.460 265.469   4
  -7 -12   1 677.900 286.770   6
  -7  12  -1 738.298 265.342  11
  -7 -12   1 502.540 215.675   4
  -7 -13   1 440.931 280.235   6
  -8 -12  -1 2075.94 377.287   6
  -8  12   1 1698.40 375.252  11
   8  12  -1 2081.49 374.541   1
   8  12  -1 2480.53 432.795   9
   8 -12   1 1407.74 361.390   4
   8  11  -1 8376.72 642.095   1
  -8 -11  -1 7958.35 637.899   6
  -8  11   1 8428.41 682.973  11
   8  11  -1 7957.23 648.793   9
   8 -11   1 7761.47 652.166   4
   8 -10   1 4839.59 518.326   4
   8  10  -1 4269.24 457.798   1
   8  10  -1 5138.58 510.137   9
  -8  10   1 5304.98 530.453  11
  -8 -10  -1 4500.59 392.093   4
  -8 -10  -1 4676.47 476.534   6
  -8   9   1 10884.4 698.497  11
  -8  -9  -1 10912.5 652.131   6
  -8  -9  -1 9882.62 541.829   4
   8  -9   1 9476.81 641.816   4
   8   9  -1 10465.1 639.656   9
   8   9  -1 10585.7 645.390   1
  -8   8   1 1693.36 193.811   7
   8   8  -1 2206.05 317.186   1
  -8   8   1 1296.47 292.189  11
   8  -8   1 1759.81 328.566   4
   8   8  -1 1874.43 301.663   9
  -8  -8  -1 2104.94 243.637   4
  -8  -8  -1 1930.88 299.413   6
  -8   7   1 58183.4 1201.78   7
   8   7  -1 57016.4 1451.93   1
  -8  -7  -1 57026.0 1459.68   6
   8   7  -1 56900.1 1451.25   9
  -8   7   1 55114.4 1499.75  11
  -8  -7  -1 57514.1 1248.44   4
   8  -7   1 56685.1 1473.75   4
  -8   6   1 5186.90 303.516   7
  -8  -6  -1 4367.84 272.078   4
  -8   6   1 4682.47 398.471  11
  -8   6   1 4811.95 264.807   8
   8   6  -1 4282.51 357.921   1
   8  -6   1 5654.78 416.558   4
  -8  -6  -1 4356.42 369.103   6
   8   6  -1 4938.16 380.101   9
  -8  -5  -1 27071.7 647.375   4
   8  -5   1 26616.4 833.591   4
  -8  -5  -1 28921.0 864.977   6
  -8   5   1 27352.5 672.436   8
  -8   5   1 27450.2 714.024   7
   8   5  -1 26280.7 822.030   1
  -8   5   1 27098.2 880.969  11
   8   5  -1 27044.1 818.547   9
  -8  -4  -1 64501.5 1081.71   4
   8   4  -1 63491.0 1343.62   1
  -8   4   1 64527.5 1236.36   7
  -8  -4  -1 63198.2 1349.53   6
   8  -4   1 67343.6 1360.84   4
  -8  -4  -1 66188.0 1001.84   7
  -8   4   1 64641.2 1408.40  11
   8   4  -1 65090.7 1339.77   9
  -8   4   1 63684.0 1200.40   8
   8   3  -1 42858.7 978.258   1
  -8  -3  -1 42423.9 767.255   7
   8  -3   1 42560.7 949.878   4
  -8   3   1 43030.5 922.117   7
  -8  -3  -1 43628.1 989.542   6
   8   3  -1 43131.6 958.708   9
   8  -3   1 44523.1 693.010   2
  -8   3   1 44121.7 1030.87  11
  -8  -3  -1 43251.1 700.505   4
  -8  -3  -1 43550.8 724.187   5
  -8  -2  -1 93245.1 1596.22   6
  -8   2   1 89822.2 1579.56   5
   8  -2   1 90977.3 1632.13   3
   8  -2   1 91822.6 1538.72   4
  -8  -2  -1 91622.3 1451.88   7
  -8   2   1 91546.4 1564.73   7
   8  -2   1 92851.4 1410.17  10
   8  -2   1 93794.1 1408.85   2
   8   2  -1 93871.5 1556.77   9
   8   2  -1 92608.1 1583.24   1
  -8   2   1 93461.9 1653.98  11
   8  -1   1 158577. 2421.05   3
  -8   1   1 153628. 2391.09  11
  -8  -1  -1 154427. 2329.15   6
  -8   1   1 154414. 2345.68   5
   8   1  -1 154845. 2321.15   1
  -8   1   1 151998. 2367.58   7
  -8  -1  -1 157186. 2307.61   7
   8  -1   1 155323. 2250.19   4
   8   1  -1 154694. 2288.82   9
  -8   0  -1 945642. 12516.1   6
  -8   0   1 948958. 12572.3   5
   8   0  -1 948631. 12491.4   1
   8   0   1 978858. 12390.3   4
   8   0  -1 906151. 12655.6   2
   8   0   1 928495. 12651.7   3
  -8   0  -1 968046. 12622.7   7
   8  -1  -1 156657. 2160.04   1
   8  -1  -1 155381. 2239.16   6
  -8  -1   1 152955. 2355.51   6
   8  -1  -1 156843. 2400.79   2
  -8   1  -1 159926. 2256.24   4
  -8  -1   1 152959. 2312.34   5
  -8   1  -1 154229. 2397.86   7
   8   1   1 152859. 2374.56   3
   8  -2  -1 90846.2 1239.84   1
  -8  -2   1 89128.5 1577.25   6
  -8   2  -1 91557.3 1588.65   7
   8   2   1 88412.2 1525.92   3
   8  -2  -1 89063.7 1539.78   2
  -8   2  -1 90523.4 1368.00   9
  -8  -2   1 90480.1 1509.23   5
   8   3   1 45314.3 801.110   7
   8  -3  -1 45227.2 787.906  10
  -8   3  -1 44246.5 986.413   7
   8  -3  -1 44953.5 927.831   2
  -8  -3   1 43555.4 1000.57   6
  -8  -3   1 43326.4 933.096   5
  -8   3  -1 43731.3 738.770   6
  -8   3  -1 43964.1 839.879   9
  -8   3  -1 43988.5 980.856  11
   8   3   1 44231.7 917.264   3
  -8  -4   1 64272.4 1352.87   6
   8   4   1 64085.3 1218.70   3
  -8   4  -1 64064.9 1315.97  11
   8  -4  -1 65723.5 1064.40   6
  -8  -4   1 63578.2 1241.06   4
  -8   4  -1 64782.7 1026.59   6
  -8   4  -1 63092.5 1300.84   7
  -8   4  -1 61693.7 1172.03   9
   8  -4  -1 65052.6 1342.56   4
   8  -4  -1 63139.0 1205.92   2
  -8   5  -1 27198.3 812.863  11
   8  -5  -1 27355.5 697.156   2
  -8  -5   1 27461.4 845.002   6
   8  -5  -1 27842.6 608.183   6
   8  -5  -1 27191.1 832.234   4
  -8   5  -1 26499.8 724.453   9
   8   5   1 27839.0 813.899   1
  -8  -5   1 27004.3 757.737   4
  -8   5  -1 27777.9 789.556   7
   8  -6  -1 3952.61 230.117   6
   8  -6  -1 3854.46 254.333   2
   8  -6  -1 4274.91 371.520   4
  -8  -6   1 3880.20 359.711   6
  -8  -6   1 3514.43 141.056   3
  -8   6  -1 3938.83 326.778  11
  -8   6  -1 3470.18 290.193   7
   8   6   1 4315.99 342.083   1
  -8   6  -1 3865.83 295.795   9
  -8  -6   1 3537.31 293.623   4
  -8   7  -1 57310.1 1311.37   7
  -8  -7   1 55070.1 1431.82   6
   8  -7  -1 58131.5 1147.54   6
  -8   7  -1 58193.4 1362.34   9
   8  -7  -1 57736.2 1171.96   2
   8   7   1 57375.0 1395.82   1
  -8  -7   1 59749.6 1380.81   4
   8  -7  -1 55529.0 1447.10   4
  -8   7  -1 58365.7 1433.85  11
   8  -8  -1 2070.76 201.658   6
  -8  -8   1 1577.80 284.730   6
   8   8   1 1859.41 276.145   1
  -8   8  -1 2333.86 299.720  11
  -8  -8   1 1673.01 258.716   4
   8  -8  -1 2775.07 359.771   4
  -8   8  -1 2306.69 258.172   7
  -8   8  -1 2194.33 286.758   9
  -8   9  -1 10586.4 524.974   7
  -8  -9   1 10626.8 643.871   6
   8   9   1 10132.0 586.994   1
  -8   9  -1 10533.8 636.880  11
  -8   9  -1 9525.15 574.654   9
   8  -9  -1 10543.3 661.156   4
  -8  -9   1 9529.29 571.940   4
  -8 -10   1 4071.57 418.571   4
   8 -10  -1 4369.39 484.919   4
  -8 -10   1 4218.93 451.941   6
  -8  10  -1 4858.49 459.385  11
   8  10   1 4087.27 415.911   1
  -8 -11   1 8895.10 659.395   6
  -8  11  -1 9302.37 665.831  11
  -8 -11   1 7752.35 587.687   4
   8  11   1 8015.94 586.727   1
   8 -11  -1 7434.74 632.305   4
  -8 -12   1 1866.92 361.548   6
  -8 -12   1 1717.32 325.563   4
   8 -12  -1 2197.74 394.902   4
  -8  12  -1 1829.22 340.458  11
   8  12   1 1170.01 274.082   1
  -8 -13   1 1013.33 294.819   6
   9  12  -1-355.343 284.205   1
  -9 -12  -1-194.979 208.750   6
   9 -12   1 368.998 284.867   4
  -9  12   1-140.529 202.192  11
   9  12  -1 222.717 241.619   9
   9 -11   1 1062.22 337.860   4
   9  11  -1 1206.28 310.224   1
  -9  11   1 1689.97 363.257  11
  -9 -11  -1 1330.11 338.149   6
   9  11  -1 1443.39 346.796   9
   9  10  -1 33390.0 1249.89   1
  -9  10   1 30440.4 1253.31  11
   9  10  -1 30838.4 1220.59   9
  -9 -10  -1 35412.3 1282.08   6
   9 -10   1 31494.8 1253.68   4
  -9  -9  -1 6808.81 436.430   4
   9   9  -1 7323.62 545.385   1
   9   9  -1 7379.25 562.150   9
  -9   9   1 6166.44 544.065  11
   9  -9   1 6236.11 531.185   4
  -9  -9  -1 6530.13 517.368   6
  -9   8   1 21657.6 682.747   7
   9  -8   1 20616.1 893.253   4
   9   8  -1 21518.6 884.250   9
  -9  -8  -1 20912.4 885.559   6
  -9   8   1 21845.2 939.957  11
   9   8  -1 22672.9 902.051   1
  -9  -8  -1 20592.8 721.993   4
   9  -7   1 2269.27 317.792   4
   9   7  -1 2414.17 317.902   1
  -9   7   1 2630.59 238.867   7
  -9   7   1 2255.87 327.099  11
  -9   7   1 2583.33 209.745   8
  -9  -7  -1 2549.16 331.677   6
   9   7  -1 2517.22 322.505   9
  -9  -7  -1 2474.77 233.527   4
  -9   6   1 31685.3 762.233   8
  -9  -6  -1 31993.0 987.106   6
  -9   6   1 30220.9 1007.07  11
   9   6  -1 29884.2 955.415   1
   9  -6   1 29872.2 961.261   4
   9   6  -1 29322.9 936.551   9
  -9   6   1 31166.0 818.349   7
  -9  -6  -1 32187.8 773.060   4
  -9  -5  -1 30127.7 913.066   6
   9   5  -1 29888.5 900.342   1
  -9   5   1 31126.2 797.028   7
   9  -5   1 32459.0 928.185   4
  -9   5   1 30912.1 959.262  11
   9   5  -1 30317.3 884.857   9
  -9   5   1 30899.3 761.221   8
  -9  -5  -1 30950.0 684.370   4
   9  -4   1 45371.6 1064.01   4
  -9  -4  -1 43126.1 1071.03   6
  -9  -4  -1 44733.4 771.346   7
   9   4  -1 44387.8 1072.17   1
   9   4  -1 42977.8 1033.02   9
  -9  -4  -1 44169.0 785.417   4
  -9   4   1 44110.9 945.303   8
  -9   4   1 44234.4 978.905   7
  -9   4   1 45025.5 1131.15  11
  -9  -3  -1 8396.96 402.153   6
  -9  -3  -1 7581.15 209.316   5
   9   3  -1 7886.98 367.759   9
   9  -3   1 8091.99 226.674   2
  -9  -3  -1 7681.24 188.575   4
   9   3  -1 7831.45 386.761   1
   9  -3   1 8029.67 237.100  10
  -9   3   1 7873.42 356.060   7
  -9   3   1 7652.48 401.433  11
  -9  -3  -1 7133.73 263.460   7
   9  -3   1 7503.58 366.503   4
   9   2  -1 42989.9 669.916   3
  -9  -2  -1 44641.2 953.139   6
   9  -2   1 45071.6 794.952  10
  -9   2   1 47009.9 962.931   5
   9  -2   1 44389.5 998.553   3
   9   2  -1 43932.1 945.031   1
  -9  -2  -1 43343.2 839.828   7
  -9   2   1 44059.6 941.206   7
   9  -2   1 43003.2 892.724   4
   9   2  -1 43409.8 902.876   9
  -9   2   1 43949.6 998.308  11
   9   1  -1 124729. 1940.90   1
  -9  -1  -1 124177. 1946.00   6
  -9   1   1 122818. 2019.59  11
   9  -1   1 125350. 1857.53   4
   9  -1   1 123129. 2037.20   3
   9   1  -1 124549. 1893.66   9
  -9   1   1 122246. 1992.09   7
  -9  -1  -1 121167. 1928.66   7
  -9   1   1 120890. 1953.49   5
   9   0   1 216011. 3251.80   3
  -9   0   1 218608. 3160.90   5
  -9   0  -1 217953. 3106.42   6
  -9   0  -1 223934. 2971.26   4
   9   0  -1 217100. 3270.79   2
  -9   0  -1 217929. 3212.88   7
   9   0   1 221683. 2970.58   4
   9   0  -1 216347. 3090.46   1
   9  -1  -1 121277. 1751.11   1
   9   1   1 121832. 1964.22   3
  -9  -1   1 118592. 1934.93   6
   9  -1  -1 121446. 1815.53   6
  -9   1  -1 121846. 1779.78   6
  -9   1  -1 120095. 1976.58   7
   9  -1  -1 123119. 1985.53   2
  -9  -1   1 120821. 1889.20   5
   9  -2  -1 44533.6 936.723   2
   9  -2  -1 43689.8 681.679   1
   9   2   1 44487.2 926.981   3
  -9  -2   1 42794.1 887.540   5
  -9  -2   1 43656.5 963.592   6
  -9   2  -1 44044.6 974.659   7
  -9   2  -1 45511.9 756.746   9
  -9   3  -1 7243.46 364.719  11
  -9  -3   1 7939.15 344.959   5
   9  -3  -1 7603.76 254.577  10
  -9   3  -1 7480.49 375.979   7
  -9   3  -1 7374.71 269.273   9
   9   3   1 7300.47 326.002   3
  -9   3  -1 6953.37 207.418   6
   9  -3  -1 7524.86 333.990   2
  -9  -3   1 6740.27 364.386   6
  -9   4  -1 40556.2 704.174   6
   9  -4  -1 41302.8 905.298   2
  -9  -4   1 43077.8 1049.96   6
   9  -4  -1 42064.1 732.643  10
  -9   4  -1 40381.1 860.191   9
  -9   4  -1 43453.0 1034.91  11
   9  -4  -1 44564.5 1049.53   4
   9   4   1 43516.3 924.319   3
  -9   4  -1 41813.7 1002.87   7
   9  -4  -1 41860.5 752.629   6
  -9   5  -1 30828.6 860.272   7
  -9   5  -1 30215.4 883.534  11
   9  -5  -1 29693.3 496.422   1
  -9  -5   1 30471.0 913.509   6
  -9   5  -1 30432.6 772.463   9
   9   5   1 30989.1 779.122   3
  -9  -5   1 32269.2 826.618   4
  -9   5  -1 30505.2 596.262   6
   9   5   1 31817.5 894.509   1
   9  -5  -1 31649.2 638.580   6
   9  -5  -1 31431.4 763.352   2
   9  -5  -1 31362.4 916.347   4
  -9  -6   1 31597.8 878.470   4
  -9   6  -1 31034.2 855.819   9
  -9  -6   1 30049.0 958.018   6
   9  -6  -1 31612.1 694.635   6
  -9   6  -1 30481.3 881.157   7
   9  -6  -1 31054.3 974.121   4
  -9   6  -1 29550.2 933.930  11
   9  -6  -1 30678.2 772.375   2
   9   6   1 30512.9 921.533   1
  -9   7  -1 1982.80 245.173   7
  -9   7  -1 2013.15 281.033  11
   9   7   1 2158.30 292.984   1
   9  -7  -1 2929.23 353.941   4
   9  -7  -1 2690.37 202.273   6
  -9  -7   1 2547.12 180.379   8
  -9   7  -1 2955.27 291.382   9
   9  -7  -1 2525.10 215.569   2
  -9  -7   1 2761.23 280.593   4
  -9  -7   1 2736.50 343.060   6
   9  -8  -1 20129.0 869.926   4
  -9  -8   1 20714.6 878.141   6
  -9  -8   1 20680.1 795.855   4
  -9   8  -1 22060.1 814.369   9
   9   8   1 21673.7 842.019   1
  -9   8  -1 22347.5 784.562   7
   9  -8  -1 23307.4 647.963   6
  -9   8  -1 21297.8 866.042  11
  -9  -9   1 6892.58 491.110   4
  -9   9  -1 6279.28 466.580   9
  -9   9  -1 7264.13 452.048   7
   9   9   1 7077.06 508.119   1
  -9   9  -1 6677.06 509.225  11
   9  -9  -1 6123.55 519.531   4
  -9  -9   1 7017.06 538.741   6
  -9  10  -1 35418.1 1261.13  11
  -9 -10   1 34480.2 1266.62   6
  -9 -10   1 36093.4 1205.90   4
   9  10   1 32610.3 1174.45   1
   9 -10  -1 34247.4 1295.32   4
  -9  11  -1 1423.43 304.176  11
  -9 -11   1 1915.47 369.999   6
  -9 -11   1 1997.83 326.301   4
   9  11   1 1438.99 296.694   1
   9 -11  -1 1515.54 342.038   4
   9 -12  -1-306.870 286.790   4
  -9 -12   1 64.9824 217.938   6
   9  12   1 140.824 174.480   1
  -9  12  -1 148.289 216.164  11
  10  12  -1 5988.93 592.114   1
 -10 -12  -1 6048.11 599.635   6
 -10  12   1 7128.32 688.816  11
 -10 -11  -1 5394.94 538.789   6
 -10  11   1 4506.18 516.650  11
  10  11  -1 4951.10 523.165   1
  10 -11   1 3907.00 492.902   4
  10  11  -1 4292.81 507.328   9
 -10 -10  -1 8292.63 632.866   6
  10  10  -1 7689.52 604.170   1
 -10  10   1 6745.49 602.776  11
  10  10  -1 8469.36 640.234   9
  10 -10   1 7556.54 629.977   4
 -10  -9  -1 16012.7 822.830   6
 -10   9   1 15188.4 834.347  11
  10  -9   1 15574.5 826.769   4
  10   9  -1 15957.4 810.718   1
  10   9  -1 16527.3 839.074   9
 -10   8   1 20330.0 917.343  11
  10  -8   1 20984.1 904.331   4
 -10  -8  -1 19807.0 880.518   6
 -10   8   1 20903.1 695.417   7
  10   8  -1 20156.1 867.364   9
  10   8  -1 20313.9 873.420   1
 -10  -8  -1 20203.9 699.678   4
 -10   7   1 9013.84 443.071   7
  10  -7   1 9737.14 571.182   4
 -10   7   1 9623.68 402.556   8
 -10  -7  -1 9151.81 562.894   6
  10   7  -1 8254.97 520.502   9
 -10   7   1 8619.79 574.899  11
 -10  -7  -1 9356.98 424.125   4
  10   7  -1 8629.66 535.697   1
  10   6  -1 48087.1 1250.37   9
 -10   6   1 48731.6 1346.72  11
 -10  -6  -1 49541.2 1300.56   6
  10  -6   1 48913.8 1284.54   4
 -10   6   1 47737.8 1110.28   7
 -10  -6  -1 48181.8 1004.74   4
  10   6  -1 48607.8 1280.28   1
 -10   6   1 49666.3 1060.49   8
 -10   5   1 47975.4 1098.89   7
  10   5  -1 50967.2 1242.36   1
 -10   5   1 50739.1 1301.90  11
 -10  -5  -1 51519.9 1264.16   6
 -10   5   1 49731.6 1065.71   8
  10   5  -1 48748.6 1191.23   9
  10  -5   1 49138.1 1218.51   4
 -10  -5  -1 49221.2 926.319   4
 -10  -4  -1 34659.3 935.407   6
 -10  -4  -1 34830.2 665.796   7
  10   4  -1 33570.5 880.868   9
  10  -4   1 32561.7 513.630   2
  10   4  -1 34265.3 925.698   1
 -10   4   1 33729.7 970.212  11
  10  -4   1 32754.0 517.961   2
 -10   4   1 32920.8 811.976   8
 -10   4   1 33889.0 850.279   7
  10  -4   1 35456.2 914.785   4
 -10  -4  -1 34197.3 615.618   4
  10  -3   1 20688.0 436.635  10
 -10  -3  -1 20091.0 375.187   5
 -10   3   1 21024.2 699.351  11
 -10  -3  -1 19955.0 499.627   7
  10  -3   1 20549.4 617.221   4
 -10  -3  -1 19845.0 643.460   6
  10   3  -1 20522.2 610.419   9
  10   3  -1 20363.2 640.147   1
 -10   3   1 20500.9 617.593   7
  10  -2   1 108512. 1622.44  10
 -10   2   1 107072. 1890.97  11
 -10   2   1 105266. 1810.94   7
 -10  -2  -1 102352. 1795.93   6
 -10   2   1 104034. 1788.33   5
  10   2  -1 104703. 1491.81   3
  10   2  -1 104890. 1737.71   9
 -10  -2  -1 103338. 1686.83   7
  10  -2   1 105531. 1729.63   4
  10  -2   1 105189. 1873.94   3
  10   2  -1 105301. 1800.86   1
 -10  -1  -1 261488. 3814.12   7
 -10  -1  -1 264576. 3820.97   6
  10  -1   1 272486. 3715.16   4
 -10   1   1 268796. 3842.45   5
  10   1  -1 266464. 3746.17   9
 -10   1   1 258530. 3921.76  11
  10  -1   1 268235. 3937.40   3
  10   1  -1 266466. 3817.14   1
 -10   1   1 264477. 3887.89   7
 -10  -1  -1 276068. 3663.76   9
 -10   0  -1 6071.05 309.742   7
  10   0   1 6020.87 166.170   5
  10   0  -1 5559.41 249.342   1
  10   0   1 5467.79 190.743   4
 -10   0  -1 5777.78 253.654   6
 -10   0   1 5778.21 272.586   5
 -10   0   1 6122.79 317.378   7
  10   0   1 6228.03 337.479   3
 -10   0  -1 5948.91 190.364   4
 -10   1  -1 268295. 3892.95   7
  10  -1  -1 263269. 3626.82   1
 -10  -1   1 264798. 3821.25   6
 -10   1  -1 265040. 3644.72   6
 -10  -1   1 267153. 3767.72   5
  10  -1  -1 266210. 3885.24   2
  10   1   1 269161. 3864.47   3
 -10   1  -1 264505. 3516.44   9
  10  -2  -1 105574. 1579.56   6
 -10  -2   1 105100. 1727.08   5
  10  -2  -1 105481. 1501.64   1
  10   2   1 103397. 1765.47   3
 -10  -2   1 103665. 1813.71   6
  10  -2  -1 104507. 1794.08   2
 -10   2  -1 106696. 1851.32   7
 -10   2  -1 106211. 1527.29   9
 -10  -3   1 20174.0 647.473   6
  10  -3  -1 19715.9 337.765   1
 -10  -3   1 19832.7 574.580   5
 -10   3  -1 19990.1 470.763   9
 -10   3  -1 19881.4 640.539   7
  10  -3  -1 20625.8 587.851   2
  10   3   1 20176.8 576.711   3
 -10   3  -1 19858.6 386.398   6
  10  -3  -1 20035.9 469.170  10
  10  -4  -1 34510.9 921.292   4
 -10  -4   1 35189.8 942.247   6
  10  -4  -1 34403.5 624.248   6
 -10  -4   1 31901.9 831.359   5
 -10   4  -1 32483.1 565.327   6
 -10   4  -1 32960.4 738.079   9
  10  -4  -1 34269.1 620.041  10
 -10   4  -1 33945.5 901.847   7
  10  -4  -1 32701.2 794.223   2
 -10   4  -1 33128.8 908.383  11
  10   4   1 34069.1 804.137   3
 -10   5  -1 51905.7 1198.34   7
  10  -5  -1 50883.2 1055.01   2
  10  -5  -1 49859.6 1229.69   4
  10  -5  -1 50696.9 875.338   6
  10  -5  -1 48860.8 727.687   1
 -10   5  -1 49151.5 816.461   6
 -10  -5   1 49440.6 1242.99   6
 -10   5  -1 49808.6 1225.34  11
 -10  -5   1 49951.5 1103.94   4
  10   5   1 49385.4 1208.12   1
  10   5   1 49951.1 1067.24   3
 -10   5  -1 50673.4 1058.91   9
  10  -6  -1 47232.4 1259.42   4
  10  -6  -1 48204.5 1030.13   2
  10  -6  -1 47959.0 893.693   6
 -10  -6   1 47954.1 1134.59   4
 -10   6  -1 46735.1 1176.66   7
 -10   6  -1 47868.0 1257.05  11
 -10  -6   1 45443.7 1249.63   6
 -10   6  -1 46900.5 1100.38   9
  10   6   1 47275.8 1222.93   1
 -10   7  -1 8789.41 482.960   7
  10   7   1 9162.46 527.649   1
  10  -7  -1 8741.79 339.387   6
  10  -7  -1 8788.20 552.317   4
 -10  -7   1 9399.10 489.397   4
 -10   7  -1 8740.86 461.429   9
 -10   7  -1 8915.37 529.524  11
 -10  -7   1 8714.54 349.928   8
  10  -7  -1 8560.32 378.183   2
 -10  -7   1 8016.45 525.606   6
 -10  -8   1 21314.0 895.782   6
 -10   8  -1 21380.3 877.084  11
 -10   8  -1 19916.6 769.386   9
  10  -8  -1 18613.7 846.328   4
 -10  -8   1 20931.0 788.431   4
 -10   8  -1 20277.5 760.669   7
  10   8   1 20570.6 831.484   1
  10  -9  -1 14485.5 786.626   4
 -10   9  -1 14053.4 640.768   7
 -10   9  -1 15834.6 794.015  11
 -10  -9   1 14593.0 696.218   4
 -10   9  -1 15649.8 722.893   9
  10   9   1 15424.6 755.953   1
 -10  -9   1 15568.7 801.062   6
 -10 -10   1 7456.28 537.368   4
 -10  10  -1 7298.53 578.107  11
 -10 -10   1 6828.76 576.917   6
  10 -10  -1 7263.90 597.811   4
  10  10   1 7430.33 557.944   1
 -10 -11   1 4251.10 438.431   4
  10 -11  -1 4971.04 548.070   4
 -10 -11   1 4694.03 506.814   6
  10  11   1 5873.15 518.828   1
 -10  11  -1 4439.16 480.597  11
  10 -12  -1 6591.85 649.952   4
 -10 -12   1 7738.70 670.443   6
  10  12   1 6113.07 564.675   1
 -10  12  -1 5920.55 574.951  11
  11 -12   1 9187.43 751.625   4
 -11  12   1 7752.88 722.549  11
  11  12  -1 7031.01 652.260   1
 -11 -12  -1 6774.53 646.249   6
  11 -11   1 3834.16 527.134   4
 -11 -11  -1 4482.39 509.646   6
 -11  11   1 4993.93 544.506  11
  11  11  -1 4598.54 521.282   9
  11  11  -1 3695.94 456.339   1
 -11 -10  -1 26481.6 1138.94   6
 -11  10   1 26595.3 1190.20  11
  11  10  -1 27237.8 1137.31   1
  11 -10   1 27285.9 1173.92   4
  11  10  -1 27427.8 1147.14   9
 -11  -9  -1 9789.68 655.435   6
  11   9  -1 8298.63 604.906   9
  11  -9   1 9689.10 661.247   4
 -11   9   1 8861.68 647.020  11
  11   9  -1 9597.33 638.950   1
 -11  -8  -1 24556.1 987.026   6
 -11   8   1 21101.2 958.565  11
  11   8  -1 22896.0 938.118   9
 -11  -8  -1 23342.5 739.771   4
  11  -8   1 23271.9 965.603   4
 -11   8   1 23236.9 763.941   7
  11   8  -1 22024.4 926.990   1
  11  -7   1 4111.59 413.263   4
 -11  -7  -1 4798.35 435.466   6
 -11   7   1 4231.86 424.779  11
 -11   7   1 4152.98 320.640   7
  11   7  -1 4024.52 385.132   1
 -11  -7  -1 4632.42 289.647   4
  11   7  -1 3810.51 367.972   9
 -11   7   1 4417.59 291.616   8
 -11   6   1 101027. 1906.10   7
  11   6  -1 97949.0 2026.93   9
 -11  -6  -1 101401. 2108.59   6
  11  -6   1 102540. 2090.97   4
 -11   6   1 102517. 2183.23  11
 -11   6   1 104974. 1841.40   8
  11   6  -1 100072. 2083.19   1
 -11  -6  -1 104605. 1714.33   4
 -11   5   1 12894.1 528.437   7
  11   5  -1 13199.8 573.842   9
 -11   5   1 13920.6 653.939  11
  11   5  -1 13242.2 595.210   1
 -11   5   1 13700.4 513.387   8
 -11  -5  -1 13133.4 604.872   6
 -11  -5  -1 13362.8 382.890   4
  11  -5   1 13916.9 602.562   4
 -11  -4  -1 28891.2 618.166   7
 -11  -4  -1 28107.5 856.585   6
  11  -4   1 28990.2 826.197   4
 -11  -4  -1 27773.6 553.095   5
 -11   4   1 27988.4 758.457   8
 -11   4   1 29830.2 924.938  11
 -11   4   1 28945.5 794.171   7
  11   4  -1 27650.8 793.004   9
  11   4  -1 28650.7 848.154   1
 -11  -4  -1 28344.8 511.535   4
  11  -4   1 27689.1 499.941   2
  11  -4   1 27816.5 496.536   2
  11  -3   1 15065.2 527.462   4
  11   3  -1 15597.3 563.039   1
 -11   3   1 15845.3 622.228  11
 -11  -3  -1 14876.8 560.826   6
 -11  -3  -1 16137.9 453.769   7
 -11  -3  -1 15557.6 292.273   5
 -11   3   1 14395.6 522.090   8
  11  -3   1 16369.1 380.505  10
  11   3  -1 15308.6 521.926   9
 -11  -3  -1 14926.9 283.070   5
 -11   3   1 15486.3 552.218   7
  11   2  -1 49032.9 1068.86   1
 -11   2   1 50323.0 1089.84   7
  11  -2   1 49175.7 1134.30   3
 -11  -2  -1 50613.3 1076.18   6
 -11   2   1 50362.6 1071.15   5
  11  -2   1 50121.5 1006.11   4
  11   2  -1 50384.4 822.581   3
  11   2  -1 50791.9 1011.79   9
  11  -2   1 51861.1 925.014  10
 -11  -2  -1 50069.7 994.992   7
 -11   2   1 51847.7 1161.74  11
 -11   1   1 27480.5 753.703   7
 -11  -1  -1 28425.0 702.281   7
  11   1  -1 28698.5 696.843   1
 -11  -1  -1 29402.1 703.185   6
 -11   1   1 28316.0 703.476   5
  11  -1   1 28946.7 624.781   4
  11   1  -1 29180.5 642.758   9
 -11  -1  -1 27303.1 574.998   9
  11  -1   1 28917.5 782.468   3
  11   0  -1 42606.4 858.275   1
 -11   0   1 44006.0 978.981   7
 -11   0  -1 44799.2 867.923   6
  11   0   1 44644.4 988.060   3
 -11   0   1 44340.4 906.441   5
 -11   0  -1 43605.4 964.038   7
  11   0   1 43928.5 691.570   5
  11   0   1 44465.0 741.865   4
 -11  -1   1 29221.7 689.008   5
 -11   1  -1 30180.7 782.854   7
 -11   1  -1 29800.3 608.432   6
  11  -1  -1 29692.8 610.521   1
  11   1   1 29456.6 759.631   3
 -11  -1   1 31036.8 748.326   6
  11  -1  -1 30221.2 780.374   2
 -11   1  -1 29577.4 483.547   9
 -11  -2   1 48526.7 1081.55   6
  11   2   1 50738.0 1054.19   3
  11  -2  -1 51787.6 1081.82   2
 -11   2  -1 50530.9 803.127   9
  11  -2  -1 50551.0 831.060   1
 -11   2  -1 50531.8 1121.39   7
  11  -2  -1 51816.7 879.378   6
 -11  -2   1 50929.6 1005.84   5
 -11   2  -1 51068.1 828.581   6
 -11   3  -1 16138.0 580.139   7
 -11  -3   1 16222.7 582.970   6
 -11   3  -1 15346.0 313.819   6
  11   3   1 15836.4 514.193   3
  11  -3  -1 15831.6 521.689   2
 -11   3  -1 15678.6 391.659   9
  11  -3  -1 15740.4 311.735   1
 -11  -3   1 15206.5 497.768   5
  11  -4  -1 30031.1 752.069   2
 -11   4  -1 27807.4 461.680   6
  11   4   1 28570.8 731.274   3
 -11  -4   1 29447.8 869.694   6
 -11   4  -1 28743.3 836.301   7
  11  -4  -1 29007.5 539.097   6
 -11   4  -1 28790.6 656.520   9
  11  -4  -1 28650.7 553.033  10
 -11  -4   1 29133.1 770.492   5
 -11   4  -1 28976.4 859.909  11
  11  -4  -1 27447.3 438.616   1
  11  -4  -1 28682.5 844.305   4
 -11  -5   1 13475.1 614.806   6
  11  -5  -1 12786.3 327.427   6
 -11   5  -1 12039.0 265.815   6
 -11   5  -1 12910.6 582.318  11
  11   5   1 13437.5 588.904   1
 -11   5  -1 13201.5 463.821   9
  11  -5  -1 12613.5 463.073   2
 -11   5  -1 13382.3 570.392   7
  11  -5  -1 13493.7 595.510   4
  11   5   1 12180.0 460.684   3
  11  -5  -1 11915.6 232.080   1
 -11  -6   1 92805.4 2014.03   6
 -11   6  -1 94842.1 1917.03   7
 -11  -6   1 96778.6 1831.09   4
 -11   6  -1 99656.5 1802.99   9
  11  -6  -1 97857.5 1723.32   2
  11  -6  -1 98918.7 1513.89   6
 -11   6  -1 93457.1 1993.32  11
  11   6   1 96848.5 1979.37   1
  11  -6  -1 95678.3 2008.45   4
 -11   7  -1 4059.08 379.943  11
 -11  -7   1 4453.75 348.961   4
 -11  -7   1 4137.66 251.502   8
 -11  -7   1 4211.31 407.771   6
  11  -7  -1 4699.55 281.914   2
 -11   7  -1 4340.08 349.536   7
 -11   7  -1 4005.90 318.664   9
  11   7   1 3903.10 375.066   1
  11  -7  -1 4452.44 424.549   4
 -11  -8   1 24359.3 978.676   6
 -11  -8   1 25087.9 871.035   4
  11  -8  -1 25017.3 986.533   4
 -11   8  -1 26515.2 884.972   9
 -11   8  -1 24874.8 869.616   7
  11   8   1 23512.3 923.035   1
 -11   8  -1 24847.8 972.550  11
 -11  -9   1 8662.41 608.342   6
 -11   9  -1 9619.42 628.128  11
 -11   9  -1 8990.71 521.580   7
 -11  -9   1 10459.2 578.795   4
  11   9   1 9596.19 613.610   1
  11  -9  -1 8765.97 628.227   4
 -11 -10   1 27109.1 1027.32   4
  11 -10  -1 26962.8 1162.36   4
 -11  10  -1 28268.7 1155.35  11
 -11 -10   1 29273.7 1187.39   6
  11  10   1 26643.0 1074.33   1
  11 -11  -1 4989.36 555.011   4
  11  11   1 4146.53 461.011   1
 -11  11  -1 4235.13 478.197  11
 -11 -11   1 5232.83 542.710   6
 -11  12  -1 8438.20 690.376  11
  11  12   1 7368.38 628.163   1
  11 -12  -1 7145.28 671.840   4
 -11 -12   1 8729.58 730.318   6
 -12 -12  -1 12586.4 868.356   6
  12  12  -1 11539.8 837.417   1
 -12  12   1 11983.5 888.105  11
  12  11  -1 1194.00 302.968   1
 -12 -11  -1 1175.36 319.358   6
  12 -11   1 1503.36 354.438   4
 -12  11   1 1253.76 320.859  11
  12  11  -1 849.236 288.404   9
  12  10  -1 14605.9 848.259   9
 -12 -10  -1 16990.8 912.975   6
  12  10  -1 17308.5 909.384   1
  12 -10   1 15113.3 873.794   4
 -12  10   1 16833.1 954.201  11
  12   9  -1 9739.99 644.408   9
 -12  -9  -1 11012.4 702.369   6
  12   9  -1 8760.82 622.407   1
 -12   9   1 8921.64 667.097  11
  12  -9   1 10063.1 669.498   4
 -12  -8  -1 29516.6 1098.81   6
 -12   8   1 30404.6 914.487   7
  12  -8   1 28190.7 1075.69   4
  12   8  -1 28309.5 1072.06   1
  12   8  -1 26212.4 1021.76   9
 -12   8   1 28965.4 1139.33  11
 -12   7   1 20135.5 717.702   7
  12  -7   1 19504.9 838.718   4
  12   7  -1 20066.0 842.765   1
 -12  -7  -1 19823.6 600.101   4
 -12   7   1 19723.2 878.515  11
  12   7  -1 19403.1 810.957   9
 -12  -7  -1 21097.0 873.653   6
 -12   7   1 20063.2 654.816   8
 -12   6   1 61129.3 1372.53   7
  12   6  -1 61268.8 1516.08   1
 -12   6   1 62057.3 1607.16  11
  12  -6   1 62496.0 1516.23   4
 -12   6   1 63295.7 1320.04   8
  12   6  -1 59217.2 1460.81   9
 -12  -6  -1 61701.3 1144.39   4
 -12  -6  -1 60511.4 1530.89   6
 -12   5   1 39255.5 1011.01   7
 -12  -5  -1 37391.1 1088.34   6
 -12  -5  -1 38609.3 724.417   4
  12   5  -1 38642.3 1035.68   9
  12   5  -1 37856.7 1081.55   1
 -12   5   1 38833.2 1157.39  11
 -12   5   1 38990.6 966.371   8
  12  -5   1 38791.2 1069.54   4
 -12  -4  -1 36040.3 747.284   7
  12   4  -1 35247.5 974.290   1
 -12   4   1 35910.0 1052.19  11
 -12  -4  -1 35006.2 984.015   6
  12  -4   1 34547.3 624.989   2
 -12   4   1 34367.7 888.972   8
  12   4  -1 35237.1 916.659   9
 -12   4   1 35567.5 926.878   7
  12  -4   1 35064.1 942.301   4
 -12  -4  -1 33800.9 622.418   5
  12  -4   1 34385.9 629.527   2
 -12   3   1 21443.7 664.070   8
 -12   3   1 21069.2 680.080   7
 -12  -3  -1 22070.9 708.911   6
  12   3  -1 21793.6 379.602   3
 -12  -3  -1 21429.1 572.682   7
  12  -3   1 23389.7 492.830  10
  12  -3   1 21869.0 739.294   3
  12   3  -1 21805.0 698.507   1
  12  -3   1 21847.3 658.072   4
  12   3  -1 21529.6 643.151   9
 -12   3   1 21960.8 762.178  11
 -12  -2  -1 23355.8 621.815   7
  12   2  -1 22721.1 673.072   1
 -12   2   1 22844.6 668.037   5
  12   2  -1 23345.8 613.562   9
  12  -2   1 23500.9 555.329  10
 -12  -2  -1 21649.7 656.849   6
  12   2  -1 21984.7 478.337   3
  12  -2   1 22610.6 727.184   3
 -12   2   1 22401.1 725.759  11
 -12   2   1 23359.8 703.135   7
  12  -2   1 23640.4 620.484   4
 -12  -1  -1 23102.6 642.052   7
 -12  -1  -1 23914.8 501.458   9
  12  -1   1 25318.2 726.374   3
  12  -1   1 22333.2 544.809   4
 -12  -1  -1 23147.2 626.907   6
  12   1  -1 23515.1 568.653   9
 -12   1   1 22509.9 629.753   5
 -12   1   1 22746.5 684.770   7
  12   1  -1 22608.8 626.200   1
 -12   0   1 10358.1 436.814   7
  12   0   1 10152.8 276.585   4
  12   0   1 9985.66 239.590   5
  12   0   1 9783.42 434.774   3
 -12   0   1 10450.8 393.442   5
 -12   0  -1 9848.67 353.544   6
  12   0  -1 10214.0 319.563   9
 -12   0  -1 9560.02 236.609   9
 -12   0  -1 10186.0 423.759   7
  12   0  -1 10410.9 368.667   1
  12   1   1 22188.4 664.168   3
 -12   1  -1 22799.7 685.026   7
 -12  -1   1 22657.3 593.936   5
 -12  -1   1 23843.8 648.085   6
 -12   1  -1 23673.3 525.192   6
  12  -1  -1 21732.6 672.832   2
  12  -1  -1 23947.1 542.492   1
  12   2   1 20387.7 619.488   3
 -12  -2   1 21275.7 653.505   6
  12  -2  -1 21171.1 640.211   2
  12  -2  -1 20807.8 472.092   6
 -12   2  -1 20869.3 386.086   9
 -12   2  -1 21161.2 438.038   6
 -12   2  -1 21674.8 683.851   7
 -12  -2   1 21362.1 580.554   5
  12  -2  -1 21405.1 461.496   1
 -12   3  -1 23142.0 726.023   7
  12  -3  -1 22647.0 652.683   2
 -12  -3   1 21986.3 709.983   6
 -12   3  -1 21093.2 378.161   6
  12   3   1 22257.7 633.614   3
  12  -3  -1 21840.8 418.966   1
  12  -3  -1 21761.9 446.318   6
 -12   3  -1 21805.7 472.250   9
 -12   3  -1 20262.1 379.480   6
 -12  -3   1 21616.4 615.229   5
  12  -4  -1 36291.5 611.517   6
  12   4   1 35841.0 852.487   3
  12  -4  -1 35649.3 968.182   4
 -12  -4   1 34698.1 983.662   6
  12  -4  -1 35160.1 653.219  10
  12  -4  -1 35592.2 864.583   2
 -12   4  -1 34604.0 989.766  11
 -12   4  -1 34640.3 962.498   7
 -12  -4   1 36316.2 880.357   5
 -12   4  -1 35365.9 747.516   9
  12  -4  -1 33695.4 553.156   1
 -12   5  -1 36946.5 847.166   9
  12  -5  -1 38176.1 896.217   2
 -12  -5   1 37520.8 1075.72   6
  12   5   1 38974.6 908.970   3
  12  -5  -1 37845.0 645.868   6
  12  -5  -1 37564.8 1060.60   4
  12  -5  -1 35852.5 554.350   1
  12   5   1 37463.1 1055.65   1
 -12  -5   1 37205.0 961.067   5
 -12   5  -1 36863.3 1023.01   7
 -12   5  -1 35781.1 1055.50  11
 -12  -6   1 60631.0 1523.65   6
  12   6   1 61213.4 1485.55   1
 -12   6  -1 60701.6 1277.62   9
  12  -6  -1 61206.5 1241.87   2
 -12  -6   1 61182.5 1243.61   8
 -12   6  -1 59953.3 1432.28   7
  12  -6  -1 62191.9 999.291   6
 -12   6  -1 62357.2 1527.08  11
  12  -6  -1 59659.6 1493.77   4
 -12   7  -1 20874.4 784.880   7
 -12  -7   1 18801.5 829.440   6
  12   7   1 19340.3 807.473   1
 -12  -7   1 20938.0 732.877   4
  12  -7  -1 20133.1 846.006   4
 -12   7  -1 20771.1 714.494   9
 -12  -7   1 21056.7 615.643   8
 -12   7  -1 20641.7 846.297  11
  12  -7  -1 20937.7 630.214   2
 -12  -8   1 29445.6 1094.46   6
 -12   8  -1 27645.0 1049.41  11
  12  -8  -1 29650.5 1094.28   4
 -12  -8   1 29089.8 935.355   4
  12   8   1 28322.7 1034.76   1
 -12   8  -1 27580.8 947.313   7
 -12   9  -1 9974.47 566.536   7
 -12  -9   1 8277.20 612.359   6
  12   9   1 9792.91 623.994   1
 -12   9  -1 10189.1 655.347  11
 -12  -9   1 9486.36 547.652   4
  12  -9  -1 9704.54 662.889   4
 -12 -10   1 17405.1 921.085   6
 -12  10  -1 13795.7 812.998  11
  12  10   1 16583.5 850.969   1
  12 -10  -1 16440.8 906.826   4
 -12  10  -1 15884.0 735.031   7
  12 -11  -1 1696.91 352.399   4
 -12 -11   1 910.911 301.893   6
 -12  11  -1 850.012 251.017  11
  12  11   1 1514.56 311.083   1
  12  12   1 10772.8 765.281   1
 -12 -12   1 12672.2 881.420   6
 -12  12  -1 12396.2 840.254  11
  13  12  -1 20206.1 1107.79   1
 -13  12   1 18113.7 1099.55  11
  13 -11   1 1222.97 322.174   4
 -13 -11  -1 1332.26 333.332   6
  13  11  -1 965.736 303.583   1
 -13  11   1 965.144 293.775  11
  13  11  -1 1214.84 330.224   9
  13  10  -1 10156.9 706.948   9
 -13  10   1 8652.25 694.825  11
 -13 -10  -1 8772.14 676.645   6
  13  10  -1 9304.23 686.454   1
  13 -10   1 10406.1 729.894   4
  13   9  -1 3779.20 431.416   9
  13  -9   1 4068.22 469.486   4
  13   9  -1 4319.17 473.304   1
 -13   9   1 3405.16 434.749  11
 -13  -9  -1 4394.16 463.810   6
 -13   9   1 4354.29 350.340   7
 -13   8   1 29746.9 1176.17  11
 -13   8   1 29912.1 937.076   7
  13  -8   1 29275.6 1106.67   4
  13   8  -1 28227.6 1068.36   9
 -13  -8  -1 28766.8 1113.84   6
  13   8  -1 29919.1 1106.82   1
  13  -7   1 6483.56 488.836   4
 -13   7   1 6577.91 421.148   7
 -13   7   1 6338.94 516.968  11
 -13  -7  -1 6543.28 509.481   6
  13   7  -1 6601.10 503.939   1
  13   7  -1 6329.90 472.740   9
 -13   7   1 6436.56 377.425   8
 -13   6   1 56148.0 1526.97  11
  13   6  -1 53657.2 1367.08   9
 -13  -6  -1 55584.8 1018.58   4
 -13  -6  -1 54440.1 1452.17   6
  13   6  -1 54303.6 1423.04   1
 -13   6   1 54746.5 1304.51   7
  13  -6   1 52892.3 1401.93   4
 -13   6   1 55386.7 1249.57   8
  13  -5   1 543.091 225.461   4
  13   5  -1 309.152 196.187   1
 -13   5   1 813.554 232.994  11
 -13  -5  -1 380.735 198.454   6
 -13  -5  -1 463.933 67.5946   4
  13   5  -1 473.379 169.743   9
 -13   5   1 571.372 171.100   8
 -13   5   1 609.388 185.955   7
 -13   4   1 39191.4 1013.47   7
 -13  -4  -1 36739.3 644.660   5
 -13  -4  -1 38188.5 1057.62   6
 -13   4   1 37262.5 1110.64  11
  13   4  -1 37913.1 1042.09   1
 -13  -4  -1 39362.1 833.297   7
  13  -4   1 40517.8 1022.33   4
 -13  -4  -1 38659.6 664.885   5
  13   4  -1 38877.1 983.506   9
  13  -4   1 39285.0 718.568   2
 -13   4   1 37773.8 976.411   8
 -13   3   1 3826.88 306.606   7
  13   3  -1 3810.76 140.327   3
  13  -3   1 4662.03 205.063  10
 -13  -3  -1 4098.46 250.283   7
 -13  -3  -1 3773.20 305.676   6
  13  -3   1 3929.50 286.388   4
  13   3  -1 3506.23 294.733   1
 -13   3   1 3879.03 303.882   8
 -13   3   1 4605.69 372.039  11
  13   3  -1 4297.96 283.177   9
  13  -3   1 3995.14 330.907   3
 -13  -2  -1 105282. 1773.74   7
  13   2  -1 100822. 1557.97   3
  13   2  -1 102081. 1837.64   1
 -13   2   1 102011. 1954.41  11
 -13   2   1 100563. 1860.05   8
 -13   2   1 101975. 1879.95   7
  13   2  -1 103817. 1727.44   9
  13  -2   1 102880. 1736.05   4
  13  -2   1 102431. 1929.10   3
 -13  -2  -1 100316. 1831.31   6
 -13   2   1 101400. 1815.81   5
 -13  -1  -1 32768.8 833.755   7
 -13  -1  -1 33314.0 810.852   6
  13  -1   1 35156.6 920.163   3
  13   1  -1 35109.5 832.879   1
 -13   1   1 35502.3 906.609   7
 -13   1   1 33657.8 819.760   5
  13   1  -1 35846.5 746.327   9
  13  -1   1 34465.7 724.811   4
 -13  -1  -1 34346.0 651.260   9
 -13   0   1 1491.55 207.041   7
  13   0   1 1915.19 222.393   3
  13   0   1 1186.74 79.0503   5
 -13   0  -1 1184.40 182.404   7
 -13   0  -1 1142.81 72.0674   9
  13   0  -1 1093.68 151.452   1
 -13   0  -1 1184.58 143.690   6
  13   0   1 1253.84 101.732   4
  13   0  -1 1344.89 120.709   9
 -13   0   1 1214.54 153.057   5
  13  -1  -1 33859.4 898.616   2
 -13  -1   1 36179.2 852.786   6
 -13   1  -1 35721.8 916.645   7
 -13   1  -1 36074.9 713.450   6
  13  -1  -1 34916.3 734.068   1
  13   1   1 34426.0 878.774   3
 -13  -1   1 35229.1 796.108   5
 -13   2  -1 104957. 1936.57   7
  13   2   1 106134. 1845.15   3
 -13  -2   1 105920. 1889.23   6
  13  -2  -1 104251. 1588.99   6
  13  -2  -1 106097. 1885.22   2
  13  -2  -1 104729. 1600.36   1
 -13  -2   1 104347. 1756.68   5
 -13   2  -1 102214. 1425.89   9
 -13   2  -1 108042. 1545.94   6
 -13   3  -1 4206.53 340.521   7
  13  -3  -1 4238.87 289.289   2
  13   3   1 4521.84 288.413   3
 -13   3  -1 4144.79 171.156   9
 -13  -3   1 4470.67 332.547   6
 -13   3  -1 4164.94 124.703   6
 -13  -3   1 4107.95 265.542   5
  13  -3  -1 4597.16 173.812   1
  13  -3  -1 4041.62 163.285   6
 -13   4  -1 38591.8 1040.71   7
 -13   4  -1 39682.0 775.825   9
  13  -4  -1 37063.6 620.760   1
  13  -4  -1 39314.7 1040.30   4
  13   4   1 38782.4 910.494   3
 -13  -4   1 37978.9 1050.91   6
 -13  -4   1 38404.6 923.527   5
  13  -4  -1 36902.6 624.700   6
  13  -4  -1 38153.9 624.994   6
  13  -4  -1 37373.4 700.679  10
  13  -4  -1 39170.6 932.542   2
  13  -5  -1 323.341 181.628   4
 -13   5  -1 420.390 110.798   9
  13  -5  -1 326.259 45.1552   6
 -13  -5   1 443.168 146.406   5
  13   5   1 264.140 119.640   3
 -13   5  -1 287.790 164.734  11
 -13  -5   1 551.020 234.727   6
  13   5   1 588.146 221.026   1
  13  -5  -1 324.667 117.630   2
 -13   5  -1 445.972 194.126   7
 -13  -5   1 302.303 139.700   8
 -13   6  -1 54129.3 1441.80  11
  13   6   1 56574.2 1207.60   3
  13   6   1 54655.8 1414.24   1
 -13   6  -1 56105.9 1191.22   9
 -13   6  -1 52671.5 1347.95   7
 -13  -6   1 55850.0 1304.92   5
 -13  -6   1 56226.1 1466.95   6
  13  -6  -1 55043.3 1167.08   2
  13  -6  -1 54020.2 1417.19   4
 -13  -6   1 54403.3 1183.80   8
  13   7   1 5825.89 466.244   1
  13  -7  -1 6131.16 333.499   2
 -13   7  -1 5574.76 458.131  11
 -13  -7   1 5439.08 462.845   6
 -13   7  -1 5808.46 428.445   7
 -13  -7   1 6096.27 334.831   8
  13  -7  -1 6677.65 508.414   4
 -13  -8   1 28128.4 1092.92   6
 -13   8  -1 28412.0 1082.71  11
 -13  -8   1 30434.6 956.462   4
  13   8   1 27927.8 1048.70   1
 -13   8  -1 30064.8 1005.85   7
  13  -8  -1 28501.8 1091.65   4
  13  -9  -1 4081.29 464.715   4
 -13  -9   1 3888.04 453.855   6
 -13   9  -1 4138.68 386.178   7
 -13  -9   1 3895.84 366.176   4
  13   9   1 4746.37 460.837   1
 -13   9  -1 2947.52 392.367  11
 -13  10  -1 9250.51 576.223   7
 -13 -10   1 9426.23 690.781   6
 -13  10  -1 8837.55 658.441  11
  13  10   1 9034.97 646.116   1
  13 -10  -1 8976.19 679.765   4
  13 -11  -1 717.294 284.978   4
  13  11   1 984.015 261.663   1
 -13 -11   1 788.540 298.827   6
 -13  11  -1 700.095 246.524  11
 -13  12  -1 16386.0 974.715  11
  13  12   1 17376.1 972.926   1
 -14 -11  -1 5172.32 575.819   6
  14  11  -1 4857.83 546.755   1
  14 -11   1 5897.63 601.920   4
 -14  11   1 5391.09 594.125  11
  14  11  -1 4508.61 506.360   9
  14  10  -1 9583.82 702.446   1
 -14  10   1 10288.4 764.061  11
 -14 -10  -1 10820.9 748.954   6
  14 -10   1 10430.2 750.225   4
  14  10  -1 10113.8 709.271   9
 -14   9   1 11532.8 589.138   7
 -14  -9  -1 12363.0 758.269   6
  14  -9   1 11962.0 750.023   4
  14   9  -1 12319.1 760.135   1
 -14   9   1 11581.4 781.624  11
  14   9  -1 11883.1 720.791   9
  14   8  -1 6290.09 526.169   1
 -14   8   1 5620.79 407.792   7
 -14   8   1 5402.58 515.306  11
 -14  -8  -1 5220.35 496.099   6
  14   8  -1 5093.05 453.191   9
  14  -8   1 5740.77 504.753   4
  14  -7   1 40233.1 1259.09   4
 -14  -7  -1 41347.3 1300.64   6
 -14   7   1 39938.3 1335.26  11
 -14   7   1 40564.0 1136.26   7
  14   7  -1 39278.3 1208.26   9
  14   7  -1 40113.2 1267.54   1
 -14   7   1 40575.3 1055.36   8
 -14   6   1 7930.53 462.386   7
 -14   6   1 6718.63 531.024  11
  14  -6   1 6741.18 484.902   4
 -14  -6  -1 6950.29 507.660   6
  14   6  -1 6252.09 475.336   1
  14   6  -1 6813.14 460.272   9
 -14   6   1 7042.01 416.254   8
 -14   5   1 19097.3 704.627   7
 -14   5   1 18673.1 801.501  11
  14  -5   1 17086.0 340.934   2
 -14  -5  -1 17580.9 742.586   6
  14   5  -1 17269.4 666.018   9
 -14   5   1 17781.0 655.412   8
  14  -5   1 16918.6 691.168   4
  14   5  -1 18346.8 735.984   1
 -14   4   1 10839.4 522.163   7
 -14  -4  -1 11799.6 422.469   7
 -14  -4  -1 11618.2 564.400   6
  14  -4   1 10905.6 509.418   4
 -14  -4  -1 11005.4 251.482   5
  14  -4   1 11936.7 289.765  10
 -14  -4  -1 11243.1 258.947   5
  14   4  -1 11811.9 501.589   9
 -14   4   1 11433.5 516.776   8
 -14   4   1 11740.9 608.561  11
  14   4  -1 11781.9 562.718   1
  14   3  -1 26851.2 819.171   1
 -14  -3  -1 26114.8 699.282   7
 -14   3   1 28757.4 916.015  11
  14   3  -1 26855.9 511.366   3
 -14  -3  -1 26666.5 818.281   6
 -14   3   1 25987.7 815.279   7
  14  -3   1 27690.2 769.479   4
 -14   3   1 25551.3 795.383   8
  14  -3   1 27615.8 596.302  10
  14  -3   1 26007.6 855.724   3
  14   3  -1 27533.7 746.461   9
 -14  -2  -1 52679.5 1125.44   7
 -14  -2  -1 52092.8 1170.32   6
  14  -2   1 52887.6 1259.60   3
 -14   2   1 53682.6 1233.86   7
  14  -2   1 53798.7 1090.64   4
 -14   2   1 52315.2 1155.65   5
  14   2  -1 53724.0 1070.22   9
  14   2  -1 52889.2 1186.75   1
 -14   2   1 53834.4 1223.55   8
  14   2  -1 53129.0 951.028   3
  14   1  -1 26867.6 624.888   9
  14   1  -1 26411.5 714.875   1
  14  -1   1 26306.8 614.651   4
 -14   1   1 26511.5 714.759   5
  14  -1   1 26499.3 801.753   3
 -14  -1  -1 25392.0 698.777   6
 -14  -1  -1 25795.3 531.992   9
 -14   1   1 24792.7 772.923   7
 -14  -1  -1 26781.1 746.683   7
 -14   0   1 20928.7 678.465   7
  14   0  -1 21015.6 590.017   1
 -14   0  -1 21205.4 679.208   7
 -14   0  -1 20822.9 367.738   9
 -14   0   1 20155.3 594.137   5
  14   0   1 22068.3 699.540   3
  14   0   1 21175.3 418.154   5
  14   0  -1 22695.9 513.681   9
  14   0   1 22112.5 462.716   4
 -14   0  -1 21262.6 576.721   6
 -14   1  -1 25458.9 772.605   7
  14  -1  -1 26711.1 629.569   1
 -14  -1   1 25344.6 664.519   5
 -14   1  -1 26040.5 591.727   6
 -14  -1   1 25504.6 712.877   6
  14   1   1 26026.0 752.018   3
  14  -1  -1 26462.9 787.256   2
 -14  -2   1 54293.1 1205.35   6
  14  -2  -1 52466.4 936.114   6
 -14   2  -1 54779.2 902.954   6
  14  -2  -1 54422.2 1210.82   2
  14   2   1 53730.2 1167.73   3
 -14  -2   1 55466.5 1092.58   5
  14  -2  -1 53928.3 966.195   1
 -14   2  -1 52827.9 1248.63   7
 -14  -3   1 25675.3 804.906   6
  14  -3  -1 25072.4 491.756   6
  14   3   1 24934.7 713.225   3
 -14  -3   1 26277.9 692.589   5
  14  -3  -1 26271.3 526.947   1
 -14   3  -1 26408.7 829.369   7
 -14   3  -1 24334.1 406.131   6
  14  -3  -1 25922.4 748.213   2
 -14   4  -1 12772.8 581.076   7
 -14  -4   1 13177.7 597.812   6
  14  -4  -1 11682.2 250.770   6
  14  -4  -1 12550.0 497.196   2
  14   4   1 13068.7 491.299   3
 -14   4  -1 12469.5 365.837   9
 -14  -4   1 11783.3 471.397   5
  14  -4  -1 12034.0 253.727   6
  14  -4  -1 12373.6 559.584   4
 -14  -5   1 17732.5 746.969   6
  14  -5  -1 17711.5 598.722   2
 -14  -5   1 17828.9 621.705   8
  14   5   1 17614.1 727.842   1
 -14  -5   1 18075.7 632.016   5
  14   5   1 17904.7 595.007   3
  14  -5  -1 18572.0 738.779   4
 -14   5  -1 17742.8 718.976   7
 -14   5  -1 18359.3 764.352  11
 -14   5  -1 18113.7 525.885   9
 -14   6  -1 6178.31 441.002   7
  14  -6  -1 6831.94 356.698   2
  14   6   1 7448.70 500.086   1
  14   6   1 6176.90 349.002   3
 -14  -6   1 6309.32 489.371   6
 -14   6  -1 7548.82 512.266  11
 -14  -6   1 6394.70 401.782   5
  14  -6  -1 6547.85 482.076   4
 -14  -6   1 6883.69 379.360   8
  14   7   1 38166.6 1219.26   1
 -14  -7   1 39088.5 964.059   8
 -14  -7   1 40188.5 1119.12   5
 -14   7  -1 38711.2 1252.60  11
 -14  -7   1 38164.9 1247.56   6
 -14   7  -1 37640.8 1148.90   7
  14  -7  -1 39833.8 1253.43   4
  14   8   1 5903.70 497.111   1
 -14  -8   1 6652.45 531.147   6
 -14   8  -1 5970.76 502.221  11
 -14   8  -1 6069.64 457.424   7
  14  -8  -1 6339.75 527.470   4
 -14   9  -1 11218.8 714.513  11
 -14   9  -1 11741.6 645.135   7
  14   9   1 11705.1 707.978   1
 -14  -9   1 13130.2 780.570   6
  14  -9  -1 12588.7 769.424   4
 -14  10  -1 10434.3 717.107  11
  14 -10  -1 11320.3 777.741   4
 -14  10  -1 10494.4 630.790   7
  14  10   1 9939.48 686.439   1
 -14 -10   1 10494.4 739.134   6
  14 -11  -1 4922.36 557.696   4
 -14  11  -1 4842.06 529.232  11
 -14 -11   1 5276.51 566.248   6
  14  11   1 4447.40 495.378   1
  14  12   1 5214.60 548.271   1
 -14  12  -1 5559.50 603.206  11
 -15  11   1 10268.5 809.746  11
  15  11  -1 9517.86 746.620   1
  15  11  -1 8608.34 700.763   9
 -15 -11  -1 9921.51 769.951   6
  15 -11   1 11421.6 816.481   4
 -15  10   1 4204.68 518.508  11
 -15 -10  -1 4262.92 503.703   6
  15  10  -1 4844.78 522.660   1
  15 -10   1 4929.59 553.972   4
  15  10  -1 4408.24 489.267   9
 -15   9   1 7249.00 484.591   7
 -15  -9  -1 7482.71 621.415   6
 -15   9   1 6857.69 609.105  11
  15   9  -1 7446.65 593.501   1
  15  -9   1 6648.69 588.085   4
  15   9  -1 6390.81 548.680   9
 -15   8   1 15532.0 697.799   7
 -15  -8  -1 15456.2 820.122   6
 -15   8   1 17595.9 910.148  11
  15  -8   1 13952.1 765.324   4
  15   8  -1 14681.2 761.123   9
  15   8  -1 16373.6 834.078   1
 -15   7   1 4738.80 388.314   7
  15  -7   1 4059.65 420.716   4
 -15  -7  -1 3958.98 414.457   6
  15   7  -1 4259.56 425.647   1
 -15   7   1 4338.58 347.798   8
 -15   7   1 4554.94 461.436  11
  15   7  -1 3938.87 384.366   9
 -15   6   1 55694.7 1576.86  11
 -15   6   1 56791.2 1332.99   8
  15   6  -1 53526.8 1384.90   9
 -15   6   1 54919.9 1374.92   7
 -15  -6  -1 55132.5 1500.60   6
  15   6  -1 54369.6 1470.92   1
  15  -6   1 55225.0 1442.98   4
 -15  -5  -1 7635.14 331.609   7
 -15   5   1 7406.19 454.596   7
 -15  -5  -1 7965.41 507.222   6
 -15   5   1 6701.63 509.636  11
  15   5  -1 6736.19 427.556   9
  15  -5   1 7449.50 468.556   4
 -15   5   1 6375.78 414.237   8
  15   5  -1 6973.12 479.870   1
 -15   4   1 28853.0 901.659   7
 -15  -4  -1 28487.8 740.548   7
  15   4  -1 30260.5 939.451   1
  15   4  -1 28764.6 830.793   9
  15  -4   1 29958.6 973.561   3
  15  -4   1 29418.0 557.880  10
 -15   4   1 29695.5 887.755   8
  15  -4   1 28182.9 862.202   4
 -15   4   1 30546.1 1021.66  11
 -15  -4  -1 29500.0 941.215   6
  15  -3   1 1695.98 215.679   4
 -15   3   1 1219.74 231.782   8
  15   3  -1 1521.90 233.375   1
 -15  -3  -1 1176.74 170.597   7
  15   3  -1 1167.43 98.9906   3
  15  -3   1 1227.32 239.164   3
 -15   3   1 1282.53 223.898   7
  15  -3   1 2164.22 160.551  10
 -15  -3  -1 1230.70 217.581   6
 -15   3   1 1506.47 256.758  11
  15   3  -1 1181.18 173.535   9
  15   2  -1 115587. 1786.31   3
 -15   2   1 116125. 2129.66   7
  15   2  -1 114480. 2058.53   1
 -15  -2  -1 110739. 2029.64   6
 -15   2   1 116786. 2036.86   5
  15  -2   1 112963. 2154.78   3
  15  -2   1 114684. 1919.66   4
  15   2  -1 113406. 1890.99   9
 -15   2   1 111909. 2105.90   8
 -15  -2  -1 112510. 1987.95   7
  15   1  -1 995.665 182.537   1
 -15   1   1 699.758 204.446   7
  15  -1   1 656.634 119.136   4
 -15   1   1 831.227 154.562   5
 -15  -1  -1 601.714 142.179   6
  15  -1   1 875.767 198.068   3
  15   1  -1 796.133 122.239   9
 -15  -1  -1 635.279 78.8668   9
 -15  -1  -1 669.984 167.333   7
 -15   1   1 806.721 216.063   8
 -15   0   1 4487.76 337.171   7
 -15   0  -1 4073.17 247.026   6
  15   0  -1 4607.08 212.337   9
  15   0  -1 4534.03 280.489   1
 -15   0   1 4419.46 271.194   5
  15   0   1 4348.56 323.735   3
  15   0   1 4092.10 157.466   5
 -15   0  -1 4569.82 331.466   7
 -15   0   1 4270.45 329.866   8
  15   0   1 4318.82 186.484   4
  15  -1  -1 970.686 198.037   2
 -15   1  -1 806.639 190.979   7
 -15  -1   1 686.433 131.160   5
 -15  -1   1 997.636 179.850   6
 -15   1  -1 672.264 103.007   6
  15   1   1 966.192 189.966   3
  15  -1  -1 837.963 134.734   1
 -15  -2   1 110751. 2027.21   6
 -15   2  -1 113362. 1664.36   6
  15   2   1 114858. 2002.67   3
  15  -2  -1 110724. 1755.35   1
  15  -2  -1 109560. 2038.08   2
 -15   2  -1 110066. 2102.28   7
 -15  -2   1 110702. 1875.36   5
 -15   3  -1 1122.19 232.067   7
  15  -3  -1 1306.02 117.879   1
  15  -3  -1 989.672 84.2233   6
 -15  -3   1 1125.10 219.469   6
 -15  -3   1 1170.82 156.539   5
 -15  -3   1 1156.72 208.531   8
  15   3   1 1194.34 185.627   3
 -15   4  -1 29913.1 946.912   7
  15   4   1 31673.3 831.875   3
 -15  -4   1 30081.1 952.188   6
  15  -4  -1 30900.9 850.959   2
 -15  -4   1 30945.9 815.272   5
  15  -4  -1 31765.4 950.372   4
 -15  -4   1 30793.6 882.066   8
 -15  -5   1 6981.94 484.483   6
  15  -5  -1 7465.81 387.468   2
  15   5   1 7524.71 385.527   3
 -15  -5   1 7027.53 393.866   5
  15  -5  -1 7127.23 470.553   4
 -15   5  -1 6846.20 462.632   7
 -15  -5   1 8051.19 428.850   8
  15   5   1 6923.84 474.188   1
  15  -6  -1 54857.4 1198.29   2
 -15   6  -1 53709.8 1412.75   7
  15   6   1 55210.9 1212.69   3
 -15  -6   1 53048.6 1467.27   6
  15   6   1 54656.5 1460.87   1
 -15   6  -1 54717.3 1505.28  11
 -15  -6   1 56011.2 1261.08   8
 -15  -6   1 55271.8 1300.26   5
  15  -6  -1 54515.7 1455.93   4
 -15   7  -1 4468.60 439.071  11
 -15  -7   1 4074.36 427.826   6
  15  -7  -1 4592.19 442.072   4
 -15  -7   1 3529.76 285.702   8
  15   7   1 4199.22 409.085   1
 -15  -7   1 4039.74 339.401   5
 -15   7  -1 4616.17 409.927   7
 -15  -8   1 16379.2 850.575   6
 -15   8  -1 16793.9 772.320   7
  15   8   1 17598.1 841.288   1
 -15   8  -1 15814.1 823.091  11
 -15  -8   1 16474.4 732.228   5
  15  -8  -1 16788.8 842.112   4
 -15   9  -1 7149.92 523.872   7
 -15  -9   1 7222.28 602.904   6
 -15   9  -1 8315.44 618.023  11
  15   9   1 7465.31 586.806   1
  15  -9  -1 7331.24 599.526   4
 -15  10  -1 4376.86 423.182   7
  15  10   1 4114.61 467.917   1
  15 -10  -1 4398.64 530.302   4
 -15 -10   1 3716.84 469.877   6
 -15  10  -1 4165.99 486.829  11
  15  11   1 9066.12 704.197   1
 -15  11  -1 9791.81 744.280  11
 -15 -11   1 10007.0 778.619   6
  15 -11  -1 9227.09 749.081   4
 -15  12  -1 39069.1 1563.98  11
 -16 -11  -1 11122.2 813.141   6
  16  11  -1 11270.1 811.073   1
 -16  11   1 11654.7 878.017  11
  16  11  -1 11181.4 795.204   9
  16 -11   1 12186.8 876.308   4
 -16 -10  -1 1707.54 348.967   6
  16  10  -1 1869.49 378.328   1
 -16  10   1 1589.57 358.129  11
  16 -10   1 2029.99 390.076   4
  16  10  -1 2162.09 371.336   9
 -16   9   1 11749.0 635.235   7
 -16  -9  -1 12792.5 798.572   6
  16  -9   1 11693.2 747.230   4
 -16   9   1 12403.0 818.813  11
  16   9  -1 12038.9 768.807   1
  16   9  -1 12149.4 737.419   9
  16  -8   1 1438.47 317.084   4
 -16  -8  -1 1143.38 322.906   6
 -16   8   1 1477.00 260.138   7
 -16   8   1 739.658 259.875  11
  16   8  -1 1109.77 284.222   9
  16   8  -1 1516.60 296.125   1
 -16  -7  -1 19524.5 896.244   6
 -16   7   1 17695.3 759.921   7
  16   7  -1 18897.1 862.928   1
 -16   7   1 20017.2 952.162  11
  16  -7   1 19254.9 854.916   4
  16   7  -1 19044.8 819.012   9
 -16   7   1 18653.4 725.495   8
 -16   6   1 39093.9 1140.82   7
  16  -6   1 38633.7 1182.46   4
 -16  -6  -1 38577.0 1231.17   6
  16   6  -1 40168.9 1237.99   1
 -16   6   1 38489.7 1298.72  11
 -16   6   1 39829.3 1101.14   8
  16   6  -1 36994.1 1123.67   9
 -16  -5  -1 9830.39 577.018   6
 -16  -5  -1 9972.14 398.371   7
 -16   5   1 9245.42 531.310   7
  16  -5   1 8634.52 508.762   4
  16   5  -1 10114.8 581.099   1
 -16   5   1 9121.15 592.321  11
  16   5  -1 8920.41 485.695   9
 -16   5   1 9579.92 513.601   8
 -16  -4  -1 4703.79 291.198   7
 -16   4   1 4537.15 366.093   7
  16  -4   1 4673.77 359.399   4
  16   4  -1 4033.05 130.895   3
 -16   4   1 4794.62 424.254  11
  16   4  -1 4672.47 321.576   9
 -16  -4  -1 3952.81 364.471   6
  16  -4   1 4454.77 182.310  10
  16  -4   1 4589.19 400.792   3
 -16   4   1 4295.21 350.501   8
  16   4  -1 5282.02 409.011   1
 -16  -3  -1 15354.2 553.885   7
 -16   3   1 15531.5 653.109   7
  16   3  -1 17944.6 581.726   9
 -16  -3  -1 15612.3 642.798   6
  16  -3   1 15996.5 464.705  10
  16   3  -1 15678.0 402.023   3
  16  -3   1 15792.4 688.282   3
 -16   3   1 16936.7 727.605  11
  16   3  -1 15842.1 642.963   1
  16  -3   1 16838.0 597.814   4
 -16   3   1 15827.4 652.752   8
  16  -2   1 26303.8 705.722   4
 -16  -2  -1 24593.1 749.652   7
  16   2  -1 25400.5 805.120   1
 -16   2   1 25407.2 770.602   5
 -16  -2  -1 25378.5 778.276   6
  16   2  -1 26132.5 621.902   3
  16  -2   1 25869.5 870.888   3
  16   2  -1 24448.8 665.544   9
 -16   2   1 26221.9 851.223   7
 -16   2   1 25570.6 838.100   8
  16   1  -1 12402.2 439.974   3
 -16  -1  -1 12564.3 530.658   7
  16   1  -1 12703.7 402.449   9
 -16  -1  -1 11336.4 468.386   6
 -16  -1  -1 11898.9 317.043   9
 -16   1   1 11302.3 470.864   5
  16  -1   1 12712.9 409.072   4
 -16   1   1 12953.4 570.604   7
  16  -1   1 13238.0 580.869   3
  16   1  -1 12614.5 506.178   1
 -16   1   1 11647.5 543.823   8
 -16   0  -1 51.3259 142.461   7
  16   0   1 124.136 46.5839   5
  16   0  -1 299.010 120.352   1
 -16   0  -1 27.3669 87.1068   6
 -16   0   1 52.1083 170.158   8
 -16   0   1 148.508 164.849   7
  16   0   1 230.736 158.370   3
  16   0   1 214.659 66.8871   4
 -16   0   1 131.915 107.215   5
  16   0  -1 99.1043 68.0186   9
 -16  -1   1 12182.8 492.132   6
 -16  -1   1 9810.44 502.850   8
 -16   1  -1 12561.8 393.713   6
  16   1   1 11657.2 514.070   3
  16  -1  -1 11749.4 422.048   1
 -16  -1   1 11443.7 438.228   5
  16  -1  -1 11856.3 333.262   9
  16  -1  -1 12008.7 541.823   2
 -16   1  -1 10246.1 515.555   7
 -16   2  -1 24346.8 852.644   7
 -16  -2   1 27173.1 817.583   6
 -16   2  -1 26456.1 545.359   6
  16   2   1 26548.2 796.585   3
  16  -2  -1 26746.5 820.409   2
 -16  -2   1 25590.0 687.213   5
 -16  -2   1 25475.1 824.428   8
  16  -2  -1 25787.6 629.630   1
 -16   3  -1 15701.6 664.603   7
  16  -3  -1 16373.4 432.338   1
  16   3   1 15804.1 577.411   3
  16  -3  -1 16013.7 603.864   2
 -16  -3   1 15147.6 631.848   6
  16  -3  -1 15291.5 356.077   6
 -16  -3   1 15598.9 526.134   5
 -16  -3   1 15955.3 632.852   8
 -16  -4   1 4742.02 295.036   5
  16  -4  -1 4267.80 355.744   4
 -16  -4   1 4927.90 396.436   6
 -16  -4   1 4597.88 342.739   8
  16   4   1 4735.31 312.665   3
  16  -4  -1 4611.83 316.816   2
 -16   4  -1 4460.56 386.281   7
 -16   5  -1 8551.57 525.856   7
  16  -5  -1 9916.76 552.414   4
 -16  -5   1 9268.64 559.474   6
  16  -5  -1 8895.40 433.679   2
  16   5   1 9092.97 549.742   1
  16   5   1 9331.07 433.016   3
 -16  -5   1 9120.55 474.422   8
 -16  -5   1 9089.71 441.752   5
  16  -6  -1 41083.8 994.789   2
  16   6   1 39385.0 1224.96   1
 -16  -6   1 39058.0 1238.61   6
 -16  -6   1 39846.8 1060.03   5
 -16   6  -1 37971.3 1179.68   7
 -16  -6   1 38538.5 1035.78   8
  16  -6  -1 38152.7 1202.92   4
  16   6   1 41017.1 998.056   3
 -16   7  -1 17384.9 786.398   7
 -16  -7   1 17821.6 847.408   6
  16   7   1 16667.6 805.298   1
 -16   7  -1 17807.6 856.086  11
 -16  -7   1 18924.6 731.460   5
 -16  -7   1 18151.3 653.805   8
  16  -7  -1 17525.0 827.985   4
 -16   8  -1 807.466 234.003   7
  16  -8  -1 1279.07 293.519   4
 -16  -8   1 1044.70 231.624   5
 -16  -8   1 1050.50 293.758   6
  16   8   1 803.544 271.076   1
 -16   8  -1 1256.37 291.998  11
 -16  -9   1 11418.9 758.806   6
  16   9   1 10607.6 704.564   1
 -16   9  -1 11215.8 659.497   7
 -16   9  -1 10622.0 716.306  11
  16  -9  -1 12185.8 771.008   4
  16  10   1 2398.70 387.172   1
 -16  10  -1 2190.81 313.771   7
 -16  10  -1 2202.51 385.575  11
 -16 -10   1 2256.66 417.696   6
  16 -10  -1 1899.99 390.410   4
 -16 -11   1 11930.4 853.206   6
  16 -11  -1 11493.1 841.198   4
  16  11   1 9575.10 731.789   1
 -16  11  -1 9283.09 735.151  11
 -16  12  -1 2275.61 409.328  11
  17 -11   1 6781.29 670.140   4
 -17 -11  -1 6715.36 666.409   6
  17  11  -1 6951.15 653.369   1
 -17  11   1 6137.52 650.933  11
 -17 -10  -1 3198.75 463.896   6
  17  10  -1 4005.22 488.050   1
  17  10  -1 2758.77 415.174   9
 -17  10   1 2519.09 415.414  11
  17 -10   1 3700.36 490.785   4
 -17   9   1 7738.95 536.770   7
 -17  -9  -1 7357.99 626.856   6
  17   9  -1 7829.16 601.848   9
 -17   9   1 9068.03 711.321  11
  17   9  -1 7987.59 637.711   1
  17  -9   1 8845.06 665.369   4
 -17  -8  -1 39949.7 1402.96   6
  17   8  -1 42056.3 1414.26   1
  17   8  -1 40036.3 1313.93   9
 -17   8   1 40152.8 1465.82  11
 -17   8   1 41222.9 1253.34   7
  17  -8   1 40188.5 1363.67   4
  17  -7   1 3130.84 388.431   4
 -17  -7  -1 2676.32 375.251   6
 -17   7   1 3048.85 336.365   7
 -17   7   1 3009.65 316.258   8
 -17   7   1 2860.89 403.986  11
  17   7  -1 3079.26 389.461   1
  17   7  -1 2570.44 321.964   9
 -17   6   1 5090.39 417.518   7
  17  -6   1 4575.12 411.773   4
 -17   6   1 4717.33 468.371  11
 -17   6   1 4639.11 380.652   8
  17   6  -1 4422.62 399.321   9
  17   6  -1 3706.98 398.553   1
 -17  -6  -1 3960.35 412.419   6
 -17   5   1 40176.8 1177.43   7
 -17  -5  -1 41121.8 955.245   7
  17   5  -1 39974.7 1213.17   1
 -17  -5  -1 40991.0 1241.65   6
  17  -5   1 42331.7 1178.15   4
 -17   5   1 40261.6 1306.30  11
 -17   5   1 40318.2 1141.11   8
  17   5  -1 42804.0 1131.80   9
 -17  -4  -1 15741.5 558.396   7
 -17   4   1 15493.0 680.672   7
  17  -4   1 15155.9 619.189   4
 -17   4   1 14939.0 653.687   8
  17  -4   1 14914.8 383.065  10
 -17  -4  -1 14912.5 676.056   6
  17   4  -1 14437.0 573.740   9
 -17   4   1 14576.3 727.943  11
  17   4  -1 15339.8 676.534   1
  17  -4   1 16015.9 728.921   3
  17   3  -1 39142.5 751.730   3
 -17  -3  -1 37200.0 955.766   7
  17   3  -1 38882.5 1074.88   1
 -17   3   1 36049.1 1066.03   8
 -17  -3  -1 37357.6 1060.68   6
 -17   3   1 35895.3 1074.09   7
  17  -3   1 38529.6 813.458  10
  17  -3   1 38212.9 972.697   4
  17   3  -1 38014.8 925.579   9
  17  -3   1 36883.9 1121.47   3
 -17   2   1 120903. 2321.18   7
 -17  -2  -1 123201. 2203.30   7
 -17   2   1 123641. 2329.29   8
 -17  -2  -1 124452. 2237.87   6
  17   2  -1 124604. 2255.07   1
 -17   2   1 124216. 2195.68   5
  17   2  -1 124713. 1983.50   3
  17  -2   1 124411. 2361.57   3
  17   2  -1 125114. 2038.37   9
  17  -2   1 124394. 2081.20   4
 -17   1   1 14554.7 627.727   7
 -17  -1  -1 15090.0 595.752   7
 -17  -1  -1 14662.8 548.533   6
  17   1  -1 14829.2 563.594   1
  17  -1   1 14340.3 454.177   4
 -17   1   1 14352.3 538.516   5
  17  -1   1 14854.9 636.946   3
  17   1  -1 14319.1 437.892   9
 -17   1   1 13973.8 624.475   8
  17   1  -1 15465.4 514.244   3
 -17   0  -1 1336.65 220.921   7
 -17   0   1 1339.18 238.082   7
  17   0  -1 1777.47 193.341   1
 -17   0   1 1802.15 201.055   5
 -17   0  -1 1786.99 183.930   6
  17   0   1 1515.50 232.792   3
  17   0   1 1648.90 103.653   5
 -17   0   1 1790.17 274.561   8
  17   0  -1 1808.77 138.697   9
  17   0   1 1756.49 129.862   4
 -17   1  -1 14489.9 624.111   7
 -17   1  -1 15164.6 455.211   6
  17  -1  -1 14714.1 628.149   2
  17   1   1 13976.4 585.926   3
 -17  -1   1 14717.6 559.011   6
  17  -1  -1 14613.5 494.571   1
 -17  -1   1 14648.3 506.946   5
 -17  -1   1 14400.4 623.468   8
  17  -1  -1 15024.7 380.963   9
 -17  -2   1 118860. 2215.43   6
 -17   2  -1 125803. 1837.70   6
  17   2   1 123975. 2208.37   3
  17  -2  -1 123749. 2277.92   2
 -17  -2   1 121989. 2054.18   5
 -17   2  -1 121513. 2327.97   7
 -17  -2   1 120766. 2280.11   8
  17  -2  -1 124644. 1975.70   1
 -17  -3   1 35791.2 1038.46   8
  17   3   1 38157.3 971.523   3
 -17  -3   1 37959.3 1061.28   6
  17  -3  -1 37477.1 1013.18   2
 -17  -3   1 36929.5 886.928   5
  17  -3  -1 37007.8 767.540   1
 -17   3  -1 35413.5 1081.15   7
  17  -4  -1 15668.7 664.533   4
 -17  -4   1 14069.3 661.495   6
 -17  -4   1 15799.1 554.681   5
 -17   4  -1 15544.3 704.339   7
  17  -4  -1 15548.9 602.522   2
  17  -4  -1 15855.3 401.984   1
  17   4   1 15418.2 574.799   3
 -17  -4   1 15906.8 652.337   8
  17   4   1 16412.4 716.511   1
  17  -5  -1 42306.4 1211.98   4
 -17   5  -1 40685.7 1219.06   7
  17   5   1 43724.7 1040.83   3
 -17  -5   1 40076.1 1227.68   6
  17  -5  -1 41478.1 1055.85   2
 -17  -5   1 43199.9 1047.39   5
 -17  -5   1 40388.7 1107.01   8
  17   5   1 41442.7 1244.11   1
 -17  -6   1 6247.42 499.816   6
  17   6   1 4849.66 318.797   3
  17   6   1 6213.62 493.345   1
 -17  -6   1 6037.33 401.354   8
 -17  -6   1 5082.42 356.208   5
  17  -6  -1 5314.15 333.801   2
  17  -6  -1 5116.32 450.992   4
 -17   6  -1 4987.82 435.276   7
 -17  -7   1 2744.72 266.232   8
  17  -7  -1 2893.75 380.944   4
 -17  -7   1 2473.59 356.567   6
 -17   7  -1 3007.76 374.958  11
 -17  -7   1 3449.45 313.595   5
  17   7   1 2804.19 364.593   1
 -17   7  -1 2765.38 336.360   7
 -17  -8   1 40423.5 1406.58   6
  17   8   1 40869.6 1379.23   1
 -17   8  -1 39682.2 1297.81   7
 -17   8  -1 42481.3 1441.33  11
  17  -8  -1 41006.1 1389.00   4
 -17   9  -1 8185.30 578.300   7
 -17  -9   1 7581.62 630.274   6
 -17   9  -1 7426.38 620.556  11
  17   9   1 8073.97 624.437   1
  17  -9  -1 7790.94 633.946   4
  17 -10  -1 2826.94 457.041   4
 -17  10  -1 2714.64 420.996  11
 -17  10  -1 2499.28 346.057   7
  17  10   1 2591.78 395.441   1
 -17 -10   1 2958.88 432.404   6
 -17 -11   1 6548.17 657.998   6
 -17  11  -1 5890.48 602.130  11
  17  11   1 5700.07 587.328   1
  18 -11   1 281.564 248.618   3
  18  10  -1 7788.75 647.488   9
 -18 -10  -1 9661.98 758.913   6
 -18  10   1 8414.20 742.476  11
  18  10  -1 8331.47 692.133   1
  18 -10   1 7967.90 676.852   4
  18  -9   1 4313.88 497.340   4
 -18   9   1 4803.32 435.929   7
 -18   9   1 4114.64 516.599  11
 -18  -9  -1 4691.62 520.016   6
  18   9  -1 4714.40 469.463   9
  18   9  -1 5062.84 518.337   1
 -18  -8  -1 20348.0 988.577   6
 -18   8   1 18251.7 821.635   7
 -18   8   1 17588.9 963.136  11
  18  -8   1 18922.0 921.203   4
  18   8  -1 20406.2 975.964   1
  18   8  -1 19756.9 897.038   9
 -18   7   1 7043.28 505.484   7
 -18  -7  -1 7752.02 580.952   6
 -18   7   1 7316.24 473.897   8
 -18   7   1 6265.31 569.546  11
  18   7  -1 6102.52 523.197   1
  18   7  -1 6641.61 488.662   9
  18  -7   1 6573.32 515.760   4
 -18   6   1 12793.4 664.100   7
 -18  -6  -1 13853.5 738.719   6
  18   6  -1 13703.1 723.755   1
 -18   6   1 14143.8 797.051  11
  18  -6   1 13698.9 690.923   4
  18   6  -1 13579.7 647.705   9
 -18   6   1 13961.8 653.752   8
 -18   5   1 18397.9 782.781   7
 -18  -5  -1 18605.6 609.812   7
 -18  -5  -1 18082.0 804.687   6
  18   5  -1 18430.7 712.851   9
  18  -5   1 17387.2 813.918   3
 -18   5   1 18892.2 882.391  11
  18  -5   1 18275.6 753.215   4
  18   5  -1 18394.9 798.464   1
 -18   5   1 18665.5 762.570   8
  18  -4   1 2679.03 294.731   4
 -18   4   1 2054.16 325.925  11
 -18  -4  -1 2413.41 237.614   7
 -18   4   1 2146.67 306.310   7
  18  -4   1 2736.04 354.564   3
 -18  -4  -1 2213.80 296.667   6
 -18   4   1 2350.79 302.313   8
  18   4  -1 2215.55 238.454   9
  18   4  -1 2538.22 310.555   1
 -18  -3  -1 1925.54 245.276   7
  18  -3   1 2309.86 249.684   4
  18  -3   1 1846.39 173.023  10
  18   3  -1 2077.23 160.647   3
  18   3  -1 2055.05 212.470   9
 -18   3   1 2461.46 322.466   8
  18  -3   1 2194.82 314.363   3
  18   3  -1 1887.08 281.822   1
 -18  -3  -1 1755.74 257.987   6
 -18   3   1 1823.10 289.805   7
 -18  -2  -1 30705.4 896.195   7
 -18   2   1 29712.4 975.054   7
 -18   2   1 29817.0 977.136   8
 -18  -2  -1 29509.8 887.220   6
  18   2  -1 29986.6 908.870   1
  18   2  -1 29672.9 744.953   9
  18   2  -1 30555.4 735.328   3
  18  -2   1 30188.1 982.394   3
  18  -2   1 30212.8 791.230   4
  18  -1   1 13639.2 627.221   3
 -18   1   1 12642.1 607.845   7
 -18  -1  -1 13149.6 525.318   6
  18   1  -1 13943.5 568.242   1
  18   1  -1 13211.2 495.303   3
 -18   1   1 12081.8 606.667   8
 -18   1   1 12878.6 522.072   5
  18   1  -1 13068.4 412.082   9
  18  -1   1 13800.8 447.824   4
 -18  -1  -1 12700.4 578.698   7
 -18   0   1 1620.79 355.678   7
 -18   0   1 1155.04 244.773   8
  18   0   1 387.412 115.902   4
  18   0  -1 1308.95 269.884   1
 -18   0  -1 480.122 121.239   6
 -18   0   1 483.553 185.240   5
 -18   0  -1 1193.70 228.425   7
  18   0   1 1772.15 327.789   3
 -18   1  -1 13665.6 626.236   7
 -18  -1   1 14011.7 551.156   6
 -18   1  -1 13093.0 436.279   6
 -18  -1   1 13635.7 638.809   8
  18  -1  -1 14751.3 512.538   1
  18  -1  -1 13482.6 348.831   9
  18   1   1 13282.5 587.382   3
 -18  -1   1 13549.5 494.422   5
  18  -1  -1 13388.7 626.444   2
 -18  -2   1 28924.1 893.124   6
 -18   2  -1 30244.9 616.585   6
 -18   2  -1 29153.0 962.360   7
  18  -2  -1 29108.4 723.533   1
 -18  -2   1 28182.9 756.038   5
  18  -2  -1 30398.3 932.129   2
  18   2   1 29825.6 879.731   3
 -18  -2   1 29721.5 954.112   8
 -18   3  -1 2209.62 318.975   7
  18  -3  -1 1585.99 242.161   4
 -18  -3   1 1968.55 282.148   6
  18   3   1 2037.26 237.174   3
 -18  -3   1 2191.95 205.117   5
  18  -3  -1 2168.09 174.682   1
 -18  -3   1 2144.62 283.110   8
  18  -3  -1 1989.55 254.650   2
  18   4   1 2584.70 326.000   1
  18  -4  -1 2861.55 319.474   4
  18   4   1 2494.68 243.924   3
 -18  -4   1 2249.42 302.614   6
  18  -4  -1 2582.21 263.300   2
 -18   4  -1 2837.99 345.091   7
 -18  -4   1 2856.71 243.566   5
 -18  -4   1 2393.26 288.409   8
  18  -5  -1 18197.6 778.766   4
 -18  -5   1 17770.2 793.497   6
  18  -5  -1 18935.1 676.176   2
  18   5   1 17767.6 632.523   3
 -18   5  -1 18145.9 806.576   7
 -18  -5   1 17921.8 714.629   8
 -18  -5   1 18082.3 630.025   5
  18   5   1 18504.2 812.767   1
 -18  -6   1 12379.6 702.677   6
  18   6   1 13720.4 546.003   3
 -18  -6   1 13912.1 578.265   5
  18   6   1 13505.2 716.983   1
 -18  -6   1 13945.6 613.484   8
 -18   6  -1 12461.2 684.480   7
  18  -6  -1 13089.6 690.702   4
 -18   7  -1 6468.93 505.450   7
 -18  -7   1 7440.25 571.584   6
  18   7   1 6337.36 514.882   1
 -18  -7   1 5959.39 397.975   8
  18  -7  -1 6488.97 517.436   4
  18   8   1 18583.7 918.126   1
 -18  -8   1 18735.4 952.580   6
 -18   8  -1 18075.4 929.269  11
 -18   8  -1 17564.0 851.475   7
  18  -8  -1 18348.1 917.444   4
 -18   9  -1 4449.44 504.539  11
  18  -9  -1 4983.63 516.119   4
 -18   9  -1 4693.95 458.420   7
  18   9   1 4004.54 475.849   1
 -18  -9   1 4416.39 505.641   6
 -18 -10   1 8585.95 705.531   6
  18  10   1 9277.47 709.335   1
 -18  10  -1 8192.76 691.225  11
 -18  10  -1 9049.57 641.821   7
  18 -10  -1 9756.40 745.688   4
 -18  11  -1 180.969 241.031  11
  18  11   1-21.6619 233.035   1
 -19  10   1 7479.37 707.795  11
 -19 -10  -1 8246.77 707.563   6
  19 -10   1 7960.82 689.099   4
  19  10  -1 7254.85 657.249   1
  19  10  -1 7506.59 629.970   9
  19 -10   1 6381.12 612.427   3
  19  -9   1 2990.33 420.639   4
 -19   9   1 4087.53 425.761   7
 -19  -9  -1 4184.50 511.313   6
 -19   9   1 4492.47 544.067  11
  19   9  -1 4771.88 524.118   1
  19   9  -1 3539.58 425.230   9
 -19   8   1 8272.37 677.336  11
 -19  -8  -1 9731.16 702.377   6
  19   8  -1 9171.66 615.092   9
 -19   8   1 9242.99 594.338   7
  19  -8   1 7830.84 599.729   4
  19   8  -1 8863.73 660.809   1
  19  -7   1 490.816 210.264   4
 -19   7   1 429.434 191.265   7
 -19  -7  -1 359.085 224.005   6
 -19   7   1 551.062 246.737  11
  19   7  -1 939.008 284.799   1
  19   7  -1 600.213 222.536   9
 -19   6   1 32257.9 1110.15   7
 -19  -6  -1 35028.6 1213.56   6
  19   6  -1 34958.8 1200.10   1
 -19   6   1 32889.5 1254.93  11
  19  -6   1 33248.4 1214.92   3
  19   6  -1 32349.0 1054.31   9
 -19   6   1 35143.4 1108.67   8
  19  -6   1 34106.4 1131.81   4
 -19   5   1 15354.7 727.928   7
  19   5  -1 13208.1 696.359   1
 -19   5   1 15118.7 802.623  11
  19  -5   1 15034.9 767.699   3
 -19  -5  -1 14113.2 719.980   6
  19   5  -1 15071.2 640.919   9
  19  -5   1 14213.9 666.110   4
 -19   5   1 13669.6 667.542   8
 -19  -5  -1 14482.7 551.357   7
  19  -4   1 5707.68 470.597   3
 -19   4   1 6055.31 463.040   7
 -19  -4  -1 5696.30 361.787   7
 -19   4   1 5654.00 441.239   8
 -19  -4  -1 6029.03 451.197   6
  19   4  -1 6208.19 378.136   9
  19   4  -1 6149.34 462.659   1
  19  -4   1 5509.92 389.160   4
 -19  -3  -1 21223.4 730.876   7
  19   3  -1 22121.2 822.531   1
 -19   3   1 21601.1 845.148   7
 -19  -3  -1 22636.5 817.476   6
  19  -3   1 22902.4 891.543   3
  19  -3   1 22461.6 615.406  10
  19  -3   1 21530.9 716.529   4
  19   3  -1 22232.3 673.045   9
  19   3  -1 22898.3 573.790   3
 -19   3   1 23338.8 862.671   8
 -19  -2  -1 8549.77 470.191   7
 -19   2   1 8178.58 521.800   8
 -19  -2  -1 8729.10 471.541   6
  19  -2   1 9204.73 551.885   3
 -19   2   1 8824.47 535.541   7
  19   2  -1 8952.31 380.178   3
  19   2  -1 8311.23 360.188   9
  19   2  -1 9627.84 514.619   1
  19  -2   1 8693.34 409.611   4
 -19   1   1 64768.9 1536.96   7
 -19   1   1 64111.0 1547.69   8
 -19  -1  -1 63733.3 1375.08   6
  19   1  -1 65289.1 1422.11   1
 -19   1   1 64878.9 1373.39   5
  19   1  -1 62859.1 1156.81   9
  19  -1   1 63343.6 1525.50   3
  19   1  -1 64198.5 1316.15   3
  19  -1   1 66082.1 1215.08   4
 -19  -1  -1 61915.3 1455.68   7
 -19   0  -1 245732. 3994.40   7
  19   0   1 250453. 3455.04   4
  19   0  -1 246043. 3800.49   1
 -19   0   1 250651. 3770.47   5
 -19   0  -1 252113. 3725.30   6
  19   0   1 247586. 4002.25   3
  19   0  -1 247924. 3451.39   9
 -19   0   1 241923. 4003.70   7
 -19   0   1 248846. 4063.00   8
 -19  -1   1 64736.2 1404.57   6
 -19   1  -1 65980.2 1559.60   7
 -19   1  -1 67418.1 1230.96   6
  19  -1  -1 65317.0 1318.64   1
  19   1   1 62719.8 1463.66   3
 -19  -1   1 66052.4 1319.79   5
 -19  -1   1 62843.5 1538.81   8
  19  -1  -1 65632.6 1045.00   9
  19  -1  -1 63888.0 1536.55   2
 -19   2  -1 8936.98 537.371   7
 -19   2  -1 8658.12 292.893   6
 -19  -2   1 7891.70 456.918   6
  19  -2  -1 8188.22 372.073   1
 -19  -2   1 7741.74 503.013   8
  19   2   1 9113.85 491.268   3
 -19  -2   1 8575.47 389.164   5
  19  -2  -1 8527.06 491.917   2
 -19  -3   1 22318.3 665.145   5
 -19  -3   1 22675.1 825.518   6
  19   3   1 21870.8 745.743   3
  19  -3  -1 23666.9 812.980   2
  19  -3  -1 23260.0 603.115   1
  19  -3  -1 23520.3 801.652   4
 -19  -3   1 22403.2 831.626   8
 -19   3  -1 22158.9 866.462   7
  19  -4  -1 6084.58 436.131   4
 -19   4  -1 6523.32 488.510   7
 -19  -4   1 6207.81 461.806   6
  19   4   1 6214.20 379.346   3
  19  -4  -1 5472.82 373.811   2
 -19  -4   1 6349.54 347.538   5
 -19  -4   1 5527.29 413.106   8
  19   4   1 5989.78 467.204   1
 -19  -5   1 14335.3 722.579   6
  19  -5  -1 14592.4 602.970   2
 -19  -5   1 14218.7 653.702   8
  19   5   1 14000.0 562.540   3
 -19  -5   1 14338.1 554.775   5
  19   5   1 12645.0 687.556   1
  19  -5  -1 15027.6 708.004   4
 -19   5  -1 14327.8 722.110   7
 -19   6  -1 33506.4 1161.31   7
 -19  -6   1 34031.5 1199.58   6
 -19  -6   1 32881.9 1020.97   8
  19   6   1 33480.9 1176.25   1
  19  -6  -1 34887.5 1169.27   4
 -19  -6   1 32695.3 937.961   5
  19  -7  -1 804.762 254.090   4
 -19  -7   1 566.377 226.771   6
  19   7   1 615.398 251.870   1
 -19   7  -1 445.339 202.598   7
 -19  -7   1 572.284 176.209   8
  19  -8  -1 9181.69 657.387   4
 -19  -8   1 8960.05 673.461   6
 -19   8  -1 8490.12 605.843   7
  19   8   1 8024.68 620.019   1
  19  -9  -1 3383.05 453.561   4
 -19  -9   1 4519.63 528.396   6
  19   9   1 4484.59 500.758   1
 -19   9  -1 4107.05 439.303   7
  19 -10  -1 7705.03 677.104   4
 -19 -10   1 6916.22 656.345   6
  19  10   1 7590.00 661.336   1
 -19  10  -1 7146.34 585.100   7
 -19  10  -1 7205.33 648.295  11
 -19  11  -1 4442.01 551.323  11
 -20 -10  -1 8586.31 729.509   6
  20  10  -1 6965.11 611.025   9
 -20  10   1 9056.86 785.793  11
  20  10  -1 8624.10 716.305   1
  20 -10   1 9688.47 751.185   4
  20 -10   1 7911.70 696.632   3
 -20  -9  -1 3308.46 461.772   6
  20  -9   1 4134.96 486.680   4
  20   9  -1 3678.57 426.745   9
  20  -9   1 3849.82 496.199   3
 -20   9   1 3577.19 492.098  11
  20   9  -1 4430.04 527.091   1
 -20   9   1 3709.59 408.452   7
 -20  -8  -1 7504.56 627.711   6
  20   8  -1 7762.53 568.785   9
  20  -8   1 7960.66 649.378   3
  20   8  -1 7273.19 614.143   1
 -20   8   1 7837.83 674.584  11
 -20   8   1 7915.93 571.162   7
  20  -8   1 7866.38 613.922   4
 -20  -7  -1 3742.01 437.257   6
  20  -7   1 4375.03 475.528   3
 -20   7   1 4774.66 522.215  11
  20   7  -1 4964.48 441.284   9
  20  -7   1 4951.35 467.528   4
 -20   7   1 4770.28 443.941   7
  20   7  -1 4230.23 462.793   1
 -20   6   1 4869.33 500.971  11
 -20   6   1 4626.89 440.111   7
  20   6  -1 4032.55 438.070   1
  20  -6   1 3625.14 430.855   3
 -20  -6  -1 4373.70 451.520   6
  20   6  -1 4507.42 388.672   9
  20  -6   1 4949.21 431.665   4
 -20   6   1 4466.66 408.656   8
  20  -5   1 2345.59 307.289   4
 -20   5   1 1906.31 310.193   7
 -20  -5  -1 2060.43 229.166   7
 -20  -5  -1 1892.46 301.672   6
  20   5  -1 2109.64 329.999   1
 -20   5   1 1606.52 280.569   8
 -20   5   1 1798.52 329.786  11
  20   5  -1 1835.05 234.641   9
  20  -5   1 2136.38 357.398   3
 -20   4   1 41526.9 1260.52   7
  20  -4   1 40880.2 1302.91   3
  20  -4   1 42453.5 1147.93   4
 -20  -4  -1 40852.1 1240.96   6
 -20  -4  -1 42986.9 1095.78   7
  20   4  -1 40659.8 1233.02   1
  20   4  -1 42572.5 1075.95   9
 -20   4   1 40595.1 1225.62   8
  20   3  -1 10119.5 373.097   3
 -20   3   1 8999.73 563.101   7
 -20  -3  -1 10920.6 575.003   6
 -20  -3  -1 9776.22 502.788   7
  20   3  -1 9264.70 422.624   9
  20  -3   1 10186.9 406.808  10
  20  -3   1 9623.23 591.772   3
  20   3  -1 10397.1 570.583   1
 -20   3   1 9661.07 574.452   8
  20  -3   1 10340.5 488.246   4
 -20  -2  -1 43620.7 1168.37   7
 -20  -2  -1 43799.7 1153.03   6
  20   2  -1 43709.4 1178.01   1
  20   2  -1 45621.8 998.902   3
 -20   2   1 43492.3 1257.29   7
  20  -2   1 44720.0 1028.18   4
  20  -2   1 44295.5 1275.72   3
  20   2  -1 45090.9 958.347   9
 -20   2   1 40462.6 1222.82   8
 -20  -1  -1 3046.31 334.476   7
 -20   1   1 3255.50 374.514   7
 -20  -1  -1 3181.53 291.287   6
 -20   1   1 3141.40 288.511   5
  20  -1   1 3586.75 370.461   3
  20   1  -1 3150.31 331.271   1
  20   1  -1 3145.43 199.321   9
  20   1  -1 3693.74 288.671   3
  20  -1   1 3494.20 241.284   4
 -20   1   1 2855.06 378.052   8
 -20   0   1 18400.9 800.122   7
  20   0   1 14572.9 415.678   4
  20   0  -1 18769.5 664.411   1
 -20   0  -1 14476.8 735.999   7
  20   0  -1 17454.2 656.257   3
 -20   0   1 15235.6 579.699   5
  20   0   1 18625.8 765.203   3
 -20   0  -1 16734.6 598.252   6
 -20   0   1 15504.6 790.277   8
 -20  -1   1 3545.34 268.193   5
 -20   1  -1 3580.49 243.811   6
  20  -1  -1 3539.91 382.999   2
  20  -1  -1 3311.87 287.769   1
 -20   1  -1 4237.50 396.192   7
  20   1   1 4303.30 360.935   3
 -20  -1   1 3480.99 323.846   6
 -20  -1   1 4733.09 404.629   8
 -20   2  -1 43601.8 1269.24   7
 -20  -2   1 44783.2 1175.15   6
  20  -2  -1 43712.1 985.817   1
 -20  -2   1 43951.5 1010.00   5
  20  -2  -1 44127.2 1219.00   2
  20   2   1 44773.0 1166.72   3
 -20  -2   1 44354.4 1255.56   8
 -20  -3   1 9976.83 570.826   8
 -20   3  -1 9164.32 569.790   7
 -20  -3   1 8892.96 525.140   6
  20  -3  -1 9103.16 509.960   4
  20   3   1 10013.3 498.364   3
 -20  -3   1 10442.9 441.393   5
  20  -3  -1 9682.81 526.329   2
  20  -3  -1 9700.02 382.399   1
 -20  -4   1 39868.7 1188.20   8
 -20  -4   1 41460.6 1240.07   6
  20   4   1 42240.3 1086.24   3
 -20   4  -1 40112.1 1263.90   7
  20  -4  -1 40177.2 1116.37   2
  20  -4  -1 41148.1 1184.96   4
 -20  -4   1 41421.8 991.221   5
  20   4   1 42169.0 1279.62   1
  20  -5  -1 1649.41 283.082   4
 -20  -5   1 1581.45 254.876   8
  20   5   1 2377.04 358.318   1
  20   5   1 2224.25 238.942   3
 -20  -5   1 1965.58 311.617   6
 -20   5  -1 1381.47 277.298   7
  20  -5  -1 1713.17 224.955   2
  20  -6  -1 5113.88 462.001   4
  20   6   1 4182.43 438.150   1
 -20   6  -1 3789.24 413.680   7
 -20  -6   1 4595.47 378.995   8
 -20  -6   1 4175.74 438.001   6
  20   7   1 4644.56 482.745   1
 -20  -7   1 5240.64 503.219   6
 -20   7  -1 5144.53 476.790   7
  20  -7  -1 4439.61 462.432   4
 -20   8  -1 8429.98 620.399   7
  20   8   1 7909.21 620.689   1
 -20  -8   1 8504.28 658.547   6
  20  -8  -1 8612.73 659.247   4
  20  -9  -1 3976.77 483.644   4
 -20  -9   1 4724.20 534.756   6
  20   9   1 4495.05 511.940   1
 -20   9  -1 3947.37 443.202   7
  20 -10  -1 9645.60 770.985   4
 -20 -10   1 8524.58 738.096   6
 -20  10  -1 7921.60 622.058   7
  20  10   1 9490.79 746.261   1
 -21  10   1 13594.9 961.224  11
  21 -10   1 14935.0 943.359   4
  21   9  -1 6589.25 626.192   1
 -21   9   1 6591.63 552.760   7
 -21  -9  -1 5939.60 601.516   6
  21   9  -1 6002.10 541.740   9
 -21   9   1 5875.19 635.535  11
  21  -9   1 5946.11 605.131   3
  21  -9   1 6850.78 608.236   4
 -21  -8  -1 10321.3 741.334   6
 -21   8   1 12100.9 718.941   7
  21   8  -1 11914.6 706.155   9
  21  -8   1 10966.8 723.570   4
 -21   8   1 13334.8 886.829  11
  21  -8   1 11953.3 807.192   3
  21   8  -1 10383.9 735.155   1
 -21   7   1 10388.4 656.613   7
  21   7  -1 10653.0 699.113   1
  21  -7   1 9721.62 644.835   4
 -21  -7  -1 11693.7 747.534   6
  21  -7   1 9050.37 678.083   3
  21   7  -1 10004.7 612.257   9
 -21   7   1 10084.8 746.670  11
  21   6  -1 3243.48 391.327   1
 -21   6   1 3475.23 400.935   7
  21   6  -1 3850.22 362.414   9
  21  -6   1 2809.85 351.014   4
 -21  -6  -1 3375.71 406.980   6
 -21   6   1 3304.38 444.433  11
 -21   6   1 3908.55 392.083   8
  21  -6   1 3272.43 401.122   3
 -21  -5  -1 7214.93 542.078   6
 -21   5   1 8446.49 577.971   7
  21  -5   1 8122.84 518.254   4
  21   5  -1 8999.84 594.380   1
  21   5  -1 8326.23 482.313   9
  21  -5   1 7678.14 584.605   3
 -21   5   1 8788.69 567.463   8
 -21   4   1 74939.4 1837.68   7
 -21  -4  -1 77340.4 1636.96   7
 -21  -4  -1 73491.3 1793.57   6
 -21   4   1 75392.7 1812.33   8
  21   4  -1 76623.0 1582.62   9
  21  -4   1 74519.7 1892.92   3
  21   4  -1 74527.6 1805.43   1
  21  -4   1 75293.2 1668.67   4
  21  -3   1 351.467 154.497   4
 -21   3   1 643.337 243.151   7
 -21   3   1 383.570 199.394   8
  21  -3   1 298.069 104.113  10
  21   3  -1 255.949 192.336   1
  21   3  -1 276.696 124.410   9
 -21  -3  -1 256.009 157.157   7
  21  -3   1 256.640 217.662   3
 -21  -3  -1 188.306 160.715   6
 -21  -2  -1 6825.32 454.400   7
 -21   2   1 6066.41 473.904   7
  21   2  -1 7408.84 474.227   1
 -21  -2  -1 7368.49 456.657   6
  21   2  -1 6100.81 338.623   3
  21  -2   1 6877.82 495.037   3
  21  -2   1 7469.98 381.930   4
 -21   2   1 5991.41 486.293   8
  21   2  -1 6488.10 314.763   9
 -21  -1  -1 8585.04 511.672   7
 -21  -1  -1 7979.41 435.219   6
  21   1  -1 8882.12 485.099   1
  21   1  -1 9009.54 433.732   3
 -21   1   1 9070.01 549.640   7
 -21   1   1 8212.50 435.782   5
 -21   1   1 8320.01 543.132   8
  21  -1   1 8545.97 534.150   3
  21  -1   1 8423.35 354.112   4
 -21   0  -1 77436.6 1792.13   7
 -21   0   1 79417.8 1819.22   7
 -21   0  -1 80194.0 1558.65   6
  21   0  -1 78937.7 1636.13   1
 -21   0   1 81139.3 1596.42   5
  21   0   1 82628.4 1819.13   3
  21   0  -1 82877.4 1688.38   3
 -21   0   1 81690.7 1866.99   8
 -21  -1   1 8180.27 447.165   6
 -21   1  -1 8379.25 532.806   7
 -21   1  -1 8584.85 362.633   6
  21   1   1 9465.68 533.398   3
 -21  -1   1 8766.36 411.885   5
  21  -1  -1 8171.77 514.175   2
 -21  -1   1 8954.93 563.755   8
  21  -1  -1 8590.94 419.490   1
 -21   2  -1 6370.48 497.223   7
 -21  -2   1 7072.78 451.920   6
  21   2   1 7829.09 473.567   3
  21  -2  -1 7244.46 366.135   1
 -21  -2   1 6812.01 358.465   5
  21  -2  -1 7611.98 503.344   2
 -21  -2   1 6794.33 502.542   8
 -21  -3   1 249.820 110.640   5
 -21  -3   1 607.951 197.235   6
 -21   3  -1 281.440 228.077   7
 -21  -3   1 369.208 237.251   8
  21  -3  -1 330.456 106.983   1
  21  -3  -1 297.456 169.145   2
  21   3   1 411.332 173.567   3
  21  -3  -1 124.428 139.680   4
 -21   4  -1 77911.8 1891.48   7
 -21  -4   1 71495.1 1784.32   6
  21   4   1 76004.5 1618.88   3
  21  -4  -1 76185.9 1696.49   2
  21   4   1 76115.6 1860.59   1
 -21  -4   1 73054.6 1763.86   8
  21  -4  -1 78111.1 1765.69   4
 -21   5  -1 7477.89 548.160   7
  21   5   1 7354.92 545.371   1
 -21  -5   1 7394.11 547.950   6
  21   5   1 7980.62 436.061   3
  21  -5  -1 7938.65 464.205   2
 -21  -5   1 7552.15 498.393   8
  21  -5  -1 8088.18 537.960   4
 -21   6  -1 3228.71 392.817   7
  21  -6  -1 3116.10 386.048   4
 -21  -6   1 2607.37 367.030   6
 -21  -6   1 2312.00 288.344   8
  21   6   1 2614.43 379.696   1
 -21   7  -1 10132.1 674.844   7
 -21  -7   1 9933.50 691.436   6
  21   7   1 10390.1 694.112   1
  21  -7  -1 9001.44 645.671   4
  21   8   1 12490.8 784.222   1
 -21  -8   1 11974.0 798.096   6
  21  -8  -1 11582.7 768.146   4
 -21   8  -1 12263.5 751.211   7
 -21   9  -1 6116.90 557.340   7
 -21  -9   1 6106.44 607.791   6
  21  -9  -1 6446.85 611.735   4
  21   9   1 7524.35 660.248   1
 -21  10  -1 14929.7 864.957   7
  21  10   1 16673.6 987.498   1
  21 -10  -1 15458.4 969.440   4
 -22   9   1 6253.59 551.186   7
  22  -9   1 5690.00 584.052   4
 -22   9   1 5719.45 625.523  11
 -22  -9  -1 6402.01 633.049   6
  22   9  -1 6321.97 606.867   1
  22  -9   1 6166.41 632.004   3
  22   9  -1 5967.18 538.698   9
  22  -8   1 15403.7 925.322   3
 -22   8   1 16229.7 983.432  11
 -22   8   1 16398.3 851.768   7
 -22  -8  -1 16946.7 958.660   6
  22   8  -1 15892.7 912.710   1
  22   8  -1 15126.6 800.351   9
  22  -8   1 16055.4 878.175   4
  22  -7   1 30362.2 1261.24   3
 -22  -7  -1 31356.9 1253.40   6
  22   7  -1 30101.9 1230.42   1
  22  -7   1 29768.5 1151.91   4
 -22   7   1 31634.5 1179.95   7
 -22   7   1 30798.3 1331.54  11
  22   7  -1 29848.4 1082.91   9
  22   6  -1 2967.09 390.755   1
 -22   6   1 2774.52 372.902   7
  22  -6   1 2610.66 333.241   4
  22  -6   1 1992.56 343.698   3
 -22  -6  -1 2860.23 391.284   6
  22   6  -1 2168.29 298.292   9
 -22   6   1 2605.81 342.952   8
 -22   5   1 38550.6 1278.59   7
  22   5  -1 40322.5 1309.18   1
 -22  -5  -1 36410.8 1260.99   6
  22  -5   1 37674.7 1327.25   3
  22  -5   1 37323.1 1163.79   4
  22   5  -1 39378.3 1109.83   9
 -22   5   1 37758.6 1236.48   8
 -22  -4  -1 9151.83 584.868   6
 -22  -4  -1 9841.59 518.347   7
  22  -4   1 9891.49 649.228   3
 -22   4   1 10914.1 659.770   7
  22   4  -1 10338.9 639.965   1
 -22   4   1 9897.35 621.912   8
  22   4  -1 9058.42 464.291   9
  22  -4   1 9810.35 541.480   4
  22   3  -1 6747.81 479.731   1
 -22   3   1 5397.93 467.814   7
 -22  -3  -1 5092.68 415.578   6
  22   3  -1 5238.80 318.144   9
  22  -3   1 4814.91 454.142   3
 -22  -3  -1 5317.29 392.130   7
  22  -3   1 6055.17 382.970   4
 -22   3   1 5583.06 471.895   8
 -22  -2  -1 6282.06 435.135   7
 -22  -2  -1 5432.47 396.399   6
  22   2  -1 6236.71 450.909   1
  22  -2   1 6474.86 359.539   4
  22   2  -1 5969.15 343.358   3
  22  -2   1 6387.29 488.889   3
 -22   2   1 6470.28 499.771   7
 -22   2   1 6145.14 490.321   8
 -22  -1  -1 1106.37 236.667   7
 -22   1   1 794.318 249.676   7
 -22  -1  -1 1000.86 202.346   6
  22  -1   1 780.407 226.229   3
  22   1  -1 660.735 166.338   3
 -22   1   1 649.182 251.168   8
  22   1  -1 1056.00 213.131   1
 -22   0  -1 10637.0 632.829   7
 -22   0   1 12847.5 689.868   7
 -22   0  -1 10773.7 494.112   6
  22   0  -1 12781.2 571.966   1
 -22   0   1 11565.7 521.415   5
  22   0   1 12659.3 647.376   3
  22   0  -1 12460.3 574.255   3
 -22   0   1 11848.1 676.748   8
  22  -1  -1 1069.86 241.387   2
 -22  -1   1 1163.52 186.148   5
 -22   1  -1 823.502 243.394   7
 -22  -1   1 856.196 196.335   6
  22  -1  -1 1329.22 194.317   1
  22   1   1 1404.61 233.784   3
 -22  -1   1 1378.46 290.910   8
  22  -2  -1 5832.02 386.248   4
 -22   2  -1 6197.35 492.102   7
 -22  -2   1 5310.74 399.011   6
  22   2   1 5791.68 411.364   3
  22  -2  -1 5705.31 334.919   1
 -22  -2   1 5527.83 326.184   5
  22  -2  -1 5671.86 431.682   2
 -22  -2   1 5831.81 476.508   8
 -22   3  -1 5559.14 473.921   7
 -22  -3   1 5659.04 438.800   6
  22   3   1 5516.62 389.247   3
  22  -3  -1 5224.64 405.940   2
  22  -3  -1 5514.07 407.520   4
 -22  -3   1 4688.26 430.285   8
 -22  -4   1 9898.21 607.989   6
  22   4   1 9671.68 505.603   3
  22  -4  -1 9851.68 569.765   4
  22  -4  -1 9461.34 538.749   2
 -22  -4   1 10066.4 607.087   8
  22   4   1 9288.48 611.763   1
 -22   4  -1 8721.70 608.574   7
  22  -5  -1 37208.9 1104.61   2
  22   5   1 39919.3 1323.89   1
 -22   5  -1 39917.1 1328.52   7
 -22  -5   1 40313.9 1236.09   8
  22  -5  -1 39695.3 1248.68   4
 -22  -5   1 39910.0 1308.40   6
  22  -6  -1 2726.13 349.052   4
 -22  -6   1 2467.35 366.846   6
  22   6   1 2798.59 396.744   1
 -22   6  -1 2805.19 388.043   7
 -22  -6   1 2665.05 320.122   8
 -22   7  -1 29532.0 1189.93   7
 -22  -7   1 29920.6 1230.23   6
  22   7   1 31105.7 1233.98   1
  22  -7  -1 32508.5 1229.65   4
 -22   8  -1 17180.9 908.678   7
  22   8   1 16856.3 935.842   1
 -22  -8   1 14805.0 910.867   6
  22  -8  -1 15686.9 887.732   4
 -22   9  -1 5579.69 542.483   7
  22   9   1 5667.87 578.823   1
 -22  -9   1 5868.66 600.489   6
  22  -9  -1 6459.06 623.433   4
 -22  10  -1 4238.71 485.935   7
  23  -9   1-289.782 217.296   4
 -23  -9  -1 127.732 245.112   6
 -23   9   1 86.4267 162.286   7
 -23   9   1 222.202 271.656  11
  23   9  -1 345.193 238.858   1
  23  -9   1 333.211 303.490   3
 -23  -8  -1 9551.13 751.226   6
 -23   8   1 10544.0 704.985   7
  23   8  -1 9825.27 644.255   9
 -23   8   1 9767.85 787.794  11
  23   8  -1 10348.0 750.540   1
  23  -8   1 9933.59 707.421   4
  23  -8   1 9082.85 737.949   3
  23  -7   1 1974.63 344.988   4
 -23   7   1 1554.61 317.247   7
 -23  -7  -1 2120.35 370.922   6
  23   7  -1 1450.83 274.425   9
  23  -7   1 1583.95 330.173   3
  23   7  -1 1552.97 329.019   1
 -23   6   1 10454.8 673.103   7
 -23  -6  -1 9970.52 682.479   6
  23  -6   1 8706.61 665.495   3
  23   6  -1 9380.51 665.994   1
  23   6  -1 9277.98 546.933   9
  23  -6   1 9736.42 613.132   4
 -23   6   1 10499.8 654.362   8
  23  -5   1 1578.98 270.578   4
 -23   5   1 1654.75 317.873   7
  23   5  -1 1369.20 313.332   1
 -23  -5  -1 1406.79 295.062   6
 -23   5   1 1086.01 273.720   8
  23  -5   1 1557.09 336.390   3
  23   5  -1 1522.81 228.170   9
  23  -4   1 61221.0 1717.48   3
 -23   4   1 56432.0 1622.97   7
 -23  -4  -1 60395.4 1460.61   7
 -23  -4  -1 58112.9 1587.05   6
 -23   4   1 57977.4 1623.26   8
  23   4  -1 60615.6 1629.11   1
  23  -4   1 59941.0 1465.26   4
 -23   3   1 8481.03 589.792   8
 -23  -3  -1 8488.31 511.857   7
 -23   3   1 8119.04 571.610   7
  23  -3   1 8075.36 581.647   3
 -23  -3  -1 7930.91 518.302   6
  23   3  -1 8426.08 548.873   1
  23  -3   1 8322.02 456.085   4
 -23  -2  -1 7035.09 484.494   7
 -23  -2  -1 7367.96 467.795   6
 -23   2   1 8229.11 565.894   7
  23   2  -1 7436.10 493.743   1
  23  -2   1 7222.39 529.395   3
  23  -2   1 7344.62 385.195   4
 -23   2   1 7118.72 542.960   8
  23  -1   1 4348.96 399.951   3
  23   1  -1 3827.55 307.341   3
 -23   1   1 3653.05 388.669   7
  23   1  -1 3809.37 345.027   1
 -23  -1  -1 3431.78 309.921   6
 -23   1   1 3497.03 408.269   8
 -23  -1  -1 3415.76 372.213   7
 -23   0   1 59583.9 1600.41   7
 -23   0  -1 64971.2 1367.08   6
 -23   0   1 63376.3 1382.74   5
  23   0  -1 63575.7 1482.81   3
 -23   0  -1 61651.8 1608.15   7
  23   0   1 63663.0 1601.31   3
  23   0  -1 65093.3 1471.70   1
 -23   0   1 62999.6 1661.31   8
 -23   1  -1 3268.37 374.228   7
  23  -1  -1 4126.81 317.503   1
 -23  -1   1 3936.70 401.694   8
  23   1   1 4168.04 374.939   3
 -23  -1   1 3879.03 287.785   5
  23  -1  -1 4332.81 374.678   3
 -23  -1   1 3662.73 324.306   6
  23  -1  -1 4296.33 404.967   2
  23  -2  -1 8110.72 466.560   4
 -23   2  -1 8181.97 566.228   7
 -23  -2   1 8379.49 506.013   6
  23  -2  -1 8113.87 409.725   1
  23   2   1 7105.02 461.900   3
  23  -2  -1 8607.17 546.212   2
 -23  -2   1 7683.24 557.802   8
 -23   3  -1 7982.60 569.740   7
 -23  -3   1 7842.37 526.850   6
  23   3   1 7864.18 473.358   3
  23  -3  -1 7851.17 512.308   2
  23  -3  -1 8435.06 508.733   4
 -23  -3   1 7573.89 535.977   8
 -23   4  -1 56843.7 1642.49   7
 -23  -4   1 59875.6 1609.51   6
  23   4   1 58837.4 1409.93   3
  23  -4  -1 58680.3 1492.22   2
  23  -4  -1 59812.3 1539.30   4
  23   4   1 57958.6 1636.96   1
 -23  -4   1 58546.0 1588.77   8
  23  -5  -1 1711.40 283.208   4
 -23  -5   1 1417.08 281.415   6
  23   5   1 1318.04 296.622   1
 -23  -5   1 1484.35 280.606   8
 -23   5  -1 1323.33 310.464   7
 -23   6  -1 9375.87 656.064   7
 -23  -6   1 9731.79 669.484   6
  23   6   1 11138.2 713.288   1
 -23  -6   1 9900.23 601.975   8
  23  -6  -1 9501.84 635.432   4
  23  -7  -1 2039.13 351.055   4
 -23   7  -1 1313.35 302.027   7
 -23  -7   1 2358.25 392.838   6
  23   7   1 2268.54 380.893   1
  23   8   1 9697.43 736.028   1
 -23  -8   1 8796.25 706.976   6
 -23   8  -1 8136.69 644.518   7
  23  -8  -1 8876.56 683.456   4
  23  -9  -1 39.5802 250.836   4
 -23   9  -1 237.189 242.995   7
 -23  -9   1 149.049 213.227   6
  23   9   1 214.408 251.488   1
 -23  10  -1 11207.0 777.165   7
 -24   9   1 6972.92 608.948   7
  24  -9   1 8010.62 687.668   4
 -24   8   1 7700.65 624.782   7
 -24  -8  -1 7790.77 670.267   6
  24   8  -1 7903.64 674.160   1
  24  -8   1 7249.21 665.384   3
  24  -8   1 8751.65 668.442   4
 -24   7   1 5733.15 528.216   7
 -24  -7  -1 5258.88 538.739   6
  24   7  -1 5787.29 555.867   1
  24  -7   1 5401.02 497.853   4
  24  -7   1 5201.68 558.448   3
 -24   6   1 8125.07 595.527   8
  24  -6   1 7871.00 646.043   3
 -24  -6  -1 7390.70 603.732   6
 -24   6   1 6495.42 551.083   7
  24  -6   1 6661.44 522.216   4
  24   6  -1 7177.54 591.325   1
 -24   5   1 12278.6 736.106   7
 -24  -5  -1 11983.1 711.817   6
 -24   5   1 11716.0 701.623   8
  24  -5   1 12378.1 769.219   3
  24   5  -1 10737.7 689.890   1
  24  -5   1 12726.7 664.400   4
 -24   4   1 5230.02 497.460   7
 -24  -4  -1 5934.94 501.045   6
 -24  -4  -1 5978.73 431.269   7
 -24   4   1 4869.97 480.957   8
  24   4  -1 6894.76 541.528   1
  24  -4   1 5652.14 521.326   3
  24  -4   1 6163.32 435.189   4
  24   3  -1 16244.5 768.681   1
 -24  -3  -1 14724.8 698.667   7
 -24   3   1 16162.1 821.361   7
 -24  -3  -1 16910.2 759.968   6
  24  -3   1 15528.8 809.973   3
  24  -3   1 15820.3 641.333   4
 -24   3   1 15599.0 800.585   8
 -24  -2  -1 14895.3 708.501   7
 -24   2   1 14130.9 747.719   7
 -24  -2  -1 14595.1 663.101   6
  24  -2   1 12608.8 714.989   3
 -24   2   1 13913.1 752.719   8
  24   2  -1 14561.1 693.520   1
 -24  -1  -1 5124.83 433.819   7
 -24   1   1 4894.86 448.546   7
  24   1  -1 4438.94 379.612   1
 -24  -1  -1 4517.30 346.564   6
  24  -1   1 4485.82 419.996   3
 -24   1   1 4290.69 444.440   8
  24   1  -1 4536.18 352.465   3
 -24   0   1 6514.70 521.533   7
  24   0  -1 6926.09 445.548   1
 -24   0  -1 5803.40 507.758   7
 -24   0   1 5817.41 377.474   5
  24   0   1 6309.63 493.558   3
  24   0  -1 6290.58 430.431   3
 -24   0   1 6761.26 553.930   8
  24  -1  -1 4175.85 407.600   2
  24  -1  -1 4495.26 340.653   1
  24   1   1 4343.40 388.307   3
 -24   1  -1 4221.26 423.309   7
  24  -1  -1 4944.15 350.573   4
 -24  -1   1 4575.98 448.042   8
  24  -1  -1 4443.77 390.112   3
  24  -2  -1 14277.9 630.616   4
 -24   2  -1 13002.7 721.608   7
 -24  -2   1 13409.3 646.969   6
  24   2   1 14647.7 681.541   3
  24  -2  -1 14189.3 714.748   2
 -24  -2   1 13344.4 728.766   8
  24   3   1 16104.9 800.672   1
 -24  -3   1 16339.9 759.639   6
  24   3   1 16226.2 696.228   3
  24  -3  -1 15902.1 745.926   2
 -24   3  -1 16047.0 817.600   7
  24  -3  -1 16792.3 721.298   4
 -24  -3   1 15459.4 780.860   8
  24  -4  -1 5960.88 476.531   4
 -24   4  -1 5835.84 533.469   7
  24   4   1 6379.39 439.936   3
  24   4   1 6068.34 530.573   1
 -24  -4   1 7015.57 542.324   6
  24  -4  -1 6621.61 479.358   2
 -24  -4   1 5920.09 505.456   8
 -24   5  -1 11409.3 724.164   7
  24  -5  -1 11940.6 678.381   4
  24   5   1 13174.6 766.559   1
 -24  -5   1 12188.0 723.153   6
 -24  -5   1 11902.8 683.541   8
 -24   6  -1 6524.67 571.981   7
 -24  -6   1 7422.98 603.049   6
  24   6   1 7285.59 601.833   1
  24  -6  -1 7289.96 570.584   4
 -24  -6   1 6170.26 497.998   8
 -24   7  -1 5642.22 542.999   7
 -24  -7   1 6023.37 577.124   6
  24   7   1 5575.56 558.338   1
  24  -7  -1 5748.32 528.913   4
 -24   8  -1 7838.25 651.621   7
  24   8   1 9091.60 730.122   1
 -24  -8   1 8508.78 705.021   6
  24  -8  -1 7650.15 646.149   4
 -24   9  -1 8939.25 693.752   7
  24  -9  -1 8743.07 727.718   4
 -25   9   1 3313.70 449.909   7
  25  -9   1 3338.86 456.079   4
 -25   8   1 17836.0 954.272   7
 -25  -8  -1 18086.4 1032.42   6
  25   8  -1 18500.1 1030.23   1
  25  -8   1 16772.7 1021.72   3
  25  -8   1 17779.3 958.435   4
  25  -7   1 3430.92 416.494   4
 -25   7   1 3193.14 421.558   7
 -25  -7  -1 4397.44 519.554   6
  25  -7   1 3202.26 470.268   3
  25   7  -1 3071.90 444.805   1
 -25   6   1 8680.68 652.082   7
 -25  -6  -1 8363.56 648.262   6
  25  -6   1 9473.72 718.171   3
  25   6  -1 9452.48 682.063   1
  25  -6   1 8929.51 591.731   4
  25  -5   1 3883.58 394.281   4
 -25   5   1 4377.65 475.481   7
  25   5  -1 4175.11 451.941   1
  25  -5   1 3885.93 478.603   3
 -25  -5  -1 4389.86 460.888   6
 -25   5   1 4251.77 459.589   8
 -25   4   1 33808.2 1250.67   7
 -25  -4  -1 31930.0 1060.01   7
 -25  -4  -1 32108.2 1163.88   6
 -25   4   1 34517.6 1253.97   8
  25  -4   1 33845.9 1283.19   3
  25  -4   1 33557.9 1056.43   4
  25   4  -1 33244.9 1203.35   1
 -25  -3  -1 4652.61 416.986   7
 -25   3   1 4860.36 482.050   7
  25   3  -1 5270.99 464.635   1
 -25  -3  -1 4453.06 414.526   6
  25  -3   1 4252.88 450.296   3
 -25   3   1 4857.22 478.643   8
  25   2  -1 4267.12 399.103   1
 -25  -2  -1 3533.61 373.999   7
 -25   2   1 4692.05 473.290   7
 -25  -2  -1 3856.51 362.562   6
  25  -2   1 3647.24 426.898   3
 -25   2   1 3975.10 433.762   8
 -25  -1  -1 8896.43 585.852   7
 -25   1   1 9234.33 621.515   7
 -25  -1  -1 9344.75 500.477   6
  25  -1   1 9815.72 611.589   3
  25   1  -1 9351.70 503.565   3
  25   1  -1 8744.59 528.462   1
 -25   1   1 8842.67 619.682   8
 -25   0   1 24338.6 997.925   7
  25   0  -1 25322.5 873.399   1
  25   0   1 24164.0 960.978   3
 -25   0  -1 24932.3 1001.66   7
  25   0  -1 25602.2 897.831   3
 -25   0   1 25233.1 1034.91   8
  25  -1  -1 9085.19 478.102   4
  25  -1  -1 8139.29 572.504   2
 -25  -1   1 8985.16 620.544   8
  25  -1  -1 9001.54 485.407   1
  25   1   1 9052.53 558.702   3
  25  -1  -1 7800.87 512.767   3
 -25   1  -1 9030.34 613.202   7
  25  -2  -1 4367.72 356.514   4
 -25   2  -1 4404.96 460.734   7
  25   2   1 5371.79 427.690   3
  25  -2  -1 5029.34 450.260   2
 -25  -2   1 4452.97 391.251   6
 -25  -2   1 4251.14 436.453   8
 -25  -3   1 4925.64 432.962   6
  25   3   1 5210.85 415.807   3
  25  -3  -1 4801.45 433.883   2
 -25   3  -1 5648.39 523.356   7
  25  -3  -1 5115.72 421.790   4
  25   3   1 5781.58 508.275   1
 -25  -3   1 5685.40 508.377   8
  25  -4  -1 36007.9 1157.94   2
 -25  -4   1 33337.6 1195.37   6
  25   4   1 32496.7 1225.51   1
 -25   4  -1 34778.8 1280.94   7
 -25  -4   1 34988.0 1227.27   8
  25  -4  -1 36033.4 1172.29   4
 -25   5  -1 5228.69 524.265   7
 -25  -5   1 4885.10 470.362   6
  25  -5  -1 4299.05 432.465   4
  25   5   1 4544.51 481.396   1
 -25  -5   1 4798.78 459.041   8
 -25   6  -1 8170.95 642.002   7
 -25  -6   1 8370.90 644.078   6
 -25  -6   1 7128.82 549.858   8
  25  -6  -1 8812.75 629.106   4
  25   6   1 8240.85 637.540   1
 -25   7  -1 4337.68 486.978   7
 -25  -7   1 4084.70 500.024   6
  25  -7  -1 3816.83 452.419   4
  25   7   1 4314.98 502.797   1
  25   8   1 18061.5 1019.64   1
 -25  -8   1 17860.5 1029.45   6
 -25   8  -1 18425.7 1000.37   7
  25  -8  -1 18442.4 1005.74   4
 -25   9  -1 2765.80 433.368   7
 -26   9   1 5332.76 561.090   7
 -26   8   1 8720.72 691.292   7
 -26  -8  -1 9782.47 768.194   6
 -26   7   1 2017.67 342.147   7
  26  -7   1 1766.45 326.468   4
 -26  -7  -1 2125.01 367.018   6
  26  -7   1 1143.73 345.670   3
  26   7  -1 2288.35 416.330   1
 -26   6   1 7924.06 640.550   7
 -26  -6  -1 9205.28 677.990   6
  26  -6   1 8263.08 686.274   3
  26  -6   1 8308.74 590.204   4
  26   6  -1 8285.24 659.083   1
 -26   5   1 5506.08 534.559   7
 -26  -5  -1 5454.43 522.583   6
  26  -5   1 5776.87 561.754   3
 -26   5   1 5517.15 516.326   8
  26   5  -1 6177.79 539.914   1
 -26   4   1 14145.7 823.032   7
 -26  -4  -1 12723.1 664.231   7
 -26  -4  -1 12669.9 730.744   6
 -26   4   1 14302.5 815.196   8
  26   4  -1 14751.3 797.891   1
  26  -4   1 12334.1 779.793   3
  26   3  -1 17721.2 846.079   1
 -26  -3  -1 18114.1 816.738   7
 -26   3   1 18466.5 918.563   7
 -26  -3  -1 16265.2 781.967   6
  26  -3   1 19165.8 940.406   3
 -26   3   1 18667.6 922.140   8
 -26  -2  -1 11336.7 658.679   7
 -26   2   1 11114.5 711.675   7
  26   2  -1 11573.0 657.291   1
 -26  -2  -1 11520.1 612.003   6
  26  -2   1 10986.9 692.159   3
 -26   2   1 11062.4 710.309   8
 -26   1   1 18158.4 882.424   7
  26  -1   1 19057.7 878.912   3
  26   1  -1 19507.4 811.613   1
 -26  -1  -1 17734.3 842.779   7
 -26   1   1 17825.6 896.852   8
 -26   0  -1 20143.2 914.490   7
  26   0  -1 22268.0 982.247   2
  26   0  -1 21580.0 824.328   1
  26   0  -1 20673.8 824.228   3
  26   0   1 22353.4 932.198   3
 -26   0   1 21803.7 985.339   8
  26  -1  -1 18358.0 714.780   1
  26   1   1 19364.6 843.900   3
  26  -1  -1 18257.2 809.941   3
  26  -1  -1 18934.8 889.893   2
 -26   1  -1 18409.4 887.614   7
 -26  -1   1 18723.3 911.864   8
  26  -2  -1 10677.1 561.948   4
 -26   2  -1 11441.2 713.843   7
 -26  -2   1 10881.6 604.185   6
  26   2   1 10337.9 599.331   3
  26  -2  -1 11750.6 683.626   2
  26  -2  -1 9975.50 620.243   3
 -26  -2   1 12390.1 737.021   8
  26   3   1 17250.7 866.701   1
  26   3   1 18831.0 785.041   3
  26  -3  -1 18055.5 772.629   4
  26  -3  -1 18321.2 839.498   2
 -26  -3   1 16508.8 790.518   6
 -26  -3   1 18436.4 896.080   8
 -26   3  -1 17172.5 889.324   7
 -26   4  -1 13454.2 802.916   7
 -26  -4   1 12794.7 733.095   6
  26  -4  -1 13576.2 702.787   2
  26   4   1 13790.6 790.384   1
 -26  -4   1 13158.3 755.291   8
  26  -4  -1 14533.7 727.804   4
 -26   5  -1 5279.99 521.097   7
 -26  -5   1 4887.58 489.277   6
  26   5   1 5381.71 526.533   1
  26  -5  -1 6830.25 534.948   4
 -26  -5   1 6270.08 530.400   8
 -26  -6   1 7070.45 605.922   6
  26   6   1 7032.89 622.268   1
 -26  -6   1 8011.66 589.254   8
 -26   6  -1 8921.77 694.635   7
  26  -6  -1 7886.33 610.680   4
  26  -7  -1 2210.94 374.347   4
 -26   7  -1 1509.23 336.831   7
 -26  -7   1 1639.00 337.953   6
  26   7   1 2701.91 446.352   1
 -26   8  -1 9548.75 751.680   7
 -26  -8   1 9434.73 764.145   6
  26  -8  -1 8478.47 697.835   4
 -27   8   1 13061.7 850.752   7
  27  -8   1 11897.6 792.172   4
  27   7  -1 2606.48 432.203   1
 -27   7   1 3533.53 466.163   7
 -27  -7  -1 3242.64 451.708   6
  27  -7   1 1926.50 395.940   3
 -27   6   1 11058.0 760.576   7
 -27  -6  -1 12125.5 787.963   6
  27  -6   1 12839.3 857.394   3
  27   6  -1 12583.5 815.314   1
 -27   5   1 204.218 243.579   7
  27   5  -1-40.7175 225.024   1
 -27  -5  -1 293.311 247.046   6
  27  -5   1-38.2831 221.398   3
 -27   5   1-188.625 251.070   8
 -27   4   1 10001.7 715.487   7
 -27  -4  -1 9873.60 603.193   7
 -27  -4  -1 10816.0 680.496   6
  27  -4   1 11122.4 754.654   3
 -27   4   1 11208.2 741.534   8
  27   4  -1 12164.2 729.072   1
 -27  -3  -1 11155.5 652.801   7
 -27   3   1 10852.5 719.924   7
 -27  -3  -1 10712.4 634.507   6
  27  -3   1 11013.5 731.173   3
  27   3  -1 11350.1 687.580   1
 -27   3   1 9699.94 700.285   8
 -27  -2  -1 17138.4 834.011   7
  27   2  -1 18349.5 840.358   1
 -27   2   1 17653.4 904.711   7
  27  -2   1 17180.5 883.980   3
 -27  -2  -1 16881.1 754.247   6
 -27   2   1 19233.9 945.807   8
 -27  -1  -1 8684.98 601.260   7
 -27   1   1 8266.01 623.258   7
  27   1  -1 9223.26 566.874   1
  27  -1   1 8778.03 620.069   3
 -27   1   1 8820.92 646.420   8
 -27   0  -1 11013.6 697.755   7
  27   0  -1 11244.1 603.925   1
  27   0  -1 11357.7 722.521   2
  27   0   1 12535.2 705.137   3
  27   0  -1 12153.2 637.931   3
 -27   0   1 12844.0 772.805   8
 -27   1  -1 8388.83 618.221   7
  27   1   1 8414.49 565.040   3
  27  -1  -1 7525.90 528.119   3
 -27  -1   1 8248.52 631.453   8
  27  -1  -1 7881.97 589.294   2
 -27  -2   1 14653.7 716.980   6
 -27   2  -1 16686.2 881.191   7
  27  -2  -1 16649.9 837.734   2
  27  -2  -1 15442.1 791.208   3
  27   2   1 16085.6 756.186   3
 -27  -2   1 15770.0 851.941   8
  27  -3  -1 10821.2 688.044   3
  27  -3  -1 10668.7 653.658   2
  27   3   1 10914.9 700.014   1
 -27   3  -1 9755.62 686.873   7
 -27  -3   1 10677.1 648.978   6
 -27  -3   1 8976.99 654.576   8
  27  -3  -1 10406.7 591.481   4
 -27  -4   1 10396.3 675.400   6
  27   4   1 10598.0 711.457   1
  27  -4  -1 10292.8 626.385   4
 -27   4  -1 11662.7 763.062   7
 -27  -4   1 10198.4 692.252   8
  27   5   1 116.631 238.085   1
  27  -5  -1 294.841 198.458   4
 -27   5  -1-258.002 227.730   7
 -27  -5   1 16.0989 198.360   6
 -27  -5   1 26.8140 178.555   8
 -27  -6   1 11086.8 762.519   6
 -27   6  -1 11674.4 786.312   7
  27   6   1 10795.5 761.107   1
 -27  -6   1 11411.9 712.996   8
  27  -6  -1 11208.1 723.710   4
  27  -7  -1 2948.83 424.994   4
 -27   7  -1 3346.58 474.727   7
  27   7   1 3328.79 463.475   1
 -27  -7   1 2761.45 449.708   6
  27  -8  -1 12236.5 833.995   4
 -27   8  -1 12266.7 846.544   7
 -28   7   1 10451.7 773.817   7
 -28  -7  -1 9741.86 760.526   6
  28   7  -1 12196.0 839.986   1
 -28   6   1 7384.86 644.671   7
 -28  -6  -1 6273.05 596.634   6
  28  -6   1 7263.46 660.479   3
  28   6  -1 7544.98 644.024   1
 -28   5   1 11974.5 799.795   7
 -28  -5  -1 10449.2 718.091   6
  28   5  -1 12759.8 793.938   1
 -28   5   1 10526.4 734.170   8
  28  -5   1 11603.7 814.627   3
 -28   4   1 10140.4 720.691   7
 -28  -4  -1 9872.50 659.718   6
  28  -4   1 10808.6 762.410   3
  28   4  -1 11004.6 715.710   1
 -28   4   1 10860.8 751.580   8
 -28  -3  -1 3042.12 371.795   7
 -28   3   1 3107.45 437.800   7
 -28  -3  -1 2426.68 339.084   6
  28   3  -1 2830.38 386.737   1
  28  -3   1 2944.67 413.300   3
 -28   3   1 2533.30 398.969   8
  28   2  -1 16339.9 812.741   1
 -28  -2  -1 16113.9 825.899   7
 -28   2   1 15577.1 877.796   7
  28  -2   1 16252.1 882.849   3
 -28   2   1 16385.0 899.921   8
 -28  -1  -1 98.7437 215.244   7
 -28   1   1 513.183 251.491   7
  28   1  -1 77.2633 168.298   1
  28  -1   1 124.878 190.790   3
 -28   1   1-92.2832 238.907   8
  28   0  -1 25691.9 944.161   1
 -28   0  -1 26462.8 1098.99   7
  28   0   1 26752.7 1064.64   3
  28   0  -1 25018.8 1095.97   2
 -28   0   1 24309.0 1103.41   8
  28  -1  -1 88.2650 204.537   2
  28   1   1 442.477 221.893   3
 -28   1  -1 424.154 262.065   7
  28  -1  -1 42.5785 172.230   3
 -28  -1   1 335.853 259.632   8
 -28   2  -1 14625.2 863.566   7
  28   2   1 15020.0 826.056   1
  28  -2  -1 16501.6 832.119   3
 -28  -2   1 16584.6 900.129   8
  28   2   1 16258.9 781.775   3
 -28  -3   1 3314.54 386.400   6
  28  -3  -1 3661.03 411.201   2
  28  -3  -1 2538.48 371.340   3
 -28   3  -1 3063.41 418.074   7
  28   3   1 2540.38 378.633   1
 -28  -3   1 2886.08 413.720   8
 -28   4  -1 10700.0 756.157   7
 -28  -4   1 10175.0 674.788   6
  28   4   1 11525.9 757.601   1
  28  -4  -1 11175.7 652.943   4
 -28  -4   1 10541.9 711.462   8
 -28  -5   1 10686.8 727.288   6
  28  -5  -1 11769.5 712.644   4
  28   5   1 9661.92 716.180   1
 -28   5  -1 11134.8 777.615   7
 -28  -5   1 10625.7 715.219   8
 -28   6  -1 6979.45 653.563   7
 -28  -6   1 6482.36 615.233   6
  28   6   1 7675.77 658.310   1
  28  -6  -1 6297.24 553.333   4
 -28  -6   1 7298.11 594.181   8
 -28   7  -1 10066.3 774.007   7
 -28  -7   1 10005.1 778.099   6
  28  -7  -1 11730.4 796.412   4
 -29   6   1 6517.08 623.043   7
 -29  -6  -1 6699.41 626.067   6
  29   6  -1 7857.14 668.039   1
  29  -6   1 6536.72 644.941   3
 -29   5   1 1575.01 374.125   7
 -29  -5  -1 1327.46 317.165   6
  29   5  -1 1641.06 347.138   1
  29  -5   1 2012.92 394.856   3
 -29   4   1 4976.67 542.793   7
 -29  -4  -1 6141.07 530.336   6
  29   4  -1 6086.85 544.934   1
  29  -4   1 6338.45 609.859   3
 -29   4   1 5838.94 577.790   8
 -29  -3  -1 3395.96 400.279   7
 -29   3   1 3115.27 444.990   7
  29   3  -1 3731.08 421.961   1
  29  -3   1 3754.34 472.895   3
 -29   3   1 2506.11 405.600   8
 -29  -2  -1 41120.4 1390.41   7
 -29   2   1 40695.5 1471.33   7
  29  -2   1 39087.2 1424.31   3
 -29   2   1 41286.5 1498.04   8
  29   2  -1 41264.0 1350.98   1
  29   1  -1 4186.50 414.533   1
 -29  -1  -1 4712.96 481.275   7
  29  -1   1 4958.76 487.661   3
 -29   1   1 3584.29 467.875   8
  29   0  -1 1024.58 276.944   2
 -29   0  -1 1184.15 304.344   7
  29   0   1 1581.16 312.043   3
 -29   0   1 1563.77 337.640   8
  29  -1  -1 3646.13 427.273   2
 -29   1  -1 4285.31 475.095   7
  29  -1  -1 4812.22 449.826   3
  29   1   1 4501.62 438.430   3
 -29  -1   1 4213.33 481.988   8
  29  -2  -1 43226.1 1453.16   2
  29  -2  -1 41019.1 1392.85   3
 -29  -2   1 41178.1 1486.91   8
 -29   2  -1 43931.7 1529.79   7
  29   2   1 41867.1 1431.79   1
  29   3   1 3816.25 442.494   1
  29  -3  -1 3696.68 429.072   3
  29  -3  -1 3414.51 405.269   2
 -29  -3   1 3251.48 439.050   8
 -29   3  -1 3510.27 474.725   7
 -29   4  -1 5250.19 554.480   7
 -29  -4   1 4532.05 485.954   6
  29  -4  -1 5611.70 541.075   3
 -29  -4   1 6425.08 587.116   8
  29   4   1 5810.70 548.387   1
 -29  -5   1 1357.49 314.446   8
 -29  -5   1 1294.97 307.818   6
  29   5   1 1692.08 325.597   1
 -29   5  -1 1714.13 354.291   7
 -29   6  -1 6302.38 626.440   7
  29   6   1 7255.04 658.318   1
 -29  -6   1 6245.51 599.562   6
 -29  -6   1 7491.48 612.164   8
  29  -6  -1 6856.69 580.405   4
  29  -7  -1 1591.12 325.880   4
 -30  -6  -1 12714.5 853.011   6
  30   6  -1 13504.3 885.900   1
 -30   5   1 10448.3 772.223   7
 -30  -5  -1 8964.34 689.338   6
  30  -5   1 10273.3 788.558   3
  30   5  -1 10024.3 744.556   1
 -30   4   1 1967.02 394.881   8
 -30   4   1 978.686 311.667   7
  30   4  -1 1051.28 293.832   1
  30  -4   1 1370.53 316.482   3
 -30  -3  -1 5208.61 492.712   7
  30  -3   1 5525.60 566.740   3
  30   3  -1 5205.37 502.416   1
 -30   3   1 4648.81 519.165   7
 -30   3   1 5727.77 576.916   8
 -30   2   1 7921.71 682.891   7
  30  -2   1 8451.58 669.333   3
 -30  -2  -1 7727.20 607.746   7
  30   2  -1 9173.09 637.942   1
 -30   2   1 8646.00 701.822   8
  30   1  -1 5514.16 473.294   1
 -30  -1  -1 5420.71 528.558   7
  30   1  -1 5145.15 539.462   2
  30  -1   1 5723.22 532.694   3
 -30   1   1 6047.47 591.361   8
  30   0  -1-96.1610 188.916   2
 -30   0  -1 79.7090 188.387   7
  30   0   1 33.1395 176.196   3
 -30   0   1 556.486 279.023   8
  30   1   1 6066.24 519.083   3
  30  -1  -1 6199.38 572.472   2
 -30   1  -1 5524.83 556.968   7
  30   1   1 5803.04 521.863   1
 -30  -1   1 5818.51 578.325   8
  30   2   1 8322.68 649.061   1
  30  -2  -1 8176.38 638.009   2
 -30  -2   1 9139.18 718.156   8
  30  -2  -1 7854.82 619.200   3
 -30   2  -1 8395.51 679.597   7
 -30   3  -1 4944.73 524.253   7
  30   3   1 5163.93 529.645   1
  30  -3  -1 4711.55 498.377   3
 -30  -3   1 5405.64 559.512   8
 -30   4  -1 1081.91 339.996   7
 -30  -4   1 1347.78 298.975   6
 -30  -4   1 1377.78 344.600   8
  30  -4  -1 1332.80 322.072   3
  30   4   1 1459.41 351.221   1
 -30   5  -1 10979.7 813.715   7
  30   5   1 9715.11 733.615   1
 -30  -5   1 9111.86 686.425   6
  30  -5  -1 9176.14 723.075   3
 -30  -5   1 7994.69 661.761   8
 -30  -6   1 12377.7 833.867   6
 -31  -6  -1 4572.07 518.854   6
  31   5  -1 2571.44 408.632   1
  31  -5   1 1986.10 394.590   3
 -31   4   1 8668.30 718.483   7
  31  -4   1 8254.15 703.184   3
  31   4  -1 8365.93 663.783   1
 -31  -3  -1 3072.29 402.326   7
 -31   3   1 3098.82 457.973   7
  31  -3   1 3173.90 449.590   3
  31   3  -1 2828.39 394.275   1
 -31   3   1 3923.64 511.753   8
 -31  -2  -1 24817.5 1115.16   7
  31  -2   1 27703.5 1218.58   3
  31   2  -1 26898.1 1112.71   1
  31   1  -1 2112.25 381.440   2
 -31  -1  -1 2600.53 399.084   7
  31  -1   1 1551.15 299.305   3
 -31   1   1 2675.84 451.724   8
  31   0  -1 4321.90 494.653   2
 -31   0   1 4391.23 535.720   8
  31   0   1 4004.77 442.555   3
 -31   0  -1 3719.96 471.898   7
  31  -1  -1 2024.60 369.183   2
 -31   1  -1 2378.81 406.572   7
  31   1   1 1381.42 267.294   1
 -31  -1   1 2618.66 418.131   8
 -31   2  -1 29164.6 1278.80   7
  31  -2  -1 27478.0 1186.22   2
  31  -2  -1 26783.5 1135.35   3
  31   2   1 28045.0 1195.10   1
 -31  -2   1 28223.4 1263.76   8
 -31   3  -1 3697.19 486.072   7
  31   3   1 3622.55 464.456   1
  31  -3  -1 3010.35 409.569   3
 -31  -3   1 3536.22 489.578   8
  31  -4  -1 7975.66 666.160   3
  31   4   1 8544.63 698.889   1
 -31   4  -1 8442.23 707.637   7
 -31  -4   1 8256.55 691.978   8
 -31  -5   1 2430.29 376.407   6
  31  -5  -1 1673.73 336.980   3
 -31  -5   1 2388.35 400.583   8
  32  -4   1 3645.25 507.569   3
  32   4  -1 4539.38 518.646   1
 -32  -3  -1 5804.06 541.710   7
 -32   3   1 6938.52 655.425   7
  32  -3   1 6277.15 612.343   3
  32   3  -1 5538.52 533.817   1
 -32  -2  -1 8226.56 650.768   7
  32   2  -1 10107.5 686.964   1
  32  -2   1 8918.03 714.186   3
  32   2  -1 9631.31 771.247   2
 -32   2   1 10170.1 796.730   8
 -32  -1  -1 1600.69 332.001   7
  32   1  -1 882.774 291.015   2
  32  -1   1 1688.82 346.709   3
 -32   1   1 1677.10 364.293   8
  32   0  -1 533.865 255.795   2
 -32   0  -1 1328.92 319.509   7
  32   0   1 669.519 229.284   3
  32   0   1 1379.09 292.313   1
 -32   0   1 1213.85 342.823   8
  32  -1  -1 1371.75 304.782   2
  32   1   1 912.700 269.881   1
 -32   1  -1 1454.55 348.093   7
 -32  -1   1 1506.20 360.903   8
  32  -2  -1 9021.69 690.002   2
 -32   2  -1 9065.57 745.923   7
  32   2   1 8220.66 653.179   1
 -32  -2   1 8767.38 728.271   8
  32   3   1 6095.37 584.698   1
 -32   3  -1 5726.49 618.247   7
  32  -3  -1 4824.18 513.171   3
 -32  -3   1 4656.12 537.686   8
  32   4   1 4015.21 492.383   1
  32  -4  -1 2776.12 424.494   3
 -32  -4   1 2919.67 433.505   8
  33   4  -1 9669.87 767.618   1
  33   3  -1 5533.16 547.744   1
  33  -3   1 6031.37 623.641   3
 -33  -2  -1 11673.1 795.407   7
  33   2  -1 13986.4 946.352   2
  33  -2   1 14896.3 913.836   3
  33   1  -1 4989.39 575.886   2
 -33  -1  -1 6429.19 605.879   7
  33  -1   1 5465.59 554.684   3
 -33   1   1 6892.89 658.560   8
 -33   0  -1 8473.91 700.011   7
  33   0  -1 9350.42 737.462   2
  33   0   1 8270.69 635.204   1
 -33   0   1 9168.93 758.239   8
 -33   1  -1 5451.53 580.685   7
  33   1   1 4819.83 513.794   1
  33  -1  -1 5708.33 564.446   2
 -33   2  -1 14349.6 931.570   7
 -33  -2   1 14353.1 934.471   8
  33   2   1 13501.3 852.889   1
  33   3   1 6208.77 591.141   1
 -33  -3   1 4353.48 540.518   8
  33  -4  -1 7856.62 680.601   3
 -34  -2  -1 7031.69 632.924   7
  34  -2   1 6794.11 638.832   3
  34   1  -1 578.742 311.532   2
 -34  -1  -1 810.179 281.093   7
 -34   0  -1 674.465 280.051   7
  34   0  -1 448.016 237.501   2
  34   1   1 529.065 224.416   1
  34  -1  -1 745.755 255.918   2
  34   2   1 7114.41 630.525   1
   0   0   2 19172.2 517.384   3
   0   0  -2 20575.8 574.915   2
   0   0   2 18889.1 559.078  10
   0   0   2 18973.5 512.006   5
   0  -1  -2 8491.76 380.850   2
   0  -1   2 8648.65 346.741   5
   0   1   2 8474.07 343.129   3
   0  -1   2 8737.49 325.333   3
   0   1  -2 9187.86 356.153   2
   0   1   2 8657.33 335.256   5
   0   1   2 8745.13 369.082  10
   0   2   2 28500.1 715.730   3
   0   2  -2 27914.9 666.687   2
   0  -2   2 27542.6 635.538   3
   0   2   2 28759.9 672.722   5
   0  -2   2 28871.2 729.363   4
   0  -2  -2 28579.4 767.775   2
   0   2   2 27930.0 716.522  10
   0  -3   2 7442.53 304.746   3
   0   3   2 7599.38 359.989  10
   0   3  -2 7456.08 187.256  11
   0  -3   2 7047.18 369.135   4
   0   3  -2 6776.45 363.154   9
   0   3  -2 7753.56 316.115   2
   0   3   2 7820.49 340.232   5
   0  -3  -2 7222.88 383.398   2
   0   4  -2 20645.6 454.004  11
   0  -4   2 20797.0 688.644   4
   0   4  -2 20199.1 534.779   2
   0   4   2 19831.5 623.645  10
   0  -4   2 20992.1 557.537   3
   0   4  -2 20390.0 676.323   9
   0  -4  -2 20711.7 686.071   2
   0   5  -2 46636.8 905.507  11
   0   5  -2 48410.8 935.092   2
   0  -5   2 47463.1 981.134   3
   0   5   2 46451.1 1073.95  10
   0  -5  -2 46107.3 1093.06   6
   0   5  -2 44005.7 1143.41   9
   0  -5  -2 46003.1 814.881   7
   0   5   2 48045.4 945.416   1
   0  -5   2 47618.0 1179.85   4
   0  -5  -2 46970.6 1155.03   2
   0   6   2 60208.5 1155.20   1
   0  -6  -2 57200.3 1313.02   4
   0  -6  -2 57521.4 1322.91   6
   0   6  -2 59844.1 1108.21   2
   0  -6   2 58354.2 1184.94   3
   0   6  -2 58224.8 1156.32  11
   0   6   2 57000.5 1275.11  10
   0  -6   2 56466.2 1400.07   4
   0  -6  -2 59231.4 1376.48   2
   0   6  -2 56118.3 1389.96   9
   0   7   2 29775.0 890.520  10
   0  -7   2 31818.4 835.231   3
   0  -7  -2 33463.7 976.294   6
   0   7  -2 31633.2 726.452   2
   0   7  -2 32505.9 1040.11   9
   0   7  -2 29959.8 828.054  11
   0   7   2 31990.6 806.828   1
   0  -7   2 32563.2 1052.02   4
   0  -7  -2 30681.0 946.881   4
   0  -8   2 13030.9 696.380   4
   0  -8  -2 14714.2 667.167   6
   0   8  -2 14575.4 722.123   9
   0  -8   2 14406.4 566.682   3
   0   8  -2 14072.2 605.212   7
   0   8   2 15759.3 638.213  10
   0   8  -2 14749.7 589.767  11
   0  -8  -2 14344.2 669.571   4
   0   8   2 14486.0 541.323   1
   0   9  -2 2560.51 354.004   9
   0  -9   2 3003.46 378.824   4
   0  -9  -2 2486.91 318.855   4
   0  -9  -2 3397.75 365.774   6
   0   9   2 2589.13 279.104  10
   0   9  -2 2867.75 299.569  11
   0   9  -2 3102.41 298.089   7
   0   9   2 2815.29 406.402  11
   0  10   2 18240.6 976.406  11
   0 -10  -2 20350.9 884.421   6
   0 -10  -2 18521.5 871.825   4
   0  10  -2 18869.6 926.047   9
   0 -10   2 21505.9 993.782   4
   0 -11   2 209.931 245.368   4
   0  11   2 188.446 224.476  11
   0 -11  -2 289.955 202.745   6
   0 -11  -2 43.6053 195.867   4
   0  11  -2 258.406 253.475   9
   0  12   2 503.903 304.035  11
   0 -12  -2 634.803 282.708   4
   0 -12   2 323.499 275.026   4
   0  12  -2 260.966 242.687   9
   0 -13  -2 985.770 305.642   4
   1 -12   2 4496.39 533.628   4
  -1 -12  -2 5526.18 524.931   6
  -1 -12  -2 3418.55 444.032   4
   1  12  -2 5314.32 555.276   9
  -1  12   2 4491.73 552.602  11
  -1 -11  -2 26204.7 1082.39   6
  -1  11   2 27332.7 1250.25  11
  -1 -11  -2 25227.6 1078.64   4
   1 -11   2 26444.5 1183.65   4
   1  11  -2 24789.1 1138.47   9
  -1 -10  -2 17120.8 818.016   6
  -1  10   2 16770.6 932.177  11
   1 -10   2 15285.1 854.823   4
   1  10  -2 17957.6 904.251   9
  -1 -10  -2 17083.1 824.671   4
  -1  -9  -2 4540.69 410.476   6
   1   9  -2 5148.30 374.378  11
   1   9  -2 4930.05 462.882   9
   1  -9   2 4930.34 358.637   3
  -1   9   2 4879.76 490.322  11
  -1   9   2 5995.68 399.318  10
   1  -9   2 5542.04 495.649   4
  -1  -9  -2 4942.75 426.284   4
   1   9  -2 6086.69 397.078   7
   1   8  -2 9758.86 590.069   1
  -1  -8  -2 9915.66 553.747   6
  -1   8   2 9208.62 412.073   1
  -1   8   2 9883.67 492.182  10
   1   8  -2 8118.20 537.122   9
  -1  -8  -2 9235.50 531.693   4
   1   8  -2 9898.34 478.359  11
   1  -8   2 9790.71 475.250   3
   1  -8   2 10157.0 621.834   4
  -1   8   2 9191.57 621.466  11
   1   7  -2 50173.2 1353.35   1
   1   7  -2 52456.4 1055.05   2
  -1  -7  -2 51410.8 1288.75   6
   1   7  -2 50169.4 1123.57  11
  -1   7   2 49384.0 1192.00  10
   1   7  -2 48068.0 1337.42   9
  -1   7   2 52241.9 1065.41   1
   1  -7   2 50412.5 1369.47   4
   1  -7   2 51166.8 1159.32   3
  -1  -7  -2 49038.1 1250.09   4
   1  -6   2 49148.0 1273.50   4
   1  -6   2 48772.1 1077.35   3
   1   6  -2 48203.1 1260.53   1
  -1   6   2 49237.8 984.528   1
  -1   6   2 48085.6 1125.57  10
  -1  -6  -2 47092.6 1143.39   4
  -1  -6  -2 47793.1 1188.12   6
   1   6  -2 50926.8 1010.41   2
   1   6  -2 48854.8 1015.70  11
   1   6  -2 47817.2 1258.58   9
   1  -5   2 1280.11 163.393   3
  -1  -5  -2 1387.98 100.617   7
   1  -5   2 1341.94 244.333   4
   1   5  -2 1547.79 237.891   1
  -1  -5  -2 1601.38 227.182   6
  -1   5   2 1428.25 188.294  10
  -1  -5  -2 1358.17 223.257   2
   1   5  -2 1253.99 123.927  11
  -1   5   2 1483.48 146.038   1
   1   5  -2 1601.31 159.401   2
   1   5  -2 1402.35 232.208   9
  -1  -4  -2 142345. 2319.68   6
   1  -4   2 139505. 2382.44   4
   1   4  -2 137060. 1976.83  11
   1   4  -2 138878. 2165.14   2
   1  -4   2 135512. 2182.53   3
   1   4  -2 136329. 2362.93   9
  -1   4   2 136788. 2266.72  10
  -1  -4  -2 139064. 2391.27   2
   1   3  -2 25892.1 642.224   2
  -1   3   2 26281.0 682.727   5
   1  -3   2 25552.6 634.911   3
   1   3  -2 26287.9 729.900   9
  -1   3   2 26408.1 696.891  10
   1  -3   2 25314.0 723.199   4
   1   3  -2 24929.7 411.131  11
  -1  -3  -2 27473.9 774.916   2
  -1   2   2 82373.0 1486.97  10
   1  -2   2 83632.5 1159.10  11
   1   2  -2 81640.4 1440.81   2
  -1   2   2 81947.4 1483.55   3
   1  -2   2 83286.0 1418.03   3
  -1   2   2 83754.8 1446.42   5
  -1  -2  -2 82307.1 1552.45   2
   1  -2   2 83223.0 1495.33   4
  -1  -1  -2 127792. 2133.58   2
   1   1  -2 129429. 2073.41   2
  -1   1   2 132777. 2055.73   3
   1  -1   2 126726. 2019.77   3
  -1   1   2 132752. 2038.74   5
   1  -1   2 129944. 2047.47   5
  -1   1   2 129078. 2100.63  10
  -1   0  -2 5585.52 292.545   2
   1   0  -2 5707.05 295.707   2
   1   0   2 5976.71 264.432   5
  -1   0   2 6103.57 270.142   3
   1   0   2 6209.44 288.413   3
  -1   0   2 5726.19 276.386   5
   1   0   2 5381.37 289.252  10
   1  -1  -2 127025. 2116.66   2
  -1   1  -2 130261. 2046.08   2
   1   1   2 130731. 1985.95   5
  -1  -1   2 126934. 1968.23   3
  -1  -1   2 130557. 2061.48   5
   1   1   2 128219. 2090.01  10
   1   1   2 130050. 2064.50   3
   1  -2  -2 80671.7 1540.84   2
  -1   2  -2 84211.4 1414.93   2
   1   2   2 82194.3 1489.62   3
   1   2   2 83686.7 1404.71   5
  -1  -2   2 81886.4 1363.79   3
   1   2   2 82256.6 1495.62  10
  -1  -2   2 84836.9 1516.57   5
   1  -3  -2 25852.5 752.402   2
   1   3   2 26624.0 724.898   3
  -1   3  -2 26591.6 614.689   2
  -1  -3   2 26484.0 601.191   3
  -1   3  -2 25204.3 714.522   9
  -1  -3   2 25371.1 725.298   4
   1   3   2 25579.7 703.576  10
   1   3   2 25334.8 646.325   5
  -1   4  -2 134637. 2017.22   2
   1   4   2 131213. 2213.44  10
  -1  -4   2 131908. 2027.75   3
  -1   4  -2 131630. 2262.86   9
   1  -4  -2 132497. 2291.88   2
  -1   4  -2 126697. 1935.84  11
  -1  -4   2 131106. 2278.10   4
  -1  -5   2 1065.23 220.577   4
   1  -5  -2 1137.40 191.589   6
  -1   5  -2 1140.84 131.569  11
   1   5   2 1263.21 159.206   1
   1  -5  -2 1423.46 221.891   2
  -1  -5   2 1311.64 148.128   3
  -1   5  -2 1290.55 236.077   9
  -1   5  -2 1107.69 121.428   2
   1   5   2 1261.52 201.516  10
   1  -6  -2 45953.3 1164.00   4
  -1   6  -2 50444.8 1037.78  11
  -1   6  -2 45539.9 1219.20   9
  -1   6  -2 49079.5 923.540   2
   1  -6  -2 48021.5 1161.65   6
   1  -6  -2 49164.9 1212.23   2
   1   6   2 49427.4 1165.40  10
  -1  -6   2 47824.0 1254.63   4
   1   6   2 50122.9 1045.75   1
  -1  -6   2 47945.4 1016.44   3
  -1   7  -2 51885.3 1147.96  11
   1   7   2 51540.2 1123.33   1
   1  -7  -2 50175.7 1245.43   6
  -1   7  -2 51674.7 950.385   2
  -1   7  -2 48884.4 1327.86   9
   1   7   2 48113.0 1214.26  10
   1  -7  -2 50186.2 1277.47   4
  -1  -7   2 50237.5 1094.64   3
  -1  -7   2 48657.2 1343.80   4
   1  -8  -2 9429.19 555.177   4
   1  -8  -2 9894.02 534.162   6
  -1   8  -2 8944.30 567.378   9
  -1   8  -2 10013.6 484.259  11
  -1  -8   2 9072.05 583.729   4
   1   8   2 10005.4 458.001   1
  -1  -8   2 9476.03 435.598   3
  -1   8  -2 10398.9 513.523   7
   1   8   2 9609.92 507.546  10
  -1  -9   2 4736.12 454.871   4
   1  -9  -2 5549.37 436.271   6
  -1   9  -2 5273.61 379.890  11
  -1   9  -2 5472.20 381.466   7
   1   9   2 5768.67 368.508   1
  -1   9  -2 4837.93 450.864   9
   1   9   2 5327.26 395.642  10
   1  -9  -2 5043.85 445.348   4
   1 -10  -2 17470.1 808.265   6
  -1  10  -2 15817.8 841.238   9
   1  10   2 17183.0 939.413  11
  -1 -10   2 16365.7 867.995   4
   1 -10  -2 16540.3 827.587   4
   1 -11  -2 25345.8 1033.45   6
   1  11   2 24611.8 1186.79  11
  -1 -11   2 26039.1 1160.80   4
  -1  11  -2 25370.7 1143.01   9
   1 -11  -2 23882.6 1066.35   4
  -1 -12   2 5413.93 599.918   4
   1 -12  -2 4499.74 504.846   4
   1  12   2 5166.24 595.607  11
  -1  12  -2 5996.21 585.935   9
   1 -13  -2 1348.21 339.795   4
   2 -12   2 1702.93 361.140   4
  -2 -12  -2 2328.64 370.217   4
  -2 -12  -2 2111.96 358.649   6
  -2  12   2 1738.99 390.458  11
   2  12  -2 1977.42 386.527   9
  -2 -11  -2 7093.64 577.313   6
  -2  11   2 6041.16 603.636  11
   2  11  -2 6358.45 591.996   9
   2 -11   2 6786.90 617.583   4
  -2 -11  -2 5984.71 529.090   4
  -2 -10  -2 27056.1 1055.56   6
  -2  10   2 25303.3 1147.45  11
   2 -10   2 28594.3 1165.39   4
   2  10  -2 27595.5 1133.89   9
  -2 -10  -2 25737.1 1018.94   4
   2   9  -2 8069.42 569.843   1
  -2   9   2 8890.13 476.272  10
  -2   9   2 7950.80 609.046  11
   2   9  -2 8539.30 480.086  11
  -2  -9  -2 7600.28 511.582   4
   2  -9   2 9055.50 494.825   3
   2   9  -2 7650.12 566.079   9
   2  -9   2 7875.15 584.979   4
  -2  -9  -2 8292.40 550.499   6
   2   9  -2 8150.08 453.706   7
   2   8  -2 6594.07 496.775   1
  -2  -8  -2 6821.99 469.496   6
  -2   8   2 6900.35 341.581   1
   2   8  -2 7278.78 405.066  11
  -2   8   2 6762.41 537.033  11
   2  -8   2 6771.76 409.011   3
   2   8  -2 6237.85 486.409   9
   2  -8   2 7565.24 549.336   4
  -2  -8  -2 6540.63 440.888   4
  -2   8   2 6568.15 395.652  10
   2   7  -2 10733.3 592.176   1
  -2  -7  -2 10192.0 546.763   6
  -2   7   2 10307.9 479.467  10
  -2   7   2 10515.9 394.285   1
   2   7  -2 10800.8 432.565   2
   2   7  -2 10844.1 450.085  11
   2  -7   2 10915.7 496.438   3
  -2   7   2 10578.0 615.080  11
   2   7  -2 10664.0 595.150   9
   2  -7   2 11142.1 614.778   4
  -2  -7  -2 11314.5 534.973   4
  -2  -6  -2 5786.88 363.577   4
   2  -6   2 6720.77 370.288   3
  -2  -6  -2 6312.72 420.027   6
   2   6  -2 5920.84 296.680  11
   2   6  -2 6696.25 466.602   9
  -2   6   2 6005.87 351.400  10
   2   6  -2 6339.73 438.369   1
   2  -6   2 6855.82 464.171   4
  -2   6   2 6049.60 276.196   1
   2   6  -2 6676.32 327.556   2
  -2  -5  -2 38535.4 668.194   7
   2   5  -2 40551.5 1081.54   1
  -2   5   2 39017.7 941.437  10
  -2   5   2 40405.7 784.048   1
   2   5  -2 40326.7 891.226   2
  -2  -5  -2 39714.6 1052.49   2
   2  -5   2 40138.5 932.294   3
   2   5  -2 40894.9 801.087  11
  -2  -5  -2 40085.4 1018.50   6
   2  -5   2 39456.3 1066.15   4
   2   5  -2 39165.6 1058.49   9
  -2  -4  -2 101621. 1842.48   6
   2   4  -2 102636. 1909.61   1
  -2   4   2 100185. 1776.60  10
   2   4  -2 100711. 1721.43   2
  -2   4   2 100873. 1816.32   5
   2  -4   2 101766. 1896.54   4
   2  -4   2 100647. 1741.65   3
  -2  -4  -2 102907. 1914.93   2
   2   4  -2 102274. 1896.63   9
   2   4  -2 102860. 1510.85  11
   2  -3   2 71140.5 1095.53  11
   2   3  -2 69288.6 1392.45   1
   2  -3   2 68948.3 1373.18   4
  -2   3   2 68652.0 1321.30   5
   2  -3   2 69575.6 1282.17   3
  -2   3   2 66967.0 1310.91  10
   2   3  -2 69027.3 1379.31   9
   2   3  -2 69038.7 1283.09   2
  -2  -3  -2 70714.4 1423.83   2
   2  -2   2 112674. 1874.46   4
   2   2  -2 110330. 1840.33   2
  -2   2   2 112563. 1842.36   5
   2  -2   2 111781. 1576.91  11
  -2   2   2 110794. 1865.81  10
  -2  -2  -2 110666. 1943.47   2
   2  -2   2 110548. 1813.90   3
  -2   1   2 11064.0 390.230   3
   2   1  -2 10773.3 409.602   2
   2  -1   2 10971.0 392.351   3
  -2   1   2 11140.9 401.123   5
   2  -1   2 11524.6 394.870   5
  -2  -1  -2 11386.4 441.066   2
  -2   0  -2 357544. 5104.29   2
   2   0  -2 356350. 5123.53   2
  -2   0   2 370149. 5008.50   3
   2   0   2 363298. 5072.18   3
  -2   0   2 366363. 5063.90   5
   2   0   2 372430. 5110.80  10
  -2   0   2 375649. 4858.14  11
   2   0   2 364556. 4992.88   5
  -2   1  -2 10723.2 382.791   2
   2  -1  -2 10497.9 420.459   2
   2   1   2 10598.1 401.140   3
  -2  -1   2 10474.8 340.808   3
  -2  -1   2 10577.8 401.322   5
   2   1   2 11297.3 420.725  10
   2   1   2 10855.8 349.666   5
   2  -2  -2 113707. 1956.41   2
  -2   2  -2 114739. 1799.89   2
  -2  -2   2 108818. 1902.48   5
   2   2   2 113452. 1903.60   3
  -2  -2   2 112438. 1729.99   3
   2   2   2 114487. 1781.73   5
   2   2   2 114002. 1914.70  10
   2  -3  -2 70600.3 1419.55   2
  -2   3  -2 69812.8 1197.74   2
   2   3   2 68072.4 1349.73   3
  -2  -3   2 70421.6 1381.99   4
   2   3   2 69788.2 1363.83  10
  -2  -3   2 69078.8 1164.16   3
   2   3   2 70096.8 1253.76   5
  -2   3  -2 69010.7 1348.78   9
  -2   4  -2 100681. 1591.16   2
  -2   4  -2 101091. 1852.74   9
  -2  -4   2 101323. 1601.91   3
  -2   4  -2 100147. 1572.08  11
   2   4   2 99894.2 1820.74  10
   2  -4  -2 100649. 1873.67   2
  -2  -4   2 103971. 1884.52   4
  -2   5  -2 41537.8 779.537   2
  -2   5  -2 40506.9 1052.41   9
   2  -5  -2 40064.2 979.515   6
   2   5   2 39303.4 898.778   1
  -2  -5   2 41208.8 829.837   3
   2   5   2 40173.5 1010.99  10
  -2   5  -2 40350.4 853.791  11
  -2  -5   2 39472.5 1057.27   4
   2  -5  -2 40900.2 1050.54   2
   2  -6  -2 7304.42 442.045   4
  -2  -6   2 7265.23 466.019   4
  -2   6  -2 7146.90 258.596   2
   2  -6  -2 7766.14 420.498   6
   2   6   2 6983.02 354.315   1
   2  -6  -2 7785.05 447.249   2
   2   6   2 6888.50 410.498  10
  -2  -6   2 7122.70 316.911   3
  -2   6  -2 7561.61 471.330   9
  -2   6  -2 6852.79 341.838  11
   2  -7  -2 10047.5 539.463   4
   2   7   2 11429.3 482.209   1
  -2   7  -2 10742.8 468.654  11
   2  -7  -2 10534.4 510.342   6
  -2  -7   2 10868.7 419.688   3
  -2   7  -2 10965.1 581.631   9
  -2  -7   2 10614.4 588.223   4
   2  -7  -2 9733.18 516.792   2
  -2   7  -2 10976.7 523.081   7
   2   7   2 10307.9 519.146  10
  -2   8  -2 5668.97 373.065  11
   2  -8  -2 6648.75 433.655   6
  -2   8  -2 5201.87 438.791   9
  -2  -8   2 5514.22 319.624   3
   2   8   2 5154.61 390.603  10
  -2  -8   2 5307.01 454.709   4
   2   8   2 6410.52 383.260   1
  -2   8  -2 6355.96 410.312   7
   2  -8  -2 5120.00 426.995   4
   2  -9  -2 9225.12 544.143   6
  -2   9  -2 8563.91 492.007  11
   2   9   2 8157.92 452.178   1
   2   9   2 8241.00 511.101  10
   2  -9  -2 8135.14 553.966   4
  -2   9  -2 8312.27 479.800   7
  -2   9  -2 8538.94 580.524   9
  -2  -9   2 8727.92 594.172   4
  -2  10  -2 25846.8 1085.59   9
   2 -10  -2 27194.3 1000.23   6
  -2 -10   2 28599.7 1141.36   4
   2 -10  -2 26315.6 1062.55   4
   2  10   2 26332.5 959.791  10
   2 -11  -2 7205.08 532.787   6
   2  11   2 5478.56 589.098  11
  -2 -11   2 6134.01 569.950   4
  -2  11  -2 6838.16 602.310   9
   2 -11  -2 6192.47 550.184   4
   2 -12  -2 2006.14 371.349   4
  -2  12  -2 1910.88 391.439   9
  -2 -12   2 2139.76 400.367   4
   2  12   2 1067.33 340.752  11
  -3  12   2 10653.8 832.845  11
  -3 -12  -2 9077.79 681.395   6
   3 -12   2 9549.94 769.841   4
   3  12  -2 10952.8 801.496   9
   3 -11   2 2054.81 415.886   4
  -3 -11  -2 1459.23 283.330   4
  -3 -11  -2 2130.12 332.542   6
  -3  11   2 1247.34 323.644  11
   3  11  -2 1596.48 325.974   9
  -3 -10  -2 13987.8 757.786   6
  -3  10   2 14840.0 873.888  11
   3  10  -2 13516.8 795.482   9
   3 -10   2 14349.2 827.038   4
   3  10  -2 13058.2 768.683   1
  -3 -10  -2 13866.5 729.313   4
   3  -9   2 4926.18 481.176   4
   3   9  -2 5020.68 458.468   1
  -3  -9  -2 5633.92 468.276   6
   3   9  -2 5563.91 502.273   9
   3  -9   2 5340.51 396.226   3
  -3   9   2 5367.01 523.768  11
   3   9  -2 5654.77 384.257  11
  -3  -9  -2 5483.45 432.902   4
   3   9  -2 5170.82 362.616   7
   3  -8   2 12506.2 573.082   3
   3   8  -2 13762.0 709.425   9
   3   8  -2 12739.5 682.800   1
  -3   8   2 13374.0 732.275  11
  -3  -8  -2 13989.6 678.213   6
   3   8  -2 14058.4 533.266   2
  -3   8   2 13976.3 566.489  10
   3  -8   2 13125.8 702.587   4
   3   8  -2 14574.9 572.943  11
  -3  -8  -2 13065.2 613.746   4
   3  -7   2 2090.97 236.417   3
   3   7  -2 1744.85 274.827   1
   3   7  -2 2017.98 205.201   2
  -3  -7  -2 1619.23 241.584   4
   3  -7   2 1655.84 310.287   4
   3   7  -2 1978.39 302.257   9
  -3  -7  -2 1881.05 274.269   6
  -3   7   2 1495.73 295.906  11
  -3   7   2 1874.49 214.524  10
   3   7  -2 1823.78 197.569  11
  -3   7   2 1478.14 150.865   1
  -3  -6  -2 205218. 3288.29   4
  -3   6   2 209962. 3264.05  10
   3   6  -2 206660. 3507.88   1
  -3   6   2 215384. 3005.53   1
  -3   6   2 208539. 3586.68  11
   3  -6   2 208020. 3300.94   3
   3   6  -2 212417. 3223.79   2
   3   6  -2 208720. 3127.13  11
   3   6  -2 207759. 3511.20   9
  -3  -6  -2 208433. 3437.71   6
   3  -6   2 206169. 3505.58   4
  -3   5   2 18603.0 435.158   1
   3   5  -2 17930.6 685.327   9
  -3  -5  -2 17390.8 355.105   7
   3   5  -2 17699.4 684.729   1
   3   5  -2 18518.1 479.007  11
  -3  -5  -2 17315.6 644.347   6
   3   5  -2 19205.9 581.461   2
   3  -5   2 16518.1 575.239   3
  -3   5   2 19014.8 727.520  11
  -3   5   2 18426.5 590.368  10
  -3  -5  -2 17699.4 575.363   4
   3  -5   2 18250.8 687.547   4
   3   4  -2 35733.1 647.730  11
   3   4  -2 35701.8 950.771   1
  -3  -4  -2 34138.0 900.316   6
  -3   4   2 36844.9 911.235   5
   3   4  -2 34462.2 826.458   2
   3  -4   2 35623.6 855.131   3
   3   4  -2 35649.4 956.197   9
  -3   4   2 34614.2 952.525  11
  -3   4   2 35905.7 852.928  10
  -3   4   2 35073.4 644.176   1
   3  -4   2 35427.2 943.251   4
  -3  -4  -2 35561.9 955.381   2
   3  -3   2 8100.96 263.013  11
  -3   3   2 8377.72 364.989  10
   3   3  -2 8754.36 415.764   1
  -3   3   2 8239.09 391.518  11
   3   3  -2 8315.99 356.053   2
   3  -3   2 7865.22 275.472   2
  -3   3   2 7764.55 369.799   5
   3  -3   2 7630.48 348.139   3
   3   3  -2 7461.91 175.659  11
   3  -3   2 8448.67 397.081   4
  -3  -3  -2 7545.82 402.203   2
   3   3  -2 7939.25 399.908   9
   3   2  -2 215432. 3240.96   1
   3   2  -2 212234. 3204.87   2
   3  -2   2 212805. 3187.36   3
   3   2  -2 215836. 3022.26   3
  -3   2   2 216635. 3211.92   5
  -3   2   2 213452. 3193.75  11
   3  -2   2 220728. 2962.91  11
  -3   2   2 206297. 3201.34  10
   3  -2   2 217242. 3227.17   4
  -3  -2  -2 216718. 3312.54   2
   3  -1   2 49299.0 1005.13  10
   3   1  -2 48073.4 1022.32   2
   3  -1   2 48612.7 994.692   3
  -3   1   2 48789.5 993.876   5
   3  -1   2 51116.9 969.995   5
  -3  -1  -2 48137.5 1044.22   2
  -3   1   2 49456.8 925.515  11
   3   0   2 33569.1 698.587   5
  -3   0   2 32469.3 700.525   3
   3   0  -2 33399.6 807.984   2
  -3   0   2 33770.4 620.481  11
   3   0   2 33938.3 778.289   3
   3   0   2 32627.1 778.606  10
  -3   0  -2 33838.3 786.386   2
  -3   0   2 33081.6 760.581   5
   3  -1  -2 50205.6 1066.63   2
  -3  -1   2 49730.2 900.818   3
   3   1   2 49778.7 1028.02   3
   3   1   2 51040.6 914.122   5
  -3   1  -2 48132.7 976.191   2
   3   1   2 50323.7 1039.10  10
  -3  -1   2 49676.0 1024.91   5
  -3   2  -2 210456. 3046.73   2
   3  -2  -2 207217. 3229.82   2
   3   2   2 218198. 3195.20   3
  -3  -2   2 208869. 2956.99   3
   3   2   2 211492. 3015.70   5
  -3  -2   2 213283. 3204.67   5
   3   2   2 209141. 3198.63  10
   3  -3  -2 8085.93 397.866   2
  -3   3  -2 7673.23 286.508   2
   3   3   2 7164.89 365.924   3
  -3  -3   2 8137.90 266.269   3
   3   3   2 7499.15 378.033  10
   3   3   2 7806.73 315.683   5
  -3   3  -2 8375.92 387.919   9
  -3  -3   2 8202.08 396.791   4
  -3   4  -2 39071.3 740.853   2
  -3  -4   2 38681.9 736.573   3
   3   4   2 40043.7 970.073   3
   3   4   2 37611.1 952.160  10
  -3   4  -2 38658.0 780.377  11
  -3   4  -2 37864.2 953.670   9
  -3  -4   2 37606.6 973.699   4
   3  -4  -2 38808.6 984.233   2
  -3   5  -2 18437.2 420.330   2
   3   5   2 17539.2 634.582  10
  -3   5  -2 17339.6 517.100  11
  -3   5  -2 16549.3 635.261   9
  -3  -5   2 16625.4 454.240   3
  -3  -5   2 17498.7 660.612   4
   3  -5  -2 17622.2 593.815   6
   3  -5  -2 18262.7 652.637   2
   3  -6  -2 205705. 3391.57   4
  -3   6  -2 211492. 2854.10   2
  -3   6  -2 210562. 3187.87  11
   3  -6  -2 211128. 3293.21   6
   3   6   2 208104. 3220.64   1
  -3   6  -2 200895. 3405.06   9
  -3  -6   2 203469. 3018.35   3
   3   6   2 201545. 3358.45  10
  -3  -6   2 204738. 3450.99   4
   3  -6  -2 208130. 3381.30   2
  -3   6  -2 204216. 3346.08   7
  -3  -7   2 1402.60 255.772   4
  -3   7  -2 1895.29 250.409   7
   3  -7  -2 1344.84 247.003   4
   3   7   2 1736.93 246.974  10
   3  -7  -2 2024.22 245.195   6
  -3  -7   2 1326.31 250.352   6
   3  -7  -2 1768.65 236.358   2
   3   7   2 2044.58 232.187   1
  -3   7  -2 1363.98 191.389  11
  -3  -7   2 1434.04 156.939   3
  -3   7  -2 1311.27 243.390   9
  -3   8  -2 15217.6 625.145  11
  -3   8  -2 14992.3 718.005   9
   3  -8  -2 15364.6 642.291   6
  -3  -8   2 15409.1 712.307   6
   3   8   2 14488.3 595.367   1
   3   8   2 15011.7 665.512  10
  -3  -8   2 15481.6 742.044   4
  -3   8  -2 14074.7 618.869   7
   3  -8  -2 13929.2 686.728   4
  -3  -9   2 5149.24 470.347   4
  -3   9  -2 5120.38 390.506   7
   3  -9  -2 4737.48 391.710   6
  -3   9  -2 5442.61 400.987  11
   3   9   2 5008.24 371.698   1
  -3  -9   2 4790.71 429.705   6
  -3   9  -2 4868.97 452.746   9
   3   9   2 5348.73 414.794  10
   3  -9  -2 4669.13 437.813   4
   3  10   2 13592.3 688.683  10
   3 -10  -2 16561.5 751.519   6
  -3 -10   2 14311.1 803.185   4
   3 -10  -2 13579.7 764.296   4
  -3  10  -2 14378.0 794.651   9
  -3 -11   2 2141.12 396.068   4
   3 -11  -2 1362.55 319.043   4
   3  11   2 1696.21 373.629  11
  -3  11  -2 1074.85 294.286   9
  -3 -12   2 9962.07 753.688   4
   3  12   2 10964.9 841.849  11
  -3  12  -2 9376.78 718.646   9
   3 -12  -2 10429.0 757.684   4
  -4 -12  -2 12017.8 789.972   6
  -4  12   2 11221.4 847.425  11
   4 -12   2 11354.7 831.267   4
   4  12  -2 10866.8 807.726   9
   4 -11   2 606.751 282.841   4
   4  11  -2 304.848 203.438   1
  -4 -11  -2 810.641 262.226   6
  -4  11   2 977.627 324.271  11
   4  11  -2 887.808 327.177   9
  -4 -11  -2 665.605 229.010   4
   4 -10   2 14683.9 702.657   3
   4  10  -2 14292.1 810.857   1
  -4 -10  -2 14569.6 788.064   6
  -4  10   2 13979.1 854.986  11
   4  10  -2 14847.2 832.987   9
   4 -10   2 16295.9 879.519   4
  -4 -10  -2 15235.8 750.685   4
   4   9  -2 6901.83 542.166   1
  -4  -9  -2 8064.77 556.746   6
   4   9  -2 7731.76 453.745  11
  -4  -9  -2 7965.66 511.541   4
   4  -9   2 7743.46 487.760   3
  -4   9   2 8047.90 618.500  11
   4   9  -2 6871.25 534.807   9
   4  -9   2 7625.30 584.636   4
   4   8  -2 15251.5 753.748   1
  -4  -8  -2 16827.2 756.570   6
  -4   8   2 16280.8 608.008  10
   4   8  -2 16301.9 596.357   2
   4   8  -2 16836.0 624.528  11
   4  -8   2 16630.3 676.946   3
  -4   8   2 15141.1 795.405  11
   4   8  -2 15179.9 755.313   9
   4  -8   2 14976.8 759.408   4
  -4  -8  -2 15408.8 660.622   4
  -4  -7  -2 4199.12 323.493   4
   4  -7   2 4303.37 401.843   4
   4   7  -2 3831.59 381.188   9
   4   7  -2 4404.13 399.380   1
   4   7  -2 4509.32 304.618   2
  -4  -7  -2 4553.56 385.102   6
  -4   7   2 4720.80 229.570   1
   4  -7   2 4085.72 333.480   3
  -4   7   2 4816.72 311.738  10
  -4   7   2 3800.75 397.977  11
   4   7  -2 4307.70 288.575  11
   4   6  -2 16202.5 705.658   1
  -4   6   2 16440.2 413.886   1
   4  -6   2 17012.7 628.887   3
  -4  -6  -2 16929.6 689.912   6
   4   6  -2 17411.1 588.442   2
  -4   6   2 16531.0 568.980  10
  -4   6   2 17141.2 739.613  11
   4   6  -2 17349.0 727.248   9
   4  -6   2 16679.7 710.123   4
  -4  -6  -2 15708.1 577.958   4
   4  -5   2 2521.93 288.791   4
  -4  -5  -2 2501.01 104.842   7
   4   5  -2 2572.33 289.052   1
  -4  -5  -2 2374.76 213.287   4
  -4  -5  -2 2704.86 286.492   6
  -4   5   2 2851.25 140.635   1
   4   5  -2 2894.20 236.428   2
   4  -5   2 3013.36 265.168   3
  -4   5   2 3630.10 260.863  10
  -4   5   2 3052.19 303.977  11
   4   5  -2 2356.72 280.659   9
  -4  -5  -2 2631.54 110.694   7
   4   4  -2 48045.9 1157.03   1
  -4  -4  -2 47833.4 1128.18   6
  -4   4   2 49045.0 780.092   1
  -4   4   2 49129.3 1123.57   5
  -4   4   2 47966.2 1038.88  10
   4   4  -2 49415.0 1066.50   2
   4  -4   2 48223.5 1074.86   3
  -4   4   2 50307.2 1188.70  11
   4  -4   2 49403.7 1153.93   4
   4   4  -2 50161.6 1171.80   9
  -4  -3  -2 31957.0 870.670   2
   4   3  -2 30972.9 835.624   1
   4  -3   2 32709.4 647.008   2
   4   3  -2 32292.3 796.132   2
  -4   3   2 30820.1 805.450   5
   4  -3   2 31525.3 790.982   3
  -4   3   2 30955.1 769.556  10
   4  -3   2 32069.6 661.013  11
   4   3  -2 31409.3 837.266   9
   4  -3   2 31326.1 824.515   4
  -4   3   2 32082.9 837.587  11
   4   2  -2 181554. 2839.67   2
   4   2  -2 187843. 2607.47   3
  -4   2   2 183469. 2829.75   5
  -4   2   2 184362. 2815.82  11
   4  -2   2 181515. 2824.23   3
   4  -2   2 184401. 2619.93  11
   4   2  -2 185371. 2852.37   1
   4  -2   2 187533. 2827.41   4
  -4  -2  -2 180947. 2906.81   2
  -4   1   2 23376.6 510.760   1
   4  -1   2 23116.4 592.812   4
   4  -1   2 22692.7 617.895  10
   4  -1   2 23532.4 584.961   5
   4   1  -2 23723.2 660.473   2
   4  -1   2 22505.0 627.838   3
  -4   1   2 23764.9 631.716   5
  -4   1   2 23473.4 568.896  11
  -4  -1  -2 23071.7 663.300   2
   4   0   2 11154.8 415.290  10
  -4   0   2 11241.0 312.675  11
   4   0  -2 10716.5 432.379   2
   4   0   2 11377.2 426.893   3
  -4   0   2 10658.6 405.413   5
   4   0   2 11440.1 352.866   5
  -4   0   2 11390.7 361.377   3
  -4   0  -2 11032.5 419.257   2
   4   1   2 22426.2 510.885   5
   4  -1  -2 21357.6 640.365   2
  -4  -1   2 21991.0 504.472   3
   4   1   2 23045.4 639.098   3
   4   1   2 21446.4 623.059  10
  -4  -1   2 22940.6 627.784   5
  -4   1  -2 21369.5 574.654   2
   4  -2  -2 185207. 2936.94   2
  -4  -2   2 188578. 2623.26   3
   4   2   2 188025. 2889.54   3
   4   2   2 188444. 2687.62   5
  -4  -2   2 189521. 2902.33   5
   4   2   2 190247. 2914.59  10
  -4   2  -2 180887. 2731.16   2
  -4  -3   2 32109.1 842.729   5
   4  -3  -2 29965.6 828.507   2
   4   3   2 32523.0 818.667   3
  -4  -3   2 30802.1 587.657   3
  -4   3  -2 30883.9 650.000   2
   4   3   2 30925.9 683.404   5
   4   3   2 30327.9 823.537  10
  -4   3  -2 30605.3 774.405   9
   4  -4  -2 47663.8 1129.90   2
   4   4   2 47615.8 1096.02   3
  -4  -4   2 49118.6 825.204   3
  -4   4  -2 46764.5 1082.73   9
  -4  -4   2 47991.4 1122.77   4
  -4   4  -2 46488.5 932.401  11
   4   4   2 47513.1 1117.47  10
  -4   4  -2 47683.0 839.406   2
  -4  -5   2 2502.02 273.781   4
   4   5   2 2897.67 283.931  10
   4  -5  -2 2557.90 224.972   6
  -4  -5   2 2682.92 158.165   3
  -4   5  -2 2950.59 136.243   2
   4  -5  -2 2587.73 275.711   2
  -4   5  -2 2412.54 199.733  11
  -4   5  -2 2500.33 265.351   9
  -4  -6   2 16813.6 691.190   6
  -4   6  -2 17342.7 583.443  11
   4  -6  -2 17053.6 610.609   6
  -4   6  -2 16673.1 671.828   9
   4  -6  -2 16318.5 673.991   4
  -4  -6   2 17528.8 453.389   3
   4   6   2 16908.3 597.136   1
   4   6   2 16565.4 656.811  10
  -4  -6   2 16224.1 676.469   4
   4  -6  -2 18026.5 665.679   2
  -4   6  -2 17568.5 669.571   7
  -4   6  -2 15727.7 296.751   2
   4  -7  -2 3921.21 330.214   2
  -4  -7   2 4054.25 375.710   4
   4   7   2 4232.52 365.247  10
  -4   7  -2 3853.37 360.659   9
   4  -7  -2 3683.64 365.136   4
   4   7   2 4127.02 315.358   1
   4  -7  -2 4478.42 334.336   6
  -4   7  -2 4853.71 330.847  11
  -4  -7   2 4205.66 232.060   3
  -4  -7   2 4537.47 381.835   6
  -4   7  -2 4605.82 358.207   7
  -4  -8   2 15276.5 718.263   6
  -4   8  -2 14735.7 707.804   9
   4  -8  -2 14926.4 631.014   6
   4   8   2 14706.2 677.738  10
  -4   8  -2 15985.6 648.256  11
   4   8   2 15599.0 633.416   1
  -4  -8   2 14719.4 721.216   4
  -4   8  -2 15200.7 649.955   7
   4  -8  -2 15112.3 720.471   4
  -4   9  -2 7885.01 487.584  11
   4  -9  -2 7976.90 490.778   6
  -4  -9   2 8580.51 563.010   6
   4   9   2 7986.70 525.285  10
   4   9   2 7328.64 462.366   1
  -4  -9   2 7968.79 564.690   4
  -4   9  -2 7244.55 535.529   9
   4  -9  -2 8235.51 561.302   4
  -4   9  -2 7808.86 473.120   7
  -4  10  -2 17117.0 861.212   9
  -4 -10   2 16125.6 815.528   6
   4 -10  -2 15952.4 736.343   6
  -4 -10   2 14766.9 812.757   4
   4  10   2 16155.1 764.759  10
   4 -10  -2 14845.1 806.294   4
   4 -11  -2 838.238 305.353   4
  -4 -11   2 655.045 263.971   4
  -4  11  -2 821.477 286.998   9
   4  12   2 11303.8 854.651  11
  -4 -12   2 11563.2 805.448   4
  -4  12  -2 10331.2 763.925   9
   4 -12  -2 11489.6 801.470   4
  -5 -13  -2 4382.14 525.378   6
   5 -12   2 6077.66 643.900   4
  -5 -12  -2 5533.38 567.782   6
  -5  12   2 6222.70 668.584  11
   5  12  -2 6260.38 627.348   9
   5 -11   2 1923.90 373.955   4
  -5 -11  -2 2231.90 365.023   6
  -5  11   2 2299.95 408.431  11
   5  11  -2 2976.97 463.646   9
   5  11  -2 2648.16 424.037   1
   5  10  -2 38304.8 1357.81   1
  -5 -10  -2 37924.4 1313.29   6
  -5  10   2 37264.8 1423.69  11
   5 -10   2 35233.4 1160.58   3
   5  10  -2 36306.3 1342.03   9
   5 -10   2 36971.4 1368.32   4
  -5 -10  -2 37709.7 1218.85   4
   5   9  -2 1279.32 293.544   1
   5  -9   2 1827.78 357.654   4
  -5  -9  -2 1280.00 236.411   4
  -5  -9  -2 1330.31 281.241   6
   5   9  -2 1345.15 301.001   9
  -5   9   2 1469.09 319.288  11
   5  -9   2 1743.82 255.409   3
   5   8  -2 19009.1 853.780   1
  -5   8   2 18817.5 644.587  10
  -5  -8  -2 17632.8 793.776   6
  -5   8   2 20215.7 918.751  11
   5  -8   2 19280.9 753.313   3
   5   8  -2 18405.1 837.915   9
   5  -8   2 19148.7 864.889   4
   5   8  -2 19840.4 687.594  11
  -5  -8  -2 18284.8 718.151   4
   5   8  -2 19540.6 686.732   2
   5   7  -2 6055.03 366.722   2
   5   7  -2 5648.13 444.153   1
  -5  -7  -2 5123.58 418.753   6
   5  -7   2 5557.37 447.221   4
  -5   7   2 6118.47 487.570  11
   5   7  -2 5359.38 441.831   9
  -5   7   2 5716.63 333.984  10
  -5  -7  -2 5215.05 351.275   4
   5  -7   2 5251.57 374.754   3
   5   6  -2 28536.4 953.266   1
  -5   6   2 30118.4 570.078   1
  -5   6   2 30071.4 1014.12  11
  -5  -6  -2 29770.6 808.963   4
   5   6  -2 29535.6 828.355   2
  -5  -6  -2 28998.7 933.654   6
  -5   6   2 31349.1 806.896  10
   5  -6   2 29490.0 878.435   3
   5   6  -2 30574.2 985.403   9
   5  -6   2 29360.0 965.976   4
  -5   5   2 9433.46 508.368  11
   5   5  -2 9841.34 511.547   9
   5   5  -2 9759.03 505.213   1
  -5   5   2 10164.2 420.353  10
  -5  -5  -2 10036.4 500.521   6
  -5   5   2 9443.39 232.078   1
   5   5  -2 9530.88 430.271   2
  -5  -5  -2 10375.5 409.510   4
   5  -5   2 9808.87 461.731   3
   5  -5   2 10055.7 516.388   4
  -5  -5  -2 9620.02 225.654   7
   5   4  -2 33951.2 923.362   1
  -5  -4  -2 33089.8 899.316   6
  -5   4   2 34523.0 899.541   5
   5   4  -2 32064.3 830.977   2
   5  -4   2 31227.9 838.913   3
  -5   4   2 33159.0 934.132  11
   5   4  -2 32656.6 908.751   9
  -5   4   2 31713.9 789.047  10
   5  -4   2 34174.6 910.851   4
  -5   4   2 31009.3 502.997   1
  -5  -4  -2 32768.3 622.019   7
  -5   3   2 6593.77 172.819   1
  -5   3   2 6634.07 360.270  11
   5   3  -2 7508.26 387.698   1
   5  -3   2 7170.32 254.957   2
  -5  -3  -2 6789.11 370.119   6
   5   3  -2 6769.48 371.602   9
  -5   3   2 6923.79 363.943   5
   5   3  -2 6968.30 350.662   2
   5  -3   2 6299.78 346.089   3
   5  -3   2 7432.83 380.920   4
  -5  -3  -2 6738.87 391.904   2
  -5   2   2 66895.7 1298.15  11
   5   2  -2 68708.9 1317.12   1
  -5   2   2 70051.1 1042.21   1
   5   2  -2 67657.3 1089.31   3
   5  -2   2 66166.8 1315.79   3
  -5   2   2 67949.3 1320.37   5
  -5  -2  -2 68758.4 1384.25   2
   5  -2   2 70800.6 1304.38   4
   5   2  -2 67288.4 1003.66  11
   5   2  -2 66318.2 1320.74   2
   5   1  -2 62915.1 1192.16   1
  -5  -1  -2 65559.2 1283.43   2
   5   1  -2 62451.2 1081.87   3
   5   1  -2 63832.8 1270.06   2
  -5   1   2 65929.6 1064.26   1
   5  -1   2 63878.5 1255.09   3
  -5   1   2 62981.5 1230.55   5
   5   1  -2 64283.0 1000.66  11
   5  -1   2 65105.5 1180.99   4
  -5  -1  -2 65862.3 1090.92   5
   5  -1   2 64459.7 1219.07  10
  -5   1   2 64743.3 1162.36  11
  -5   0   2 33897.4 799.343   5
   5   0  -2 34395.1 848.464   2
   5   0   2 33894.0 818.579   3
   5   0  -2 33758.2 667.029  11
  -5   0   2 34072.7 668.391  11
   5   0   2 34489.8 690.868   5
   5   0   2 33230.6 799.328  10
  -5   0  -2 33887.6 802.882   2
   5  -1  -2 64755.8 1301.23   2
  -5  -1   2 64179.1 1249.36   5
   5   1   2 65617.1 1270.96   3
   5   1   2 65617.7 1076.94   5
  -5   1  -2 63436.2 1186.52   2
   5   1   2 65193.0 1266.60  10
   5  -2  -2 70403.1 1389.03   2
  -5  -2   2 69430.7 1086.66   3
   5   2   2 70414.5 1355.34   3
   5   2   2 69432.4 1145.13   5
  -5  -2   2 67190.7 1336.18   5
   5   2   2 68531.3 1363.35  10
  -5   2  -2 68689.3 1201.02   2
   5  -3  -2 6154.87 360.975   2
   5   3   2 6906.11 357.850   3
  -5  -3   2 7090.04 207.789   3
   5   3   2 6380.99 265.663   5
  -5   3  -2 6235.27 332.387   9
  -5  -3   2 6874.97 373.927   5
   5   3   2 6694.12 375.985  10
  -5   3  -2 6825.67 254.713   2
   5  -4  -2 32654.3 892.231   2
   5   4   2 32232.1 865.658   3
  -5  -4   2 32709.9 576.530   3
  -5   4  -2 32248.2 849.517   9
  -5   4  -2 32335.6 749.378  11
  -5  -4   2 32431.4 885.113   4
  -5   4  -2 32911.7 610.392   2
   5   4   2 33000.2 902.288  10
  -5  -5   2 9113.47 475.360   6
   5  -5  -2 10471.8 430.597   6
  -5  -5   2 9714.72 270.019   3
   5  -5  -2 10226.3 482.604   2
  -5   5  -2 9424.34 221.096   2
  -5   5  -2 9566.22 401.118  11
  -5   5  -2 9233.92 459.794   9
  -5  -5   2 9372.14 482.482   4
  -5   5  -2 10512.7 502.349   7
   5   6   2 30062.1 848.481   1
   5  -6  -2 29332.9 815.735   6
  -5  -6   2 29865.4 600.710   3
  -5   6  -2 27993.3 888.178   9
  -5   6  -2 30742.4 824.572  11
  -5  -6   2 30445.8 943.230   4
   5  -6  -2 29936.6 936.759   4
  -5  -6   2 28701.6 929.719   6
   5  -6  -2 29298.3 883.451   2
  -5   6  -2 30078.8 918.011   7
   5  -7  -2 5872.73 440.427   4
   5   7   2 5480.88 368.042   1
   5  -7  -2 7088.03 400.588   6
  -5  -7   2 5041.25 404.001   6
  -5   7  -2 6010.89 425.016   9
  -5   7  -2 6181.62 413.848   7
  -5   7  -2 5827.75 369.227  11
   5  -7  -2 5465.73 384.857   2
  -5  -7   2 5878.55 445.495   4
   5   8   2 20881.9 759.865   1
   5  -8  -2 20959.0 742.603   6
   5  -8  -2 19340.1 835.811   4
  -5   8  -2 21453.2 770.945  11
  -5   8  -2 20213.8 768.921   7
  -5  -8   2 22121.8 873.139   6
  -5  -8   2 19556.0 836.621   4
  -5   8  -2 19206.5 815.947   9
   5  -8  -2 20018.4 751.312   2
  -5   9  -2 1709.44 241.390   7
  -5   9  -2 2336.78 276.808  11
   5  -9  -2 1560.93 297.415   4
   5   9   2 1648.11 249.701   1
  -5  -9   2 1469.22 295.762   6
  -5  -9   2 1872.19 308.490   4
   5   9   2 1908.71 296.129  10
  -5   9  -2 1684.99 282.712   9
   5  -9  -2 1879.58 261.563   6
  -5 -10   2 37338.1 1294.90   6
  -5 -10   2 36762.5 1312.68   4
   5  10   2 39277.2 1177.94   1
   5  10   2 36042.9 1212.08  10
  -5  10  -2 36206.2 1287.81   9
   5 -10  -2 36680.6 1304.24   4
  -5 -11   2 1080.60 267.036   6
  -5 -11   2 2179.64 368.592   4
   5 -11  -2 1936.63 354.181   4
  -5  11  -2 2291.74 368.372   9
   5 -12  -2 5795.94 590.322   4
  -5 -12   2 7160.60 648.751   4
  -5  12  -2 7031.82 634.494   9
   5  12   2 6849.49 691.452  11
   6  12  -2 13546.4 887.219   1
  -6  12   2 14324.7 976.057  11
   6  12  -2 14939.2 945.981   9
   6 -12   2 15563.7 976.574   4
   6 -11   2 3239.18 456.636   4
  -6 -11  -2 3011.63 418.534   6
  -6  11   2 3795.10 499.810  11
   6  11  -2 2218.18 414.571   9
   6  11  -2 2976.91 427.142   1
   6  10  -2 6800.90 575.707   1
  -6 -10  -2 8654.84 621.107   6
  -6  10   2 7610.21 641.646  11
   6 -10   2 7653.78 533.957   3
   6  10  -2 9288.97 674.466   9
   6 -10   2 7407.96 606.209   4
  -6 -10  -2 6729.02 497.218   4
   6  -9   2 781.431 283.151   4
   6   9  -2 772.325 279.558   1
  -6  -9  -2 693.014 201.388   4
  -6   9   2 855.772 275.726  11
  -6  -9  -2 1667.05 309.441   6
   6   9  -2 779.531 272.631   9
   6  -9   2 412.515 186.904   3
   6   8  -2 27130.2 1026.78   1
  -6  -8  -2 27433.9 1004.55   6
  -6   8   2 27157.6 1082.86  11
   6  -8   2 26608.2 921.145   3
   6   8  -2 26148.5 1009.24   9
   6  -8   2 27173.3 1045.18   4
  -6  -8  -2 28188.0 889.569   4
   6   8  -2 26092.7 838.716   2
   6   7  -2 33417.4 933.396   2
   6   7  -2 31433.3 1070.80   1
  -6   7   2 31977.7 1125.81  11
  -6  -7  -2 33549.1 1069.89   6
   6  -7   2 30919.0 973.715   3
  -6   7   2 33130.6 851.227  10
   6   7  -2 32191.7 1076.83   9
   6  -7   2 32932.3 1091.29   4
  -6   7   2 33085.1 753.400   8
  -6  -7  -2 33485.1 912.501   4
  -6  -6  -2 82199.5 1771.14   6
   6   6  -2 81399.7 1806.95   9
  -6   6   2 81480.6 1857.57  11
   6  -6   2 79994.2 1685.93   3
   6   6  -2 83518.4 1644.49   2
   6   6  -2 80926.7 1800.24   1
  -6   6   2 82651.4 1535.24  10
  -6  -6  -2 82468.6 1557.05   4
   6  -6   2 81478.2 1802.70   4
  -6  -5  -2 35047.4 591.622   7
   6   5  -2 37802.6 1053.35   1
  -6  -5  -2 37956.4 1034.95   6
  -6  -5  -2 38364.5 850.882   4
  -6   5   2 37480.8 1081.44  11
   6  -5   2 37115.8 986.132   3
  -6   5   2 36531.5 869.218  10
   6   5  -2 36809.6 1038.48   9
   6   5  -2 36847.4 945.193   2
   6  -5   2 37140.7 1039.46   4
   6  -4   2 24387.0 755.891   4
   6   4  -2 23904.0 766.669   1
  -6  -4  -2 23373.1 749.816   6
  -6   4   2 24280.7 753.729   5
   6  -4   2 23245.5 461.916   2
   6  -4   2 23088.0 727.017   3
   6   4  -2 23672.4 712.446   2
  -6   4   2 23600.0 782.749  11
   6   4  -2 24899.5 777.786   9
  -6  -4  -2 23966.7 510.934   7
   6   3  -2 938.986 164.118   2
   6  -3   2 1025.22 179.543   4
  -6  -3  -2 1089.08 122.937   7
  -6   3   2 1102.99 195.333   5
   6   3  -2 976.348 189.823   1
  -6   3   2 1197.89 185.525  11
  -6  -3  -2 858.723 193.039   6
   6  -3   2 1107.17 178.485   3
   6   3  -2 1388.97 201.069   9
   6  -3   2 919.200 99.0380   2
   6   2  -2 17772.3 569.114   1
   6   2  -2 17553.6 386.934  11
  -6   2   2 17760.6 356.976   1
   6   2  -2 17030.7 579.857   2
   6  -2   2 20911.8 625.745   3
  -6   2   2 18591.6 587.448   5
  -6   2   2 17638.4 565.764  11
   6  -2   2 18193.2 551.947   4
   6   2  -2 17297.4 578.117   9
  -6  -2  -2 18367.7 434.978   5
   6   2  -2 18374.7 401.593   3
   6  -2   2 18005.9 528.904  10
   6   1  -2 67419.1 1256.80   1
   6   1  -2 68883.2 1138.79   3
  -6  -1  -2 68348.6 1124.31   5
   6   1  -2 67921.1 1352.95   2
   6  -1   2 67262.6 1333.87   3
  -6   1   2 68593.8 1310.64   5
   6   1  -2 68774.6 1095.89  11
   6  -1   2 67441.6 1272.78  10
   6  -1   2 67988.3 1230.73   4
  -6  -1  -2 68950.1 1350.39   2
  -6   1   2 70410.5 1105.80   1
  -6   1   2 68722.9 1240.00  11
   6   0  -2 3179.31 194.694   1
  -6   0   2 2827.55 174.739  11
   6   0   2 2969.74 230.540  10
   6   0   2 2739.16 166.572   5
   6   0   2 2527.58 238.908   3
  -6   0   2 2363.03 218.342   5
   6   0  -2 2364.83 238.252   2
  -6   0  -2 2628.91 219.237   2
   6   1   2 68496.3 1321.12  10
   6  -1  -2 67855.7 1359.78   2
  -6  -1   2 68105.1 1302.83   5
   6   1   2 69620.3 1334.88   3
   6   1   2 66740.5 1094.18   5
  -6   1  -2 66260.7 1229.03   2
   6  -2  -2 18179.0 613.819   2
  -6   2  -2 18685.3 489.492   2
   6   2   2 17761.3 588.555   3
   6   2   2 18432.4 429.487   5
   6   2   2 17676.1 600.967  10
  -6  -2   2 18048.2 592.525   5
  -6   3  -2 1160.45 113.110   2
  -6  -3   2 1152.52 74.9541   3
  -6  -3   2 1127.71 190.142   5
   6   3   2 1522.13 188.428   3
   6   3   2 1415.09 216.421  10
  -6   3  -2 1224.61 171.150   9
  -6   3  -2 1275.65 206.999   7
   6  -3  -2 1463.45 207.612   2
   6  -4  -2 23328.9 733.783   2
   6   4   2 22856.0 704.273   3
  -6  -4   2 21854.2 381.246   3
  -6   4  -2 22756.4 677.280   9
  -6   4  -2 23224.9 456.232   2
  -6   4  -2 22732.2 733.152   7
  -6   5  -2 35611.4 949.942   9
  -6  -5   2 38410.5 1043.62   6
  -6  -5   2 35392.0 573.935   3
   6  -5  -2 36861.5 874.507   6
  -6  -5   2 35533.0 989.788   4
  -6   5  -2 35650.1 882.321  11
   6   5   2 36716.3 977.885   3
   6  -5  -2 37297.3 985.805   2
  -6   5  -2 36034.7 991.984   7
   6   6   2 82017.6 1645.04   1
  -6   6  -2 79535.2 1695.83   7
  -6  -6   2 81966.7 1764.18   6
  -6   6  -2 75829.8 1654.52   9
   6  -6  -2 85161.3 1575.55   6
  -6  -6   2 78322.0 1193.18   3
  -6  -6   2 82040.1 1736.36   4
  -6   6  -2 83717.1 1604.23  11
   6  -6  -2 82579.8 1684.05   2
   6  -6  -2 80828.9 1747.62   4
  -6  -7   2 32197.1 1047.14   6
   6  -7  -2 30539.0 1022.66   4
  -6   7  -2 33322.4 942.313  11
   6  -7  -2 32608.9 888.457   6
   6   7   2 32626.5 950.467   1
  -6  -7   2 31585.2 1023.80   4
  -6   7  -2 30792.0 979.637   9
   6  -7  -2 30950.9 939.796   2
  -6   7  -2 31876.0 976.047   7
  -6   8  -2 29920.9 938.832  11
   6   8   2 27641.4 915.037   1
   6  -8  -2 27800.9 858.826   6
  -6  -8   2 28328.3 1018.78   6
  -6   8  -2 26289.0 955.403   9
   6  -8  -2 26054.1 995.368   4
   6  -8  -2 28615.6 904.066   2
  -6  -8   2 25343.7 963.598   4
  -6   8  -2 26951.2 915.657   7
  -6  -9   2 645.864 246.502   4
  -6   9  -2 596.181 183.455   7
   6   9   2 785.812 203.196   1
   6  -9  -2 373.698 155.528   6
  -6   9  -2 645.840 191.259  11
   6  -9  -2 1167.26 278.362   4
  -6  -9   2 632.200 222.345   6
  -6   9  -2 671.937 233.268   9
  -6 -10   2 8325.46 604.548   6
   6  10   2 7723.45 553.393  10
  -6  10  -2 8720.70 558.490  11
   6  10   2 7904.47 523.295   1
  -6 -10   2 8592.65 617.719   4
  -6  10  -2 8459.24 609.621   9
   6 -10  -2 7855.75 606.795   4
  -6 -11   2 2709.77 406.901   4
   6 -11  -2 2697.73 415.437   4
  -6 -11   2 2775.59 393.526   6
   6  11   2 1889.94 317.663  10
  -6  11  -2 2876.19 401.527   9
  -6  12  -2 13264.0 845.041   9
   6 -12  -2 14677.6 917.826   4
  -7 -12  -2 20484.6 1071.20   6
   7  12  -2 19542.4 1079.23   1
   7  12  -2 22763.5 1165.27   9
   7 -12   2 21626.5 1159.50   4
  -7  12   2 20933.4 1179.42  11
   7  11  -2 18043.4 972.478   1
  -7 -11  -2 20166.4 1000.05   6
  -7  11   2 16307.7 986.218  11
   7  11  -2 16482.7 953.342   9
   7 -11   2 17115.8 979.459   4
   7 -10   2 1356.39 255.885   3
   7  10  -2 1081.32 290.615   1
   7 -10   2 1304.13 304.586   4
  -7 -10  -2 926.162 267.366   6
  -7  10   2 1178.63 298.813  11
   7  10  -2 1108.07 314.954   9
   7  -9   2 35447.9 1288.97   4
   7   9  -2 37506.8 1301.22   1
  -7  -9  -2 37302.3 1271.71   6
  -7   9   2 37332.4 1366.67  11
   7  -9   2 38115.6 1189.60   3
   7   9  -2 35547.7 1271.23   9
  -7  -9  -2 36448.5 1101.76   4
   7   8  -2 11772.1 682.853   1
  -7  -8  -2 11131.0 651.036   6
  -7   8   2 12126.5 722.502  11
   7   8  -2 11017.2 543.454   2
   7  -8   2 11637.8 608.580   3
   7   8  -2 10748.5 657.473   9
   7  -8   2 11862.4 691.534   4
  -7  -8  -2 12250.5 561.002   4
  -7  -7  -2 58256.2 1511.34   6
   7   7  -2 58897.8 1545.86   1
   7  -7   2 58505.4 1442.61   3
   7   7  -2 58781.5 1543.94   9
  -7   7   2 60994.3 1633.58  11
  -7   7   2 61949.3 1239.14  10
   7  -7   2 56551.1 1520.54   4
  -7   7   2 59428.1 1164.12   8
  -7  -7  -2 60405.6 1309.69   4
  -7  -6  -2 48640.0 1287.95   6
   7   6  -2 50477.7 1331.39   1
  -7   6   2 49471.6 1365.44  11
   7  -6   2 46686.4 1218.28   3
   7  -6   2 48288.4 1302.95   4
   7   6  -2 48311.6 1306.27   9
  -7  -6  -2 49799.1 1078.62   4
   7  -5   2 34098.0 1005.30   4
   7   5  -2 34712.4 941.415   2
  -7   5   2 35581.3 1062.35  11
  -7  -5  -2 36283.8 808.780   4
   7  -5   2 36224.4 984.237   3
  -7  -5  -2 35176.8 1010.43   6
   7   5  -2 37533.4 1048.59   1
   7   5  -2 36157.8 1030.47   9
  -7  -5  -2 34445.9 593.074   7
   7   4  -2 12142.8 510.980   2
   7   4  -2 11715.0 528.841   9
  -7  -4  -2 12087.5 534.337   6
   7   4  -2 11858.6 532.896   1
  -7   4   2 12305.6 531.899   5
   7  -4   2 11767.6 287.191   2
   7  -4   2 11567.3 512.847   3
  -7   4   2 12254.4 557.720  11
   7  -4   2 11712.1 519.265   4
  -7  -4  -2 12074.5 336.982   7
  -7   3   2 13370.5 539.229  11
   7  -3   2 12697.8 361.296   2
  -7  -3  -2 13160.9 525.229   6
   7   3  -2 13043.9 520.150   1
  -7   3   2 11830.9 502.937   5
  -7  -3  -2 13152.6 395.772   7
   7  -3   2 12061.5 503.122   3
   7   3  -2 12660.4 508.635   2
   7   3  -2 13402.1 530.126   9
   7  -3   2 13089.2 502.809   4
   7   2  -2 92384.0 1650.65   1
   7   2  -2 92168.1 1358.03   3
   7   2  -2 89577.9 1693.46   2
   7  -2   2 91935.7 1696.08   3
  -7   2   2 91528.2 1669.79   5
  -7   2   2 89073.5 1646.52  11
   7   2  -2 91023.7 1403.43  11
  -7  -2  -2 91610.6 1398.28   5
   7  -2   2 91106.0 1576.51  10
  -7   2   2 90816.2 1297.97   1
   7   2  -2 90456.5 1661.74   9
   7  -2   2 91840.5 1609.85   4
  -7  -2  -2 89823.2 1531.02   7
   7   1  -2 30071.6 724.930   1
   7   1  -2 30941.1 827.332   2
   7  -1   2 31404.5 814.791   3
  -7   1   2 29875.3 778.348   5
  -7   1   2 30878.7 732.267  11
   7   1  -2 30127.8 626.957   3
   7  -1   2 31233.6 753.425  10
   7  -1   2 31616.0 711.943   4
  -7  -1  -2 31265.7 632.474   4
   7   1  -2 29259.8 627.425  11
  -7   1   2 31688.9 602.987   1
  -7  -1  -2 29549.5 734.928   7
  -7   0  -2 236.453 127.932   7
   7   0   2 275.908 144.950   3
  -7   0   2 81.2576 123.392   5
  -7   0   2 102.664 82.3927  11
   7   0  -2 66.9525 133.290   2
   7   0   2 403.132 144.085  10
   7   0   2 147.587 71.8312   5
   7   0  -2-26.4428 89.9484   1
  -7  -1   2 30944.6 783.024   5
   7  -1  -2 31341.1 835.672   2
   7   1   2 30745.0 804.048   3
   7   1   2 29543.3 789.036  10
   7   1   2 31308.5 588.917   5
  -7   1  -2 31002.8 728.842   2
  -7   1  -2 30793.0 803.945   7
   7  -2  -2 89199.7 1683.84   2
   7   2   2 89257.4 1354.45   5
   7   2   2 88423.1 1675.63  10
  -7  -2   2 88619.4 1637.47   5
   7   2   2 89012.5 1645.91   3
  -7   2  -2 88500.5 1674.36   7
  -7   3  -2 12404.9 451.895   9
   7  -3  -2 12579.2 512.026   2
   7   3   2 12716.4 503.185   3
  -7  -3   2 13214.1 523.673   5
  -7   3  -2 12397.6 522.979   7
   7  -4  -2 12586.2 528.613   2
   7   4   2 12793.8 520.590   3
  -7   4  -2 12492.2 486.987   9
  -7  -4   2 13482.0 555.634   5
  -7   4  -2 12633.0 547.240   7
  -7  -5   2 34800.3 1028.17   6
   7   5   2 36893.2 980.661   3
  -7   5  -2 35956.7 908.102  11
   7  -5  -2 38455.1 1004.37   2
  -7  -5   2 37133.9 1006.57   4
  -7   5  -2 35627.7 942.639   9
  -7   5  -2 37818.0 1030.63   7
  -7  -6   2 49712.9 1311.80   6
   7   6   2 50221.0 1217.92   1
   7  -6  -2 51885.4 1118.53   6
   7  -6  -2 48499.7 1289.10   4
  -7  -6   2 48992.7 1266.49   4
  -7   6  -2 48453.2 1215.66   9
  -7   6  -2 51381.8 1187.48  11
   7  -6  -2 50401.1 1228.93   2
  -7   6  -2 50658.4 1269.87   7
   7  -7  -2 59709.9 1297.54   6
   7   7   2 62098.8 1430.57   1
  -7   7  -2 60721.4 1398.86  11
   7  -7  -2 58651.9 1510.99   4
  -7  -7   2 59188.3 1521.42   6
  -7   7  -2 60571.0 1450.90   9
  -7   7  -2 60288.0 1449.72   7
   7  -7  -2 59157.8 1391.05   2
  -7  -7   2 60154.5 1493.28   4
  -7  -8   2 11787.1 663.244   6
   7  -8  -2 13173.7 562.244   6
  -7  -8   2 12019.9 646.341   4
   7   8   2 12811.2 616.601   1
  -7   8  -2 12183.3 597.051  11
   7  -8  -2 11642.1 563.170   2
  -7   8  -2 11754.1 622.698   9
   7  -8  -2 13258.9 696.353   4
  -7   8  -2 12547.8 617.665   7
  -7   9  -2 37713.5 1231.59   9
  -7  -9   2 40052.0 1305.92   6
   7  -9  -2 37564.4 1068.13   6
  -7   9  -2 38922.4 1186.84  11
   7   9   2 38272.9 1173.83   1
  -7  -9   2 38782.9 1266.41   4
   7  -9  -2 38320.4 1289.10   4
  -7   9  -2 37429.0 1146.61   7
  -7 -10   2 1015.17 276.569   4
  -7  10  -2 1218.99 244.270  11
  -7  10  -2 1867.81 264.341   7
   7 -10  -2 2023.02 363.886   4
   7  10   2 1764.40 307.643  10
  -7 -10   2 1436.01 297.926   6
   7  10   2 1360.81 256.444   1
  -7  10  -2 1836.28 326.126   9
  -7 -11   2 17100.4 934.879   6
  -7 -11   2 17591.6 919.640   4
   7  11   2 18622.6 901.362  10
  -7  11  -2 17454.9 917.374   9
   7 -11  -2 17564.2 950.308   4
  -7  12  -2 19848.8 1028.87   9
  -7 -12   2 19095.7 1018.83   4
   7 -12  -2 20574.9 1089.51   4
  -8  12   2 31041.6 1433.64  11
   8  12  -2 29127.5 1334.71   1
  -8 -12  -2 29714.0 1306.16   6
   8  12  -2 27294.6 1304.64   9
   8 -12   2 27555.6 1324.22   4
   8  11  -2 4830.79 540.226   1
   8 -11   2 4799.01 539.373   4
  -8 -11  -2 5193.26 543.530   6
   8 -11   2 4217.28 440.515   3
   8  11  -2 4644.98 528.417   9
  -8  11   2 4408.30 547.438  11
   8 -10   2 4173.51 485.860   4
   8  10  -2 3559.47 438.157   1
   8 -10   2 3506.44 399.010   3
  -8 -10  -2 3824.55 446.748   6
  -8  10   2 4270.35 507.440  11
   8  10  -2 3745.61 448.076   9
   8  -9   2 3894.56 460.247   4
   8   9  -2 3353.09 418.474   1
  -8  -9  -2 3529.21 411.217   6
   8   9  -2 3239.38 320.172   2
   8  -9   2 4023.58 393.905   3
  -8   9   2 2872.17 398.284  11
   8   9  -2 2751.41 406.069   9
  -8  -8  -2 66190.9 1715.90   6
   8   8  -2 69850.4 1785.07   1
  -8   8   2 65412.8 1811.12  11
   8   8  -2 65234.1 1722.79   9
   8  -8   2 63370.2 1609.01   3
   8  -8   2 66410.0 1755.50   4
  -8  -8  -2 65554.7 1471.90   4
   8  -7   2 7674.83 485.774   3
  -8  -7  -2 7024.73 501.092   6
   8   7  -2 7196.95 508.436   1
   8   7  -2 7871.72 538.895   9
  -8   7   2 7673.58 541.416  11
  -8  -7  -2 7957.33 408.923   4
  -8   7   2 7114.08 348.684   8
   8  -7   2 6656.69 505.878   4
  -8  -6  -2 9765.30 550.365   6
   8   6  -2 10473.2 586.347   1
   8  -6   2 10079.6 571.119   4
   8  -6   2 10364.3 538.375   3
  -8   6   2 10229.4 599.470  11
   8   6  -2 9284.27 557.558   9
  -8  -6  -2 10383.8 425.503   4
  -8  -5  -2 14799.7 335.118   7
  -8  -5  -2 14647.6 638.093   6
   8  -5   2 15232.6 648.538   4
   8   5  -2 14359.1 636.541   1
   8   5  -2 14841.1 645.727   9
   8  -5   2 15685.4 633.994   3
  -8   5   2 14670.2 668.433  11
  -8  -5  -2 14189.0 456.505   4
  -8  -4  -2 4647.47 221.755   4
  -8  -4  -2 4357.58 342.808   6
   8  -4   2 4494.39 163.712   2
   8   4  -2 4060.70 330.647   1
  -8   4   2 4965.71 359.889   5
   8  -4   2 4883.61 351.874   3
  -8   4   2 4574.08 352.277  11
   8   4  -2 4418.43 337.920   9
   8   4  -2 4005.39 312.906   2
   8  -4   2 4250.77 334.453   4
  -8  -4  -2 4611.95 208.449   7
   8   3  -2 599.871 164.642   2
   8  -3   2 638.493 166.516   4
  -8  -3  -2 423.924 102.315   7
   8   3  -2 628.100 174.099   1
  -8  -3  -2 474.314 174.217   6
  -8   3   2 365.302 157.619  11
  -8  -3  -2 632.005 83.3013   5
  -8   3   2 663.106 185.498   5
   8  -3   2 1028.35 192.417   3
   8  -3   2 591.285 84.4249   2
   8   3  -2 1148.49 208.926   9
   8  -2   2 136116. 2183.29   4
  -8  -2  -2 134359. 2257.62   6
   8   2  -2 137213. 2235.06   1
   8   2  -2 135197. 1905.37   3
  -8   2   2 129995. 1844.44   1
  -8   2   2 132840. 2258.31   5
   8  -2   2 131874. 2291.76   3
   8   2  -2 133619. 2304.84   2
  -8   2   2 133357. 2251.33  11
  -8  -2  -2 138377. 1921.21   5
   8   2  -2 134109. 2247.39   9
   8  -2   2 136982. 2151.66  10
  -8  -2  -2 133440. 2116.51   7
  -8   1   2 21564.3 481.089   1
  -8   1   2 23603.9 632.191  11
   8   1  -2 22431.5 607.849   1
   8  -1   2 21675.3 614.528  10
   8   1  -2 22627.4 700.156   2
   8  -1   2 22756.3 691.510   3
  -8  -1  -2 22193.7 499.203   4
  -8   1   2 21148.0 642.247   5
   8  -1   2 22187.2 574.919   4
  -8  -1  -2 20713.9 601.630   7
  -8   0  -2 2652.83 235.699   7
   8   0  -2 2705.11 184.368   1
   8   0   2 3202.24 244.732  10
   8   0   2 2960.98 266.669   3
  -8   0   2 2753.51 238.490   5
  -8   0   2 2704.96 193.576  11
   8   0   2 2843.10 163.066   5
   8   0  -2 2389.45 243.006   2
   8  -1  -2 20903.9 681.583   2
   8   1   2 22217.9 679.651   3
   8   1   2 23386.9 681.450  10
   8   1   2 22648.5 452.350   5
  -8  -1   2 21005.7 638.401   5
  -8   1  -2 21543.2 668.214   7
   8  -2  -2 128021. 2230.93   2
   8   2   2 130967. 2205.54   3
   8   2   2 127053. 1832.79   5
  -8  -2   2 128299. 2174.84   5
   8   2   2 130330. 2229.98  10
  -8   2  -2 127972. 2218.77   7
  -8   3  -2 544.531 187.545   7
  -8  -3   2 704.528 174.731   5
   8   3   2 386.843 141.016   3
   8  -3  -2 327.783 141.691   2
  -8   3  -2 692.258 133.492   9
   8  -4  -2 4865.16 334.439   2
  -8  -4   2 5632.76 387.293   6
   8   4   2 5950.70 362.602   3
  -8   4  -2 4896.36 299.627   9
  -8  -4   2 5342.95 361.170   5
  -8   4  -2 4629.93 361.253   7
   8  -5  -2 15117.1 598.390   2
  -8  -5   2 15263.1 655.563   6
   8   5   2 14869.2 592.385   3
  -8   5  -2 14875.2 627.859   7
  -8   5  -2 14880.7 559.754  11
  -8   5  -2 14651.5 568.662   9
   8  -6  -2 10954.4 584.856   4
   8  -6  -2 11474.2 531.024   2
   8  -6  -2 11276.5 454.147   6
  -8  -6   2 10826.4 549.876   4
   8   6   2 11704.6 553.302   1
  -8  -6   2 11072.5 591.674   6
  -8   6  -2 11142.9 512.796  11
  -8   6  -2 9849.38 502.810   9
  -8   6  -2 11064.3 553.328   7
   8  -7  -2 6880.05 495.845   4
  -8  -7   2 7059.61 507.913   6
  -8  -7   2 6773.51 465.372   4
   8  -7  -2 7129.39 384.340   6
   8   7   2 7321.07 454.424   1
  -8   7  -2 7290.36 439.143  11
  -8   7  -2 6446.41 431.517   9
   8  -7  -2 7669.48 447.145   2
  -8   7  -2 7435.29 476.890   7
   8   8   2 65589.9 1585.67   1
  -8  -8   2 65049.3 1702.27   6
   8  -8  -2 66243.8 1426.76   6
   8  -8  -2 66682.8 1506.22   2
  -8  -8   2 64774.6 1640.52   4
  -8   8  -2 69799.0 1609.78  11
  -8   8  -2 63428.8 1598.25   9
   8  -8  -2 62415.5 1674.49   4
  -8   8  -2 66132.4 1596.13   7
  -8   9  -2 3059.96 331.182   7
   8  -9  -2 3414.21 412.242   4
  -8  -9   2 3329.20 384.329   4
  -8   9  -2 2958.45 328.316  11
  -8   9  -2 3544.08 388.202   9
  -8  -9   2 3064.46 381.854   6
   8   9   2 4063.06 386.864   1
  -8 -10   2 3702.70 422.074   4
   8  10   2 4180.88 399.972   1
  -8  10  -2 3352.37 349.896   7
   8 -10  -2 3957.08 455.222   4
  -8 -10   2 3285.52 407.123   6
  -8  10  -2 3248.35 367.731  11
  -8  10  -2 4279.79 437.458   9
  -8 -11   2 5273.52 517.102   4
   8 -11  -2 4245.48 509.391   4
  -8 -11   2 4464.25 494.083   6
   8  11   2 4187.34 450.248  10
  -8  11  -2 3941.83 452.426   9
  -8 -12   2 27291.1 1245.87   6
  -8 -12   2 28646.6 1246.65   4
  -8  12  -2 27705.8 1222.19   9
   8 -12  -2 29555.2 1325.17   4
   9  12  -2 14707.3 948.603   1
  -9 -12  -2 14276.6 918.106   6
  -9  12   2 14756.9 995.037  11
   9  12  -2 16044.1 984.612   9
   9 -11   2-74.6051 247.995   4
   9  11  -2-143.892 251.604   1
  -9 -11  -2 219.383 261.657   6
  -9  11   2 18.9203 233.521  11
   9 -11   2 31.8102 183.847   3
   9  11  -2 18.1679 208.695   9
  -9  10   2 5928.15 580.457  11
  -9 -10  -2 7825.47 624.793   6
   9 -10   2 6592.54 530.928   3
   9  10  -2 7303.96 612.088   1
   9 -10   2 6657.77 592.506   4
   9  10  -2 5540.84 535.811   9
  -9   9   2 11945.0 764.199  11
  -9  -9  -2 12493.7 737.488   6
   9   9  -2 13793.6 779.495   1
   9   9  -2 11420.5 718.001   9
   9  -9   2 11872.7 733.313   4
   9  -9   2 12895.3 699.630   3
  -9  -8  -2 15208.2 778.277   6
  -9   8   2 15815.6 832.520  11
   9  -8   2 14924.3 784.146   4
   9  -8   2 14653.8 717.459   3
   9   8  -2 15539.1 800.549   1
   9   8  -2 14618.8 762.689   9
  -9  -8  -2 16000.4 621.723   4
   9  -7   2 17753.6 801.175   4
  -9  -7  -2 18540.5 811.558   6
  -9   7   2 17756.5 842.002  11
   9   7  -2 17140.4 793.911   1
   9  -7   2 17643.4 751.794   3
   9   7  -2 16915.7 774.496   9
  -9   7   2 18806.0 601.404   8
  -9  -7  -2 17916.8 612.018   4
  -9  -6  -2 22135.6 847.597   6
   9   6  -2 22548.2 861.763   1
  -9   6   2 20794.1 865.830  11
  -9  -6  -2 22282.9 627.534   4
   9  -6   2 20390.9 785.224   3
   9   6  -2 21444.4 836.664   9
   9  -6   2 21692.5 837.859   4
  -9  -5  -2 16998.0 386.103   7
   9  -5   2 16371.3 666.350   3
  -9  -5  -2 15980.4 676.069   6
   9   5  -2 17149.2 701.377   1
  -9   5   2 17435.4 738.028  11
   9   5  -2 16471.0 689.065   9
   9  -5   2 17034.3 688.515   4
  -9  -5  -2 16808.2 481.442   4
  -9  -4  -2 58852.1 1024.23   7
   9   4  -2 56166.2 1314.36   2
   9  -4   2 56404.0 913.683   2
  -9  -4  -2 56361.1 1327.40   6
   9  -4   2 57261.5 1337.13   3
  -9   4   2 56861.2 1323.12   5
   9   4  -2 58870.3 1345.70   1
  -9   4   2 59577.7 1388.04  11
   9   4  -2 57043.2 1322.74   9
   9  -4   2 57481.0 1307.89   4
  -9  -4  -2 57487.6 999.681   4
  -9  -3  -2 21894.4 722.798   6
   9   3  -2 22696.6 713.946   1
  -9   3   2 22668.8 726.989   5
   9  -3   2 23343.9 752.060   3
   9   3  -2 21804.2 726.471   2
  -9   3   2 22634.4 746.271  11
   9  -3   2 23525.1 609.215  10
  -9  -3  -2 22061.1 466.662   5
   9   3  -2 22072.7 711.661   9
   9  -3   2 22512.8 687.282   4
  -9  -3  -2 22402.3 576.466   7
   9   2  -2 97503.9 1430.50   3
  -9  -2  -2 95641.2 1779.40   6
   9   2  -2 98370.9 1756.56   1
  -9   2   2 97413.8 1794.27   5
   9  -2   2 97429.4 1837.16   3
   9   2  -2 96410.2 1842.47   2
  -9   2   2 97238.5 1789.36  11
  -9  -2  -2 97015.1 1455.12   4
   9   2  -2 93996.1 1757.10   9
   9  -2   2 98604.5 1704.34   4
   9  -2   2 99746.8 1673.04  10
  -9  -2  -2 96353.0 1652.57   7
  -9   1   2 59147.4 981.951   1
   9   1  -2 56311.6 1136.41   1
   9  -1   2 58703.3 1270.20   3
   9   1  -2 56343.5 1271.96   2
  -9   1   2 58440.5 1215.85   5
  -9   1   2 57984.4 1173.98  11
   9  -1   2 56398.4 1152.94  10
   9  -1   2 57275.0 1084.93   4
  -9  -1  -2 56722.3 1158.25   7
  -9  -1  -2 59222.9 979.982   4
   9   0  -2 99879.1 1608.92   1
   9   0  -2 96225.0 1825.85   2
   9   0   2 97928.9 1806.65   3
   9   0   2 98908.1 1492.34   5
  -9   0   2 96216.5 1738.71   5
   9   0   2 97657.6 1742.20  10
  -9   0  -2 95527.6 1741.25   7
   9  -1  -2 59145.4 998.517   1
   9  -1  -2 57506.7 1270.19   2
   9   1   2 58583.3 1254.53   3
   9   1   2 58513.5 909.977   5
  -9  -1   2 58024.7 1210.19   5
   9   1   2 57749.4 1236.77  10
  -9   1  -2 56644.9 1233.15   7
   9  -2  -2 97155.4 1853.30   2
   9   2   2 102409. 1836.54   3
   9   2   2 99654.7 1425.48   5
  -9  -2   2 97112.4 1793.33   5
  -9   2  -2 98593.5 1851.70   7
   9  -3  -2 22876.6 729.045   2
   9   3   2 21226.0 690.159   3
  -9   3  -2 22707.8 617.771   9
  -9   3  -2 21772.3 732.115   7
  -9  -3   2 23245.7 718.644   5
  -9  -4   2 59447.5 1381.25   6
   9   4   2 58752.3 1300.96   3
   9  -4  -2 59324.3 1327.63   2
  -9  -4   2 58281.3 1330.87   5
  -9   4  -2 58642.4 1210.19   9
  -9   4  -2 59187.0 1368.83   7
   9  -5  -2 18153.6 668.540   2
  -9  -5   2 16751.2 692.851   6
   9   5   2 16363.8 629.580   3
  -9   5  -2 16000.4 587.156   9
  -9  -5   2 16439.9 667.326   5
  -9   5  -2 17363.3 688.375   7
   9  -6  -2 22863.1 861.066   4
  -9  -6   2 23720.3 882.573   6
   9  -6  -2 23546.0 674.086   6
  -9   6  -2 21829.5 748.386   9
  -9   6  -2 23791.4 790.647  11
  -9  -6   2 23998.8 823.234   4
   9   6   2 23698.6 824.046   1
  -9   6  -2 24188.5 855.281   7
   9  -6  -2 24109.4 793.440   2
   9  -7  -2 17540.7 789.026   4
  -9   7  -2 17989.7 716.936  11
  -9  -7   2 17209.7 786.680   6
   9  -7  -2 18756.0 615.553   6
   9   7   2 16958.1 713.160   1
  -9   7  -2 17757.4 699.920   9
  -9  -7   2 17017.0 731.060   4
   9  -7  -2 17581.3 680.049   2
  -9   7  -2 18772.9 762.740   7
   9   8   2 16608.7 737.207   1
   9  -8  -2 15252.9 585.312   6
  -9  -8   2 15310.7 781.336   6
  -9   8  -2 16064.6 716.986  11
  -9  -8   2 16109.2 742.667   4
  -9   8  -2 15797.7 710.809   9
   9  -8  -2 15758.8 650.590   2
   9  -8  -2 16166.9 794.544   4
  -9   8  -2 15277.8 710.262   7
  -9  -9   2 13729.1 763.495   6
  -9   9  -2 12508.1 650.286   7
   9   9   2 11760.9 643.265   1
  -9   9  -2 12759.8 673.921  11
  -9  -9   2 12493.1 692.187   4
  -9   9  -2 11857.2 661.197   9
   9  -9  -2 11982.8 723.346   4
  -9  10  -2 6077.87 469.519   7
  -9 -10   2 5584.85 532.929   6
  -9  10  -2 6667.92 518.097  11
  -9 -10   2 6090.64 517.051   4
   9  10   2 5160.21 459.946   1
  -9  10  -2 6125.58 516.128   9
   9 -10  -2 6013.50 551.390   4
  -9 -11   2 146.880 224.493   4
   9 -11  -2 190.278 236.986   4
   9  11   2 186.687 204.622  10
  -9 -11   2 274.356 222.453   6
   9  11   2-33.1064 179.448   1
  -9  11  -2 133.143 203.337   9
  -9 -12   2 15790.5 958.061   6
  -9 -12   2 13808.6 853.343   4
   9 -12  -2 16038.8 985.966   4
 -10 -12  -2 13693.9 900.725   6
  10  11  -2 7110.12 655.006   9
  10  11  -2 7495.26 648.791   1
 -10 -11  -2 7267.65 641.589   6
 -10  11   2 6750.67 658.757  11
  10 -11   2 7241.84 588.450   3
  10 -11   2 6890.52 638.585   4
 -10 -10  -2 12962.5 805.241   6
  10  10  -2 11966.5 788.421   1
  10 -10   2 12834.5 741.111   3
 -10  10   2 12757.9 837.935  11
  10  10  -2 12604.6 794.180   9
  10 -10   2 12433.2 805.743   4
  10  -9   2 1419.94 312.515   4
  10   9  -2 1556.99 335.247   1
 -10  -9  -2 984.665 281.301   6
 -10   9   2 995.202 296.921  11
  10  -9   2 1236.65 267.702   3
  10   9  -2 1822.17 340.215   9
  10   8  -2 17019.5 822.210   9
  10  -8   2 16273.6 821.136   4
 -10  -8  -2 16744.4 823.880   6
  10   8  -2 17112.2 846.916   1
 -10   8   2 16440.5 857.755  11
  10  -8   2 17382.3 794.575   3
 -10  -7  -2 9091.88 579.796   6
  10   7  -2 8028.37 545.927   1
 -10   7   2 8375.62 586.825  11
  10  -7   2 8068.44 518.830   3
  10   7  -2 8077.28 549.060   9
  10  -7   2 8041.71 553.078   4
 -10   7   2 8708.79 416.102   8
 -10  -7  -2 7639.57 382.400   4
 -10  -6  -2 34422.6 1102.15   6
  10   6  -2 34560.8 1102.21   1
  10  -6   2 33271.4 1055.68   3
  10  -6   2 34281.8 1080.21   4
 -10   6   2 34696.9 1145.83  11
  10   6  -2 32320.6 1065.66   9
 -10  -6  -2 36065.0 821.494   4
 -10  -5  -2 3029.45 160.224   7
  10  -5   2 3308.04 339.222   4
 -10  -5  -2 3203.66 342.642   6
  10   5  -2 3759.23 358.702   1
  10   5  -2 3582.40 351.444   9
 -10  -5  -2 3039.53 192.680   4
  10  -5   2 3458.39 333.050   3
 -10   5   2 3386.51 342.992  11
 -10  -4  -2 7372.61 292.143   7
  10  -4   2 7562.73 457.982   3
  10  -4   2 7163.97 229.722   2
 -10  -4  -2 8009.34 469.781   6
 -10   4   2 7075.55 447.115  11
 -10   4   2 7854.87 455.321   5
  10   4  -2 7659.32 440.926   1
 -10  -4  -2 7419.20 255.737   5
  10   4  -2 7664.84 442.510   9
  10  -4   2 7579.41 432.757   4
 -10  -4  -2 7635.48 257.772   4
 -10  -3  -2 45775.2 1131.95   6
 -10   3   2 46425.8 1135.48   5
  10   3  -2 49511.3 1138.04   1
  10  -3   2 45872.3 1154.06   3
 -10  -3  -2 47347.5 956.435   7
  10   3  -2 46174.1 1157.61   2
 -10   3   2 45327.2 1155.05  11
 -10  -3  -2 45550.2 760.266   5
  10  -3   2 47354.6 1084.31   4
  10   3  -2 46011.1 1116.06   9
  10  -3   2 48508.5 973.251  10
  10   2  -2 52996.2 880.745   3
  10   2  -2 52342.1 1164.16   9
 -10  -2  -2 55068.1 1205.44   6
 -10   2   2 54085.5 1208.27   5
  10   2  -2 56599.9 1184.18   1
  10  -2   2 55537.6 1265.84   3
  10   2  -2 52805.6 1250.11   2
 -10   2   2 54989.7 1219.55  11
  10  -2   2 55695.8 1101.07  10
 -10  -2  -2 54749.9 873.766   4
  10  -2   2 54481.6 1120.28   4
 -10  -2  -2 55156.9 1104.21   7
 -10  -1  -2 44809.7 1010.71   6
  10  -1   2 45523.5 1096.30   3
  10   1  -2 44870.0 970.301   1
  10   1  -2 44847.5 1111.87   2
 -10   1   2 43451.2 1029.56   5
 -10   1   2 43651.5 1005.69  11
  10  -1   2 46735.5 1000.53  10
  10  -1   2 44596.7 909.126   4
 -10  -1  -2 45016.9 791.806   4
 -10  -1  -2 44938.0 1003.29   7
  10   0   2 22346.2 478.207   5
  10   0  -2 21939.0 569.890   1
  10   0   2 22602.8 713.275   3
  10   0  -2 22020.5 724.670   2
 -10   0   2 21510.9 656.461   5
 -10   0  -2 22252.8 672.575   7
  10   0   2 22467.6 668.222  10
 -10   1  -2 46098.0 1082.51   7
  10   1   2 45086.2 1063.17  10
  10  -1  -2 44909.2 836.034   1
  10  -1  -2 46084.6 1108.46   2
  10   1   2 45701.5 1081.20   3
  10   1   2 45850.0 720.071   5
 -10  -1   2 44031.1 1024.32   5
  10  -2  -2 59588.8 1311.48   2
  10   2   2 58158.9 1267.02   3
 -10  -2   2 57085.2 1231.71   5
 -10   2  -2 58026.3 1083.51   9
 -10   2  -2 56413.6 1287.27   7
  10  -3  -2 47814.9 1149.89   2
  10   3   2 46904.8 1120.57   3
 -10   3  -2 48097.9 989.347   9
 -10  -3   2 47617.3 1127.42   5
 -10   3  -2 46881.3 1168.19   7
  10  -4  -2 7137.20 406.087   2
 -10  -4   2 7392.84 455.490   6
  10   4   2 6936.90 396.183   3
 -10   4  -2 6311.71 334.272   9
 -10  -4   2 6389.47 392.220   5
 -10   4  -2 6549.81 431.244   7
 -10   5  -2 3659.33 348.665   7
  10   5   2 3699.06 308.891   3
 -10  -5   2 4103.64 377.121   6
 -10  -5   2 3367.37 325.780   5
 -10   5  -2 3518.87 276.992   9
  10  -5  -2 3548.08 302.686   2
  10   6   2 35661.3 1055.92   1
  10  -6  -2 34653.1 1100.20   4
  10   6   2 37156.6 1029.11   3
 -10  -6   2 34980.7 1116.74   6
  10  -6  -2 36449.5 861.094   6
 -10   6  -2 35621.1 975.241   9
 -10   6  -2 35312.3 1021.81  11
 -10  -6   2 35849.2 1080.97   5
  10  -6  -2 35426.7 1006.30   2
 -10   6  -2 36119.4 1079.17   7
 -10  -7   2 7928.17 543.653   6
  10  -7  -2 8311.16 390.404   6
  10   7   2 7397.30 482.510   1
 -10   7  -2 8118.89 507.399   7
  10  -7  -2 8024.72 544.144   4
 -10   7  -2 8755.39 505.645  11
 -10  -7   2 8536.28 514.974   4
 -10   7  -2 8865.12 489.926   9
  10  -7  -2 7812.12 452.264   2
 -10  -8   2 17240.3 836.788   6
  10   8   2 17972.8 783.309   1
 -10  -8   2 16703.1 769.075   4
 -10   8  -2 17841.8 776.999   7
 -10   8  -2 18035.2 775.145  11
 -10   8  -2 18367.6 763.055   9
  10  -8  -2 17628.8 690.956   2
  10  -8  -2 16907.7 822.187   4
 -10  -9   2 1059.15 256.061   4
 -10   9  -2 1222.52 239.634   7
  10  -9  -2 813.642 254.130   4
 -10   9  -2 902.842 227.567  11
  10   9   2 1006.81 244.577   1
 -10  -9   2 923.210 262.560   6
 -10   9  -2 1355.71 251.734   9
 -10  10  -2 12400.5 708.666  11
 -10  10  -2 11912.4 667.469   7
 -10 -10   2 14088.8 819.562   6
  10 -10  -2 12284.0 780.397   4
 -10 -10   2 12568.9 733.713   4
 -10  10  -2 12183.5 709.249   9
  10  10   2 11691.5 690.890   1
 -10 -11   2 7325.45 642.209   6
 -10 -11   2 7243.21 596.970   4
  10  11   2 7287.65 572.971   1
 -10  11  -2 8024.69 618.015   9
  10 -11  -2 7382.21 648.735   4
 -10 -12   2 13143.9 877.085   6
  11 -11   2 1130.88 345.247   4
  11  11  -2 505.806 242.479   1
 -11 -11  -2 887.782 292.931   6
 -11  11   2 570.964 271.804  11
  11 -11   2 775.752 247.104   3
  11  11  -2 975.816 367.123   9
 -11  10   2 27715.6 1255.03  11
 -11 -10  -2 27417.2 1181.07   6
  11  10  -2 26650.5 1180.27   1
  11 -10   2 25516.2 1169.40   4
  11 -10   2 25937.9 1089.55   3
  11  10  -2 25330.7 1144.96   9
  11   9  -2 8216.18 625.194   1
 -11   9   2 9414.39 701.910  11
 -11  -9  -2 9367.61 664.315   6
  11   9  -2 9700.97 663.358   9
  11  -9   2 9067.34 607.282   3
  11  -9   2 9562.46 679.225   4
 -11  -8  -2 44524.6 1405.85   6
  11   8  -2 45967.6 1429.78   1
 -11   8   2 43593.0 1458.78  11
  11  -8   2 42920.7 1328.81   3
  11  -8   2 44709.2 1408.04   4
  11   8  -2 40906.2 1340.84   9
  11  -7   2 3658.97 392.384   4
  11   7  -2 2706.78 362.470   1
 -11  -7  -2 3990.99 405.327   6
 -11   7   2 3311.63 396.032  11
  11   7  -2 3433.72 384.319   9
  11  -7   2 3116.03 351.601   3
 -11   7   2 3325.70 276.921   8
 -11  -6  -2 67664.5 1664.27   6
 -11   6   2 70077.7 1439.26   8
  11   6  -2 70418.2 1683.10   1
  11  -6   2 67766.2 1635.53   3
 -11   6   2 67836.2 1727.10  11
  11   6  -2 67472.0 1640.56   9
  11  -6   2 67139.9 1638.10   4
 -11  -6  -2 68438.5 1253.34   4
 -11  -5  -2 68178.7 1131.25   7
  11  -5   2 65800.1 1569.84   3
 -11  -5  -2 63960.0 1555.56   6
  11   5  -2 65375.9 1565.43   1
 -11   5   2 67514.9 1639.91  11
  11   5  -2 66210.3 1554.05   9
 -11  -5  -2 68522.5 1151.94   4
  11  -5   2 66844.3 1540.90   4
  11  -4   2 21230.8 468.078   2
  11   4  -2 21372.6 753.254   9
 -11  -4  -2 21638.7 784.769   6
 -11   4   2 22404.2 777.918   5
  11   4  -2 22545.6 776.507   1
 -11  -4  -2 22006.7 563.489   7
  11  -4   2 21689.5 791.718   3
 -11  -4  -2 21824.7 464.120   5
 -11   4   2 21539.7 811.030  11
  11  -4   2 22400.6 748.997   4
 -11  -4  -2 22015.4 452.685   4
 -11  -3  -2 48529.2 993.012   7
 -11  -3  -2 47348.5 1161.25   6
 -11  -3  -2 46252.0 738.440   4
 -11   3   2 48913.2 1176.59   5
  11  -3   2 47278.5 1198.04   3
  11   3  -2 48531.4 1152.62   1
  11   3  -2 48527.8 1146.98   9
  11   3  -2 49334.6 1215.81   2
 -11   3   2 50467.6 1226.19  11
 -11  -3  -2 45429.9 718.080   5
  11  -3   2 50064.0 995.598  10
  11  -3   2 49701.2 1111.22   4
 -11  -3  -2 47533.3 734.773   4
  11   2  -2 11090.9 291.503   3
 -11  -2  -2 11504.1 491.115   6
 -11   2   2 10694.1 489.917   5
  11  -2   2 11210.3 532.822   3
  11   2  -2 11639.5 472.176   1
  11   2  -2 12415.8 554.249   2
  11  -2   2 10963.4 421.077  10
  11  -2   2 11171.4 437.918   4
 -11   2   2 11515.1 505.754  11
 -11  -2  -2 10725.8 254.217   4
  11   2  -2 12426.6 490.304   9
 -11  -2  -2 10800.7 428.309   7
 -11  -1  -2 14223.1 522.728   6
  11  -1   2 13294.3 566.356   3
 -11   1   2 13435.7 525.877   5
  11   1  -2 13925.6 586.089   2
  11   1  -2 14310.3 494.662   1
 -11   1   2 13129.5 506.520  11
  11  -1   2 14105.1 501.883  10
  11  -1   2 13947.0 440.355   4
 -11  -1  -2 14067.8 340.798   4
 -11  -1  -2 14153.9 513.581   7
  11   0   2 108484. 1972.92   3
  11   0  -2 103907. 1986.68   2
  11   0  -2 105281. 1730.55   1
 -11   0   2 101689. 1866.37   5
  11   0   2 105985. 1562.77   5
  11   0   2 107147. 1890.09  10
 -11   0  -2 103305. 1890.29   7
  11  -1  -2 14980.7 407.330   1
  11  -1  -2 14482.8 584.336   2
  11   1   2 13930.1 560.863   3
  11   1   2 14238.3 279.466   5
 -11  -1   2 15101.2 545.000   5
 -11   1  -2 14404.8 561.655   7
  11  -2  -2 12074.3 534.733   2
  11   2   2 12266.1 523.484   3
 -11  -2   2 13001.2 510.100   5
 -11   2  -2 12403.2 398.047   9
 -11   2  -2 11480.0 530.736   7
  11  -3  -2 49357.2 1188.37   2
  11   3   2 48733.4 1161.94   3
 -11   3  -2 48865.0 989.564   9
 -11  -3   2 47929.2 1141.06   5
 -11   3  -2 47682.3 1200.13   7
 -11  -4   2 21032.7 778.200   6
  11  -4  -2 21867.4 742.701   2
  11   4   2 21403.2 720.928   3
 -11  -4   2 20872.6 731.260   5
 -11   4  -2 21332.7 622.742   9
 -11   4  -2 20809.1 761.531   7
  11  -5  -2 69885.3 1510.01   2
 -11  -5   2 66645.3 1600.32   6
  11   5   2 67429.1 1476.97   3
 -11   5  -2 68862.1 1391.64   9
 -11  -5   2 66286.2 1531.72   5
 -11   5  -2 68506.6 1580.45   7
  11  -6  -2 69758.2 1669.41   4
  11  -6  -2 69493.2 1538.09   2
  11  -6  -2 71256.1 1327.57   6
 -11  -6   2 68062.2 1682.70   6
  11   6   2 69441.4 1536.18   3
 -11   6  -2 67991.2 1623.44   7
 -11  -6   2 67057.5 1599.31   5
  11   6   2 67586.3 1597.66   1
 -11   6  -2 67889.9 1463.69   9
 -11   7  -2 3103.01 329.380   7
  11  -7  -2 3094.26 362.130   4
  11  -7  -2 3150.88 244.234   6
 -11  -7   2 3078.24 369.224   6
 -11  -7   2 3288.54 347.558   5
 -11   7  -2 3403.23 337.664  11
 -11   7  -2 3438.93 318.215   9
  11   7   2 3557.56 364.956   1
  11  -7  -2 4011.02 331.589   2
 -11  -8   2 42681.5 1369.75   6
  11   8   2 41463.3 1267.95   1
 -11   8  -2 43689.2 1283.50  11
 -11   8  -2 40070.5 1243.08   7
 -11  -8   2 40273.5 1234.46   4
 -11   8  -2 42572.2 1209.59   9
  11  -8  -2 41138.0 1124.10   2
  11  -8  -2 42125.5 1351.84   4
 -11   9  -2 9608.20 590.419   7
  11   9   2 9388.47 599.387   1
 -11  -9   2 9082.24 588.671   4
 -11  -9   2 9302.27 654.748   6
 -11   9  -2 9952.64 614.969  11
 -11   9  -2 9606.84 585.568   9
  11  -9  -2 9421.78 656.078   4
 -11 -10   2 26757.7 1167.98   6
 -11  10  -2 27530.2 1092.35  11
 -11 -10   2 26126.3 1065.12   4
 -11  10  -2 26004.2 1038.73   9
 -11  10  -2 24747.7 992.595   7
  11  10   2 25285.3 1041.82   1
  11 -10  -2 26151.1 1158.55   4
 -11 -11   2 826.019 248.520   4
  11 -11  -2 745.973 311.196   4
 -11 -11   2 914.939 336.658   6
 -11  11  -2 1223.39 292.075   9
  11  11   2 701.522 229.362   1
  11  12   2 11545.3 783.298  10
  12 -11   2 2141.16 401.935   4
 -12 -11  -2 2183.14 403.697   6
  12 -11   2 1675.22 357.412   3
  12  11  -2 2440.61 407.961   1
 -12  11   2 3205.21 487.615  11
  12  11  -2 1830.27 346.351   9
  12 -10   2 2091.76 409.250   4
  12  10  -2 2439.15 425.537   1
 -12 -10  -2 2020.60 387.587   6
 -12  10   2 2556.88 424.059  11
  12 -10   2 2235.56 369.953   3
  12  10  -2 1726.49 354.951   9
  12  -9   2 2438.95 386.527   4
  12  -9   2 1748.01 310.060   3
  12   9  -2 1738.57 335.660   1
 -12  -9  -2 2701.38 403.649   6
 -12   9   2 1475.26 314.570  11
  12   9  -2 1519.91 313.449   9
 -12  -8  -2 9785.59 656.645   6
  12   8  -2 9778.16 655.596   1
  12  -8   2 9102.06 608.611   3
 -12   8   2 9527.29 679.371  11
  12   8  -2 9253.25 623.020   9
  12  -8   2 10570.7 675.004   4
  12  -7   2 1523.78 299.823   4
 -12  -7  -2 1522.33 310.030   6
  12   7  -2 1238.72 276.730   1
 -12   7   2 1771.74 326.508  11
  12   7  -2 1870.84 306.495   9
  12  -7   2 1376.74 265.162   3
 -12   7   2 1390.11 201.011   8
 -12   6   2 13572.5 726.629  11
 -12  -6  -2 14310.1 707.386   6
  12   6  -2 13497.0 682.921   1
  12  -6   2 14773.4 699.082   4
  12   6  -2 12892.0 659.877   9
  12  -6   2 12772.4 657.006   3
 -12   6   2 12829.2 546.067   8
 -12  -5  -2 8637.88 307.754   7
 -12  -5  -2 8353.25 524.248   6
  12  -5   2 7750.56 481.628   4
  12   5  -2 8800.98 520.105   1
  12  -5   2 8746.72 526.800   3
 -12   5   2 7912.62 528.020  11
 -12  -5  -2 8256.72 266.400   4
  12   5  -2 7735.82 476.772   9
 -12  -4  -2 104807. 1696.00   7
  12  -4   2 100292. 1547.16   2
 -12  -4  -2 101595. 2025.33   6
 -12   4   2 103666. 2021.76   5
  12   4  -2 99331.9 1969.46   9
  12   4  -2 103128. 2014.30   1
  12  -4   2 100152. 2042.45   3
 -12   4   2 103605. 2104.89  11
  12  -4   2 103691. 1960.74   4
 -12  -4  -2 98478.4 1418.99   4
 -12  -3  -2 11657.7 437.210   7
 -12  -3  -2 12264.1 554.054   6
  12   3  -2 11379.4 564.014   2
 -12   3   2 11597.1 534.262   5
  12  -3   2 11022.5 548.269   3
  12   3  -2 12072.7 533.591   1
  12  -3   2 11807.3 421.575  10
 -12   3   2 11710.8 566.350  11
  12   3  -2 10813.9 501.735   9
  12  -3   2 12260.9 506.057   4
  12  -2   2 21386.6 615.575  10
 -12  -2  -2 20211.7 617.202   7
  12   2  -2 19995.4 440.309   3
 -12  -2  -2 19805.7 677.148   6
  12   2  -2 20505.2 660.905   1
 -12   2   2 20489.2 695.674   5
  12  -2   2 21173.8 746.840   3
  12   2  -2 20989.7 751.020   2
 -12   2   2 20014.0 700.904  11
  12   2  -2 19488.2 648.656   9
  12  -2   2 20216.0 609.362   4
 -12  -1  -2 19238.5 631.283   6
  12  -1   2 20360.5 719.929   3
 -12   1   2 19926.3 666.564   5
  12   1  -2 20069.6 731.713   2
  12   1  -2 19759.8 604.882   1
  12  -1   2 20691.5 631.052  10
  12  -1   2 19746.5 540.795   4
 -12   1   2 19594.2 652.671  11
 -12  -1  -2 19840.9 414.486   4
 -12  -1  -2 20192.9 642.984   7
  12   0   2 92793.7 1716.54  10
  12   0   2 90475.6 1363.80   5
 -12   0  -2 89273.3 1626.91   6
  12   0   2 92723.2 1795.29   3
  12   0  -2 91628.6 1825.29   2
  12   0  -2 91641.9 1562.41   1
 -12   0   2 88962.2 1696.22   5
 -12   0  -2 89360.4 1725.21   7
  12   1   2 20814.5 707.945   3
  12  -1  -2 21083.3 726.051   2
  12  -1  -2 20350.3 505.728   1
 -12  -1   2 19311.2 639.590   5
 -12   1  -2 19000.4 674.822   7
  12  -2  -2 20569.2 433.046   1
  12  -2  -2 20619.1 720.773   2
  12   2   2 20756.8 697.935   3
 -12  -2   2 19089.0 646.786   5
 -12   2  -2 20959.5 535.825   9
 -12   2  -2 21104.6 735.717   7
  12  -3  -2 11903.5 541.133   2
  12   3   2 11023.0 512.988   3
 -12   3  -2 12214.4 571.979   7
 -12   3  -2 11441.1 404.907   9
 -12  -3   2 11058.4 499.488   5
 -12  -4   2 102884. 2087.70   6
  12  -4  -2 106574. 2026.03   2
  12   4   2 103141. 1986.49   3
 -12   4  -2 105598. 1805.12   9
 -12  -4   2 105276. 2008.41   5
 -12   4  -2 104799. 2085.38   7
  12  -5  -2 9020.25 478.815   2
 -12  -5   2 8702.41 533.901   6
  12   5   2 8765.01 468.577   3
 -12  -5   2 8478.57 481.102   5
 -12   5  -2 8136.91 394.751   9
 -12   5  -2 8457.98 516.641   7
  12  -6  -2 12415.1 657.041   4
  12  -6  -2 12003.4 559.059   2
 -12  -6   2 11905.4 647.115   6
  12   6   2 11651.1 550.609   3
  12  -6  -2 12520.5 444.216   6
 -12  -6   2 12999.1 632.162   5
 -12   6  -2 12320.0 524.753   9
  12   6   2 12595.3 627.523   1
 -12   6  -2 11963.6 622.438   7
  12   7   2 1175.94 245.955   1
 -12   7  -2 888.572 217.431  11
 -12   7  -2 1414.77 267.882   7
  12  -7  -2 1719.79 309.170   4
  12  -7  -2 1372.81 224.515   2
 -12  -7   2 1548.02 293.181   6
 -12  -7   2 1271.61 238.650   5
 -12   7  -2 1291.43 210.142   9
 -12   8  -2 9879.56 603.466   7
 -12  -8   2 10024.9 658.737   6
  12   8   2 9359.07 596.580   1
 -12  -8   2 10739.4 625.580   5
 -12   8  -2 10358.5 613.561  11
 -12   8  -2 10065.1 563.335   9
  12  -8  -2 10677.6 674.124   4
  12  -9  -2 2025.75 341.715   4
 -12   9  -2 1650.34 295.779   7
 -12  -9   2 2123.03 355.593   6
  12   9   2 1720.16 310.295   1
 -12   9  -2 1910.77 291.759   9
 -12   9  -2 1719.56 295.146  11
 -12  10  -2 2058.38 326.192   7
  12 -10  -2 2783.66 425.001   4
  12  10   2 2265.06 343.267   1
 -12 -10   2 2479.22 380.330   6
 -12  10  -2 2018.91 317.008   9
 -12  10  -2 1975.71 326.633  11
  12  11   2 2148.73 358.380   1
  12 -11  -2 2293.39 417.601   4
 -12 -11   2 1865.37 372.619   6
  12  12   2 230.588 250.345  10
  13  11  -2 9134.97 738.263   9
 -13 -11  -2 10623.8 788.357   6
  13  11  -2 10993.4 805.348   1
 -13  11   2 11618.7 875.527  11
  13 -11   2 9189.42 699.898   3
  13 -11   2 9795.21 769.893   4
 -13 -10  -2 9334.04 718.672   6
  13  10  -2 8655.16 687.246   1
 -13  10   2 9267.41 742.691  11
  13 -10   2 8292.11 633.738   3
  13  10  -2 8739.70 681.589   9
  13 -10   2 8832.44 698.919   4
  13  -9   2 6021.83 532.081   3
 -13  -9  -2 6358.34 568.300   6
  13   9  -2 5359.33 524.948   1
 -13   9   2 4599.66 515.858  11
  13   9  -2 5815.46 534.053   9
  13  -9   2 5484.95 539.986   4
 -13  -8  -2 24168.0 1039.55   6
  13   8  -2 27219.1 1091.71   1
  13  -8   2 22688.3 976.505   3
 -13   8   2 24333.0 1085.46  11
  13   8  -2 23497.9 1000.82   9
  13  -8   2 24853.3 1041.08   4
 -13  -7  -2 6381.94 518.951   6
  13  -7   2 5828.69 483.789   4
  13   7  -2 5992.52 497.867   1
  13  -7   2 6007.32 484.000   3
  13   7  -2 5915.02 480.247   9
 -13   7   2 6257.64 540.309  11
 -13   7   2 6058.72 389.578   8
  13   6  -2 15744.5 731.696   9
 -13  -6  -2 16938.7 786.638   6
  13   6  -2 17198.7 778.022   1
  13  -6   2 15434.0 743.755   3
 -13   6   2 17552.0 827.252  11
  13  -6   2 16299.1 745.136   4
 -13   6   2 16907.5 649.085   8
  13  -5   2 1308.48 258.395   4
 -13  -5  -2 1242.52 140.632   7
 -13   5   2 1414.85 276.918  11
 -13  -5  -2 1421.47 278.187   6
  13   5  -2 1518.08 259.361   9
  13  -5   2 1035.99 255.861   3
  13   5  -2 773.884 215.201   1
 -13  -4  -2 42549.3 922.242   7
 -13  -4  -2 42527.8 1175.83   6
 -13   4   2 44331.7 1179.35   5
  13  -4   2 41962.5 1200.22   3
 -13   4   2 44352.9 1246.47  11
  13   4  -2 42004.1 1131.83   9
  13   4  -2 42224.7 1160.64   1
  13  -4   2 41321.5 1100.85   4
  13   3  -2 3053.45 329.244   2
  13   3  -2 2809.08 277.353   9
 -13  -3  -2 3477.44 316.129   6
 -13   3   2 3452.76 330.098  11
  13   3  -2 3335.92 301.468   1
 -13  -3  -2 2993.42 236.027   7
  13  -3   2 3693.71 354.961   3
  13  -3   2 2927.81 215.571  10
 -13   3   2 2525.52 276.026   5
  13  -3   2 3737.32 293.518   4
 -13  -2  -2 43443.1 1017.11   7
  13   2  -2 44276.5 785.480   3
 -13  -2  -2 42369.3 1078.01   6
 -13   2   2 44849.0 1111.92   5
  13  -2   2 43822.8 1165.40   3
  13   2  -2 43934.7 1045.69   9
  13   2  -2 45172.5 1067.05   1
 -13   2   2 43717.0 1133.88  11
  13  -2   2 45041.0 992.564  10
  13   2  -2 42778.2 1170.26   2
  13  -2   2 44581.4 992.037   4
  13   1  -2 2550.99 286.143   2
 -13  -1  -2 2215.62 232.276   7
 -13   1   2 2620.50 257.647   5
  13  -1   2 2571.97 236.731  10
  13   1  -2 2281.88 214.671   1
 -13  -1  -2 2183.83 228.163   6
  13  -1   2 2487.54 288.543   3
  13  -1   2 2641.03 195.472   4
  13   1  -2 2108.69 212.316   9
 -13  -1  -2 2331.78 112.474   4
  13   0   2 101840. 1845.80  10
 -13   0  -2 95842.4 1738.27   6
  13   0   2 98796.4 1926.37   3
  13   0  -2 100245. 1963.38   2
 -13   0   2 96361.8 1812.91   5
 -13   0  -2 98160.3 1859.97   7
  13   0   2 97012.5 1445.08   5
  13   0  -2 98561.8 1677.34   1
 -13   1  -2 2177.77 262.245   7
  13  -1  -2 2244.00 164.478   1
  13   1   2 2341.30 279.648   3
 -13  -1   2 2624.74 247.232   5
  13  -1  -2 2561.50 277.442   2
  13  -2  -2 45554.0 784.741   1
  13  -2  -2 44647.7 1157.20   2
  13   2   2 43641.4 1116.68   3
 -13   2  -2 44068.6 868.835   9
 -13  -2   2 45177.1 1079.96   5
 -13   2  -2 43392.5 1146.86   7
 -13   3  -2 2926.29 349.678   7
  13  -3  -2 3318.05 314.943   2
  13   3   2 3648.66 312.378   3
 -13  -3   2 3265.55 288.953   5
 -13   3  -2 3105.12 206.837   9
 -13  -4   2 40356.9 1146.86   6
 -13   4  -2 38281.1 1127.46   7
  13  -4  -2 40477.6 1091.72   2
  13   4   2 41074.4 1077.18   3
 -13   4  -2 41478.2 904.743   9
 -13  -4   2 38164.4 1054.53   5
 -13   5  -2 714.802 211.330   7
 -13  -5   2 1098.39 247.995   6
  13   5   2 743.040 183.989   3
 -13   5  -2 1073.78 171.016   9
 -13  -5   2 990.703 203.308   5
  13  -5  -2 1024.72 206.071   2
 -13   6  -2 14979.7 719.241   7
  13  -6  -2 17053.0 775.646   4
  13  -6  -2 16959.2 676.518   2
 -13  -6   2 17228.8 785.149   6
  13   6   2 17544.3 687.486   3
  13  -6  -2 17563.0 520.894   6
 -13  -6   2 16873.8 722.989   5
 -13   6  -2 16871.4 616.225   9
  13   6   2 17348.0 753.997   1
 -13   7  -2 5304.56 442.662   7
 -13  -7   2 5387.41 490.963   6
 -13  -7   2 6276.06 462.302   5
  13   7   2 5732.55 457.405   1
  13  -7  -2 5860.57 493.296   4
  13  -7  -2 5402.84 385.401   2
 -13   7  -2 6197.49 397.549   9
 -13  -8   2 24843.2 1049.84   6
  13   8   2 24796.3 982.751   1
 -13   8  -2 23279.6 950.800   7
 -13  -8   2 24302.9 971.899   5
 -13   8  -2 25499.8 892.642   9
 -13   8  -2 26415.1 1024.55  11
  13  -8  -2 24451.0 1030.61   4
  13   9   2 5181.17 470.006   1
 -13  -9   2 5283.79 513.084   6
 -13   9  -2 5151.91 461.965   7
 -13   9  -2 4895.26 456.621  11
 -13  -9   2 5293.97 466.029   5
 -13   9  -2 4956.61 425.738   9
  13  -9  -2 5436.78 531.196   4
 -13 -10   2 10895.3 759.396   6
 -13  10  -2 9412.92 621.916   7
  13 -10  -2 8795.61 694.621   4
 -13  10  -2 9477.75 658.581  11
 -13 -10   2 8697.31 642.507   5
  13  10   2 9580.01 661.113   1
 -13 -11   2 9120.47 722.924   6
 -13 -11   2 9641.98 705.917   5
  13  11   2 9583.71 694.150   1
  13 -11  -2 10399.6 786.757   4
  14 -11   2 3848.39 518.745   4
  14  11  -2 3787.91 522.407   1
 -14 -11  -2 3446.25 502.464   6
 -14  11   2 2934.85 479.472  11
  14 -11   2 3768.18 475.554   3
  14  11  -2 4262.94 510.657   9
 -14 -10  -2 9022.55 714.980   6
  14 -10   2 8144.85 687.457   4
  14  10  -2 8498.17 703.770   1
 -14  10   2 8668.83 728.201  11
  14  10  -2 7576.92 644.915   9
  14 -10   2 8129.20 645.802   3
 -14  -9  -2 11255.1 760.143   6
  14   9  -2 10844.9 735.487   1
  14  -9   2 10831.1 727.870   4
 -14   9   2 9400.27 730.622  11
  14  -9   2 10210.6 688.538   3
  14   9  -2 10752.3 715.384   9
  14  -8   2 3401.70 417.331   4
 -14  -8  -2 3918.48 447.145   6
  14   8  -2 2933.54 405.708   1
 -14   8   2 2961.45 414.497  11
  14  -8   2 2910.61 381.501   3
  14   8  -2 2984.84 394.364   9
  14  -7   2 7120.76 534.874   3
 -14  -7  -2 6904.38 547.811   6
 -14   7   2 7040.00 584.457  11
  14   7  -2 8275.78 588.370   1
 -14   7   2 7676.93 452.889   8
  14  -7   2 8235.15 571.743   4
  14   7  -2 6978.04 527.484   9
 -14  -6  -2 4799.51 437.301   6
  14   6  -2 4549.31 407.825   9
  14   6  -2 5858.80 471.818   1
  14  -6   2 4355.09 416.009   3
 -14   6   2 5024.77 367.858   8
 -14   6   2 4754.86 444.618  11
  14  -6   2 4667.94 414.197   4
 -14  -5  -2 16135.6 494.136   7
 -14  -5  -2 16240.3 745.850   6
  14   5  -2 16857.5 742.557   1
  14  -5   2 16073.0 746.605   3
 -14   5   2 17434.2 808.988  11
  14  -5   2 16689.7 707.360   4
  14   5  -2 17844.9 730.202   9
 -14  -4  -2 42820.9 953.074   7
 -14  -4  -2 44287.9 1212.84   6
 -14   4   2 44938.1 1285.04  11
 -14   4   2 42286.9 1178.95   5
  14  -4   2 43592.3 1237.99   3
  14   4  -2 42414.4 1175.78   1
  14   4  -2 42841.0 1144.19   9
  14  -4   2 43302.0 1130.14   4
 -14  -3  -2 10983.2 450.016   7
  14  -3   2 11436.3 427.200  10
  14   3  -2 10638.2 576.895   2
 -14  -3  -2 11427.2 549.755   6
 -14   3   2 10886.2 543.463   5
  14  -3   2 11330.8 587.314   3
 -14   3   2 11008.1 577.118  11
  14   3  -2 11134.1 528.306   1
  14   3  -2 11887.4 526.140   9
  14  -3   2 10822.6 485.785   4
 -14  -2  -2 41865.0 1011.77   7
 -14   2   2 41368.0 1124.26  11
  14   2  -2 40960.5 761.639   3
 -14  -2  -2 41566.9 1075.42   6
  14  -2   2 42337.8 968.961  10
 -14   2   2 42740.7 1090.41   5
  14  -2   2 40715.6 1145.26   3
  14   2  -2 41695.1 1168.27   2
  14   2  -2 42126.0 1046.62   1
  14  -2   2 41601.5 957.226   4
  14   2  -2 41551.3 1015.24   9
 -14  -1  -2 8836.50 219.420   4
 -14  -1  -2 9000.93 445.363   7
 -14  -1  -2 9068.19 437.035   6
  14  -1   2 9238.37 506.307   3
 -14   1   2 9355.75 461.634   5
  14   1  -2 9057.95 509.554   2
  14  -1   2 9732.47 436.574  10
  14   1  -2 9329.52 420.816   1
  14   1  -2 9081.81 410.209   9
  14  -1   2 9718.03 366.703   4
 -14   0  -2 122998. 2107.90   6
  14   0   2 125779. 2308.52   3
  14   0  -2 122717. 2331.78   2
 -14   0   2 121781. 2179.28   5
  14   0   2 123524. 1757.77   5
  14   0   2 129648. 2223.94  10
 -14   0  -2 121886. 2231.29   7
  14   0  -2 123230. 2032.18   1
 -14   1  -2 10224.2 403.685   6
  14   1   2 9317.41 492.022   3
  14  -1  -2 9213.64 501.402   2
  14  -1  -2 9543.26 343.800   1
 -14  -1   2 8741.52 434.556   5
 -14   1  -2 8937.69 480.734   7
 -14   2  -2 41861.1 810.215   9
  14  -2  -2 41899.4 762.617   1
  14  -2  -2 42238.8 1133.19   2
  14   2   2 41394.7 1096.10   3
 -14  -2   2 39152.6 1019.48   5
 -14   2  -2 41343.0 1124.02   7
 -14   3  -2 11961.1 386.338   9
  14  -3  -2 10741.6 538.480   2
  14   3   2 11258.0 533.478   3
 -14  -3   2 9711.63 481.636   5
 -14   3  -2 11638.5 578.850   7
 -14   4  -2 43996.1 942.012   9
 -14  -4   2 45794.8 1246.24   6
  14  -4  -2 43978.1 1172.29   2
  14   4   2 45547.5 1161.74   3
 -14  -4   2 43713.2 1139.49   5
 -14   4  -2 43798.1 1229.10   7
 -14   5  -2 15949.4 732.373   7
  14  -5  -2 16315.2 670.354   2
 -14  -5   2 17146.2 768.645   6
  14   5   2 17404.3 679.386   3
 -14  -5   2 18297.0 713.480   5
 -14   5  -2 17138.3 563.921   9
 -14   6  -2 4750.47 420.294   7
  14  -6  -2 4913.75 363.276   2
  14  -6  -2 4340.04 407.553   4
 -14  -6   2 5742.30 483.961   6
  14   6   2 4622.74 357.200   3
 -14  -6   2 5445.38 411.307   5
  14   6   2 5715.28 453.965   1
 -14   6  -2 5102.94 333.577   9
 -14   7  -2 6946.90 514.926   7
  14  -7  -2 8541.78 593.366   4
 -14  -7   2 7216.25 553.308   6
  14  -7  -2 7775.45 465.451   2
  14   7   2 6854.92 508.862   1
 -14  -7   2 7989.86 536.123   5
 -14   7  -2 7114.47 423.348   9
  14   8   2 3432.05 384.534   1
 -14   8  -2 3570.83 394.247   7
 -14  -8   2 3166.75 359.494   5
  14  -8  -2 3864.63 441.236   4
 -14  -8   2 3263.50 424.813   6
 -14   8  -2 3105.93 322.029   9
 -14   9  -2 10969.8 665.086   7
  14   9   2 11226.2 696.376   1
 -14  -9   2 10225.9 705.466   6
 -14   9  -2 11265.7 693.980  11
 -14  -9   2 9025.67 619.386   5
  14  -9  -2 10913.6 728.526   4
 -14  10  -2 7448.51 562.895   7
 -14 -10   2 7347.63 633.502   6
 -14  10  -2 9120.55 651.728  11
 -14 -10   2 6796.77 571.423   5
  14  10   2 7926.48 618.409   1
  14 -10  -2 8557.55 696.461   4
  14  11   2 3477.03 439.145   1
  14 -11  -2 2588.95 444.020   4
 -14 -11   2 3902.90 498.003   6
 -14 -11   2 3880.94 456.422   5
 -15 -11  -2 8463.23 724.716   6
 -15  11   2 7936.89 745.038  11
  15 -11   2 7344.39 657.394   3
  15  11  -2 7971.33 704.401   9
  15 -11   2 9861.73 786.704   4
 -15 -10  -2 8586.08 709.280   6
  15  10  -2 9054.86 727.368   1
  15 -10   2 8204.47 650.166   3
 -15  10   2 8277.54 719.420  11
  15  10  -2 8025.31 646.946   9
  15 -10   2 6523.95 611.888   4
 -15  -9  -2 11348.0 773.317   6
  15   9  -2 10364.9 729.124   1
  15  -9   2 10999.6 728.111   3
 -15   9   2 9951.31 753.652  11
  15   9  -2 9937.54 689.335   9
  15  -9   2 10967.4 737.876   4
 -15  -8  -2 8704.69 641.664   6
  15   8  -2 8428.47 617.689   1
 -15   8   2 7711.18 640.348  11
  15  -8   2 7642.02 594.291   3
  15   8  -2 6770.35 539.185   9
  15  -8   2 9066.94 637.967   4
 -15  -7  -2 44803.9 1427.17   6
  15   7  -2 44312.1 1403.78   1
  15  -7   2 42218.8 1373.97   3
  15  -7   2 44636.1 1379.43   4
  15   7  -2 42000.4 1326.94   9
 -15   7   2 44573.1 1513.65  11
 -15   7   2 45984.5 1214.13   8
 -15   6   2 6713.25 545.798  11
  15  -6   2 6315.64 504.744   3
 -15  -6  -2 6351.03 505.258   6
 -15   6   2 6334.08 419.069   8
  15   6  -2 6441.66 502.205   1
  15   6  -2 6800.30 488.417   9
  15  -6   2 5784.05 454.536   4
 -15  -5  -2 56514.2 1100.30   7
 -15   5   2 52941.5 1332.34   8
 -15  -5  -2 53616.5 1456.79   6
  15  -5   2 51849.8 1459.38   3
  15   5  -2 52279.3 1425.02   1
 -15   5   2 54245.0 1530.74  11
  15  -5   2 54943.9 1393.56   4
  15   5  -2 53393.3 1383.99   9
 -15  -4  -2 12091.5 467.386   7
 -15  -4  -2 11953.9 612.773   6
  15  -4   2 11464.5 621.652   3
  15   4  -2 12571.8 612.591   1
  15  -4   2 12396.8 429.878  10
  15   4  -2 11270.9 553.873   9
 -15   4   2 12052.8 650.918  11
  15  -4   2 12328.6 568.423   4
 -15  -3  -2 43686.2 1042.44   7
 -15  -3  -2 44776.3 1191.23   6
 -15   3   2 46045.8 1268.68  11
  15   3  -2 45984.5 1136.39   9
  15  -3   2 43923.9 977.020  10
 -15   3   2 43123.2 1170.41   5
  15  -3   2 44153.8 1246.68   3
  15   3  -2 46595.8 1183.03   1
  15  -3   2 47061.2 1106.67   4
 -15  -2  -2 12065.5 547.511   6
 -15   2   2 12284.8 560.159   5
  15  -2   2 11874.2 597.589   3
 -15  -2  -2 12076.0 508.204   7
 -15   2   2 12002.0 593.867  11
  15  -2   2 12462.5 488.536  10
  15   2  -2 12453.4 511.256   9
  15  -2   2 12362.3 473.580   4
  15   2  -2 11754.7 606.173   2
  15   2  -2 11762.1 519.158   1
 -15  -1  -2 9273.65 450.804   6
  15  -1   2 9904.75 452.057  10
 -15  -1  -2 9653.78 471.807   7
  15   1  -2 9064.31 426.975   1
  15  -1   2 9939.44 537.092   3
 -15   1   2 9237.80 468.034   5
  15   1  -2 9478.55 537.328   2
  15   1  -2 9404.45 422.911   9
  15  -1   2 9825.31 369.439   4
 -15   0  -2 62437.6 1410.10   7
 -15   0  -2 65317.2 1309.26   6
  15   0   2 64900.6 1485.74   3
  15   0   2 59589.9 941.860   5
  15   0  -2 65990.2 1526.07   2
 -15   0   2 64240.7 1372.06   5
  15   0   2 62342.2 955.512   5
  15   0  -2 63988.6 1245.38   1
  15   0   2 66952.0 1407.52  10
 -15   1  -2 9873.87 511.426   7
  15  -1  -2 9376.80 355.607   1
 -15   1  -2 9971.55 404.511   6
  15   1   2 9245.54 502.977   3
  15  -1  -2 10137.1 535.388   2
 -15  -1   2 8855.63 441.394   5
 -15   2  -2 12805.3 596.515   7
 -15   2  -2 12107.7 421.248   6
  15   2   2 12617.5 578.961   3
  15  -2  -2 12427.1 592.476   2
  15  -2  -2 12432.8 357.095   1
 -15  -2   2 11670.5 516.906   5
 -15   2  -2 12212.1 360.258   9
 -15   3  -2 43335.5 1218.45   7
  15  -3  -2 43811.7 1188.63   2
  15   3   2 43975.5 1161.63   3
 -15   3  -2 45988.7 892.543   6
 -15  -3   2 43757.3 1114.25   5
 -15   3  -2 45599.8 878.052   9
 -15   4  -2 12129.8 630.644   7
 -15  -4   2 13390.5 652.610   6
  15  -4  -2 13765.1 615.829   2
  15   4   2 14008.5 610.466   3
 -15  -4   2 11964.6 557.106   5
 -15   4  -2 13100.0 432.380   9
 -15   5  -2 55258.3 1469.04   7
  15  -5  -2 54055.1 1352.32   2
 -15  -5   2 54321.0 1483.79   6
  15   5   2 54686.1 1334.59   3
 -15  -5   2 53881.2 1358.20   5
 -15   5  -2 55669.8 1141.84   9
  15  -6  -2 6557.56 505.134   4
  15  -6  -2 6152.09 412.939   2
 -15  -6   2 6810.02 527.947   6
  15   6   2 6110.55 412.139   3
 -15  -6   2 5626.46 426.081   5
 -15   6  -2 5289.84 462.260   7
  15   6   2 5642.47 464.781   1
 -15   6  -2 6598.11 368.497   9
  15  -7  -2 44322.7 1392.55   4
 -15   7  -2 42775.9 1339.88   7
  15  -7  -2 45804.5 1216.35   2
 -15  -7   2 45374.1 1433.60   6
  15   7   2 42921.8 1339.16   1
 -15  -7   2 43477.5 1287.48   5
 -15   8  -2 8698.84 597.313   7
 -15  -8   2 8311.25 626.407   6
  15   8   2 8133.89 583.903   1
 -15  -8   2 8246.17 568.452   5
  15  -8  -2 8900.19 641.449   4
  15   9   2 11381.1 716.364   1
 -15  -9   2 8919.17 685.199   6
 -15   9  -2 11421.1 692.445   7
 -15  -9   2 9805.98 646.114   5
  15  -9  -2 10951.9 746.987   4
 -15  10  -2 7482.24 588.857   7
 -15 -10   2 8517.48 694.794   6
 -15 -10   2 8421.09 624.449   5
  15 -10  -2 7420.94 666.130   4
  15  10   2 8224.54 639.932   1
 -15 -11   2 8076.40 719.325   6
  15  11   2 8068.53 658.427   1
  16 -11   2 115.304 200.836   3
  16  11  -2 90.0664 238.892   9
 -16 -10  -2 26649.7 1247.39   6
  16  10  -2 26784.6 1247.50   1
  16 -10   2 24978.9 1165.90   3
 -16  10   2 27063.1 1314.81  11
  16  10  -2 24568.4 1160.31   9
  16 -10   2 26470.9 1220.04   4
  16  -9   2 3252.83 446.067   4
  16   9  -2 3336.58 454.212   1
 -16  -9  -2 3938.98 483.951   6
 -16   9   2 3328.78 474.844  11
  16  -9   2 2792.58 404.383   3
  16   9  -2 3111.42 396.882   9
 -16  -8  -2 6793.56 585.824   6
  16   8  -2 7151.80 594.187   1
  16   8  -2 7396.05 573.939   9
  16  -8   2 7789.22 597.401   4
  16  -8   2 7744.80 607.370   3
 -16   8   2 8247.77 660.935  11
 -16  -7  -2 5024.88 489.960   6
 -16   7   2 5519.84 528.274  11
  16   7  -2 6291.76 529.059   1
  16  -7   2 5279.18 501.493   3
  16   7  -2 5661.11 474.822   9
  16  -7   2 6023.04 506.443   4
 -16   7   2 6618.84 438.923   8
 -16  -6  -2 10850.4 664.450   6
 -16   6   2 10806.5 694.372  11
  16  -6   2 10582.9 646.470   3
  16   6  -2 10991.0 641.627   1
 -16   6   2 10570.1 557.551   8
  16   6  -2 10190.0 594.876   9
  16  -6   2 10081.2 596.999   4
 -16  -5  -2 32312.2 800.541   7
 -16  -5  -2 32585.5 1109.03   6
  16   5  -2 33055.0 1086.27   1
 -16   5   2 33404.3 1173.53  11
  16  -5   2 31950.1 1115.03   3
  16   5  -2 32392.1 1031.22   9
  16  -5   2 32015.0 1031.68   4
 -16   5   2 31114.6 993.929   8
 -16  -4  -2 67729.0 1362.18   7
 -16  -4  -2 65612.8 1612.88   6
  16   4  -2 67855.7 1602.93   1
  16  -4   2 68937.0 1690.95   3
 -16   4   2 67467.1 1710.60  11
  16   4  -2 64043.2 1505.36   9
  16  -4   2 68408.1 1261.79  10
  16  -4   2 66574.7 1508.44   4
 -16  -3  -2 5922.32 358.827   7
 -16  -3  -2 5946.95 426.347   6
 -16   3   2 5654.83 406.725   5
  16   3  -2 5774.06 409.321   1
  16  -3   2 5497.95 445.234   3
  16  -3   2 6241.11 328.297  10
  16   3  -2 5929.10 387.223   9
  16  -3   2 5918.58 369.063   4
 -16   3   2 6393.76 467.206  11
  16  -2   2 2127.04 210.845   4
  16   2  -2 1849.39 295.997   2
 -16  -2  -2 2171.45 243.878   7
 -16  -2  -2 1641.50 240.343   6
 -16   2   2 1684.24 246.813   5
  16  -2   2 2406.37 223.766  10
  16   2  -2 1760.80 236.238   1
  16   2  -2 1800.86 212.429   9
  16  -2   2 1672.55 286.310   3
  16   1  -2 66987.1 1353.99   9
 -16  -1  -2 67157.9 1471.26   7
  16  -1   2 68165.7 1422.12  10
 -16  -1  -2 63896.8 1410.26   6
  16  -1   2 67643.8 1578.03   3
 -16   1   2 65871.3 1456.50   5
  16   1  -2 65996.8 1598.87   2
  16   1  -2 65958.9 1380.27   1
  16  -1   2 68165.0 1236.66   4
 -16   0  -2 19706.9 727.044   7
 -16   0  -2 19786.1 638.709   6
  16   0   2 21652.7 798.182   3
  16   0   2 19491.5 369.047   5
  16   0  -2 21241.1 806.263   2
 -16   0   2 20027.9 693.768   5
  16   0   2 19910.9 376.542   5
  16   0  -2 20375.8 617.050   1
 -16   1  -2 64366.8 1504.12   7
 -16   1  -2 66144.1 1287.81   6
 -16   1  -2 65957.6 1081.25   9
  16   1   2 63859.2 1506.28   3
  16  -1  -2 65507.6 1557.91   2
 -16  -1   2 65623.3 1416.80   5
  16  -1  -2 64184.7 1211.27   1
 -16   2  -2 2441.01 301.445   7
 -16   2  -2 2194.42 136.018   9
 -16   2  -2 1831.96 173.917   6
  16  -2  -2 2322.49 160.294   1
 -16  -2   2 2168.12 243.151   5
  16   2   2 2151.45 270.193   3
  16  -2  -2 2408.26 291.385   2
 -16   3  -2 5666.79 441.595   7
 -16   3  -2 5488.48 236.338   9
  16  -3  -2 5686.80 410.619   2
 -16   3  -2 6042.71 265.282   6
  16   3   2 5250.19 389.563   3
 -16  -3   2 5874.53 380.306   5
 -16   4  -2 62478.2 1592.54   7
 -16  -4   2 64509.8 1602.27   6
  16  -4  -2 65069.7 1540.67   2
  16   4   2 66962.7 1510.48   3
 -16  -4   2 65104.4 1480.07   5
 -16   4  -2 64442.3 1173.32   9
 -16   5  -2 30614.4 1069.36   7
 -16  -5   2 31433.9 1093.51   6
  16  -5  -2 31634.1 999.145   2
  16   5   2 33211.5 988.119   3
 -16  -5   2 33302.8 1009.67   5
 -16   6  -2 10543.1 626.150   7
  16  -6  -2 10925.3 643.559   4
  16  -6  -2 10044.1 539.425   2
 -16  -6   2 10792.0 654.075   6
  16   6   2 11565.5 570.251   3
 -16  -6   2 10440.0 571.460   5
  16   6   2 11705.3 660.727   1
  16  -7  -2 5350.16 394.326   2
  16   7   2 5238.25 400.899   3
 -16  -7   2 6280.88 536.581   6
  16   7   2 5768.74 485.354   1
 -16  -7   2 6281.29 466.795   5
  16  -7  -2 6537.75 540.125   4
 -16   7  -2 5995.77 500.085   7
 -16   8  -2 7983.00 577.319   7
 -16  -8   2 6812.38 579.258   6
  16   8   2 8128.38 597.834   1
 -16  -8   2 6004.19 489.501   5
  16  -8  -2 6945.74 575.238   4
 -16   9  -2 3433.32 409.099   7
  16   9   2 3015.25 406.986   1
 -16  -9   2 3087.67 439.801   6
 -16  -9   2 3763.32 408.183   5
  16  -9  -2 3167.80 445.893   4
 -16  10  -2 24658.3 1085.24   7
 -16 -10   2 24972.0 1209.87   6
  16 -10  -2 24874.6 1201.36   4
  16  10   2 27106.5 1174.76   1
  16  11   2 190.168 217.482   1
 -17 -10  -2 13577.1 898.076   6
  17  10  -2 13397.5 896.740   1
  17 -10   2 12924.5 851.918   3
 -17  10   2 14744.7 979.749  11
  17 -10   2 14594.5 908.840   4
  17  10  -2 13646.8 871.389   9
  17  -9   2 5303.97 544.710   4
 -17  -9  -2 5306.30 569.295   6
  17   9  -2 5652.33 548.794   1
 -17   9   2 6132.20 621.515  11
  17  -9   2 5530.87 544.117   3
  17   9  -2 5578.14 525.700   9
  17   8  -2 12249.4 767.480   1
 -17   8   2 11815.8 808.868  11
 -17  -8  -2 11922.0 775.304   6
  17  -8   2 12129.5 759.595   3
  17   8  -2 11303.4 708.420   9
  17  -8   2 13306.3 783.211   4
 -17  -7  -2 10749.8 704.341   6
 -17   7   2 11935.3 771.168  11
  17   7  -2 11743.8 722.236   1
  17  -7   2 10465.3 691.254   3
  17   7  -2 11230.0 655.904   9
  17  -7   2 11211.6 666.127   4
 -17   7   2 12051.4 610.462   8
  17  -6   2 18191.3 811.707   4
 -17  -6  -2 19005.2 881.704   6
  17  -6   2 18192.1 868.808   3
  17   6  -2 18364.3 854.987   1
 -17   6   2 18460.7 916.466  11
  17   6  -2 17578.7 783.676   9
 -17   6   2 19877.2 790.821   8
 -17  -5  -2 6911.26 515.945   6
  17  -5   2 5891.10 490.535   3
  17   5  -2 6617.28 498.276   1
  17  -5   2 6883.25 475.876   4
 -17   5   2 6884.18 544.605  11
 -17   5   2 6637.44 455.554   8
  17   5  -2 6828.99 465.029   9
 -17  -4  -2 16800.4 593.654   7
 -17  -4  -2 17407.6 756.261   6
  17   4  -2 15900.4 714.391   1
  17  -4   2 16140.2 772.868   3
  17   4  -2 15955.6 665.753   9
 -17   4   2 14077.5 752.966  11
  17  -4   2 16830.0 516.852  10
  17  -4   2 17430.0 683.463   4
 -17   4   2 16713.3 717.426   8
  17  -3   2 544.753 168.682   4
 -17   3   2 716.245 197.118   5
  17  -3   2 502.739 132.067  10
 -17  -3  -2 328.632 144.518   7
 -17  -3  -2 1007.07 228.810   6
 -17   3   2 735.399 223.051  11
  17  -3   2 499.137 238.952   3
  17   3  -2 404.550 187.272   1
  17   3  -2 616.233 165.934   9
 -17  -2  -2 13831.1 586.690   7
  17   2  -2 14866.7 609.953   1
 -17  -2  -2 14662.5 621.372   6
 -17   2   2 13367.5 614.569   5
  17  -2   2 14833.4 698.200   3
  17   2  -2 14493.0 705.561   2
  17   2  -2 14647.1 433.066   3
  17  -2   2 15696.9 564.759  10
  17   2  -2 14910.8 573.475   9
  17  -2   2 14061.2 515.525   4
 -17  -1  -2 11035.6 534.732   7
  17   1  -2 10879.3 461.735   9
 -17  -1  -2 11639.9 521.923   6
  17  -1   2 10945.2 589.900   3
 -17   1   2 10921.7 526.045   5
  17   1  -2 10647.9 482.305   1
  17  -1   2 11910.1 413.066   4
  17  -1   2 10212.8 488.828  10
  17   1  -2 10919.1 601.104   2
  17   0  -2 2680.21 323.180   2
 -17   0  -2 1950.28 263.702   7
 -17   0   2 2002.95 239.837   5
 -17   0  -2 2760.42 250.342   6
  17   0  -2 2487.60 217.190   9
  17   0   2 2008.44 86.1241   5
  17   0   2 2582.09 310.879   3
  17   0  -2 2075.66 208.524   1
 -17   1  -2 11438.9 588.052   7
 -17   1  -2 10901.1 438.660   6
  17   1   2 10532.3 554.237   3
  17  -1  -2 10483.1 577.803   2
 -17  -1   2 10653.9 500.691   5
 -17   1  -2 11408.0 302.145   9
  17  -1  -2 11210.2 417.123   1
 -17   2  -2 13485.1 649.690   7
 -17   2  -2 14413.9 469.080   6
  17   2   2 13229.5 616.432   3
  17  -2  -2 14423.2 665.588   2
 -17  -2   2 13465.1 569.126   5
  17  -2  -2 14289.0 417.307   1
 -17   3  -2 756.389 239.187   7
 -17   3  -2 761.256 103.958   6
 -17  -3   2 489.028 144.815   5
  17  -3  -2 492.269 162.356   2
  17   3   2 583.665 183.071   3
 -17  -4   2 16885.7 758.325   6
  17  -4  -2 16114.8 702.178   2
  17   4   2 15695.1 672.339   3
 -17  -4   2 17220.1 676.143   5
 -17   4  -2 15035.8 728.724   7
 -17   5  -2 6928.86 509.970   7
 -17  -5   2 6532.05 506.270   6
  17  -5  -2 6843.11 446.887   2
  17   5   2 6593.46 431.170   3
 -17  -5   2 6278.43 423.666   5
  17  -6  -2 19749.7 876.965   4
  17  -6  -2 17887.1 735.387   2
 -17  -6   2 17669.8 859.090   6
  17   6   2 17977.0 727.446   3
 -17  -6   2 18349.5 766.694   5
  17   6   2 17678.8 828.445   1
 -17   6  -2 17429.0 829.376   7
  17  -7  -2 11741.2 715.102   4
  17   7   2 10487.7 565.614   3
 -17  -7   2 11731.3 725.715   6
  17   7   2 11677.7 694.366   1
 -17  -7   2 10265.6 596.319   5
 -17  -7   2 11285.3 569.096   8
 -17   7  -2 10814.0 668.568   7
 -17   8  -2 12141.1 730.814   7
 -17  -8   2 12540.8 783.039   6
  17  -8  -2 12252.8 770.910   4
  17   8   2 12568.6 750.041   1
 -17  -8   2 11839.8 669.178   5
 -17   9  -2 5930.17 532.768   7
  17  -9  -2 5368.96 551.362   4
  17   9   2 6685.07 588.285   1
 -17  -9   2 5194.87 559.611   6
 -17  -9   2 5546.63 482.654   5
 -17  10  -2 12956.4 789.249   7
 -17 -10   2 13316.3 900.278   6
  17  10   2 14022.2 863.791   1
  17 -10  -2 13385.7 883.611   4
  17  11   2 5147.37 564.592   1
  18  10  -2 19094.6 1031.33   9
 -18 -10  -2 21329.7 1142.53   6
  18  10  -2 22383.8 1154.74   1
  18 -10   2 19585.3 1070.73   3
 -18  10   2 20218.7 1163.76  11
  18 -10   2 20129.1 1071.95   4
  18  -9   2 1106.00 341.069   4
 -18  -9  -2 526.470 297.628   6
  18   9  -2 169.051 243.985   1
 -18   9   2 487.496 261.007  11
  18  -9   2 271.447 249.038   3
  18   9  -2 550.232 244.656   9
 -18  -8  -2 27973.2 1211.40   6
  18   8  -2 28314.1 1193.45   1
  18  -8   2 27875.8 1187.91   3
 -18   8   2 27877.9 1257.10  11
  18   8  -2 29435.1 1161.24   9
  18  -8   2 28271.9 1159.30   4
  18  -7   2 435.925 220.164   4
  18   7  -2 252.158 200.178   9
 -18  -7  -2 281.680 248.421   6
 -18   7   2 47.6531 196.353  11
  18   7  -2 213.459 216.602   1
  18  -7   2 356.227 239.035   3
 -18   7   2 80.1369 155.607   8
 -18  -6  -2 33029.3 1196.65   6
  18   6  -2 32214.4 1168.23   1
 -18   6   2 33654.6 1278.62  11
  18   6  -2 31519.5 1087.07   9
  18  -6   2 33448.4 1129.80   4
 -18   6   2 33786.7 1092.81   8
  18  -6   2 31247.7 1187.41   3
 -18  -5  -2 3884.21 393.058   6
 -18   5   2 4301.89 384.679   8
  18   5  -2 5111.22 451.459   1
  18  -5   2 4541.29 446.896   3
  18  -5   2 4348.19 382.305   4
  18   5  -2 4669.52 392.794   9
 -18  -4  -2 10620.4 608.794   6
 -18   4   2 10495.7 641.763  11
  18  -4   2 11232.8 653.627   3
  18   4  -2 10258.9 583.592   1
  18   4  -2 10485.7 541.180   9
  18  -4   2 10336.0 531.586   4
 -18   4   2 10072.8 575.374   8
 -18  -4  -2 10731.9 482.791   7
 -18  -3  -2 3646.01 304.485   7
  18   3  -2 4293.96 358.614   1
 -18  -3  -2 3608.19 347.802   6
 -18   3   2 4761.93 397.231   5
 -18   3   2 3330.14 370.814  11
  18  -3   2 3325.60 378.396   3
  18   3  -2 4451.85 335.611   9
  18  -3   2 4494.71 328.451   4
  18  -3   2 3887.78 272.933  10
 -18  -2  -2 8918.78 482.517   7
  18  -2   2 10103.8 457.648  10
 -18  -2  -2 9171.52 500.806   6
 -18   2   2 8440.55 487.921   5
  18  -2   2 9272.80 572.482   3
  18   2  -2 9572.28 455.252   9
  18   2  -2 9019.33 569.950   2
  18   2  -2 8937.46 343.083   3
  18   2  -2 9834.77 505.671   1
  18  -2   2 9989.91 429.563   4
 -18  -1  -2 7007.50 440.240   7
  18   1  -2 6592.80 488.046   2
 -18  -1  -2 6617.58 401.629   6
  18   1  -2 6734.89 365.356   9
  18  -1   2 6485.51 478.583   3
 -18   1   2 6896.60 430.540   5
  18  -1   2 7456.12 422.191  10
  18  -1   2 7713.01 324.847   4
  18   1  -2 7139.29 401.749   1
 -18   0  -2 17881.4 728.235   7
 -18   0  -2 17865.4 624.888   6
  18   0   2 18845.3 767.832   3
 -18   0   2 17923.0 679.786   5
  18   0  -2 18760.7 801.575   2
  18   0  -2 17805.2 579.282   9
  18   0  -2 17183.7 593.087   1
 -18   1  -2 6816.12 348.618   6
 -18   1  -2 6391.88 458.531   7
  18   1   2 7140.88 472.469   3
  18  -1  -2 6066.55 459.777   2
 -18  -1   2 6817.14 409.009   5
  18  -1  -2 6960.75 336.185   1
 -18   2  -2 10028.8 572.151   7
  18  -2  -2 10524.4 367.725   1
 -18   2  -2 10917.3 404.190   6
  18   2   2 9873.72 543.648   3
  18  -2  -2 10865.6 598.967   2
 -18  -2   2 10030.9 497.141   5
 -18   3  -2 3488.34 354.976   7
  18   3   2 4142.82 356.143   3
  18  -3  -2 4081.36 365.462   2
 -18  -3   2 3314.76 302.593   5
 -18  -4   2 9409.25 579.282   6
  18  -4  -2 9938.41 558.713   2
  18   4   2 10606.4 552.802   3
 -18  -4   2 9764.13 511.549   5
 -18   4  -2 8483.36 578.927   7
 -18   5  -2 3804.72 411.668   7
  18  -5  -2 4408.11 424.137   4
  18  -5  -2 4992.99 398.196   2
  18   5   2 4408.44 365.523   3
 -18  -5   2 4561.31 432.513   6
 -18  -5   2 4740.57 376.339   5
 -18   6  -2 32029.9 1169.89   7
  18  -6  -2 34598.9 1202.65   4
  18  -6  -2 32244.5 1040.36   2
 -18  -6   2 32771.4 1200.51   6
  18   6   2 34427.2 1053.49   3
  18   6   2 34950.2 1204.80   1
 -18  -6   2 33587.4 1068.81   5
  18   7   2 36.0048 213.065   1
 -18   7  -2 180.216 206.334   7
  18  -7  -2 84.8482 223.338   4
  18   7   2 68.3823 126.163   3
 -18  -7   2 182.553 219.888   6
 -18  -7   2 243.960 157.649   5
 -18  -7   2 13.6267 152.339   8
 -18   8  -2 28058.2 1145.61   7
 -18  -8   2 27532.1 1198.55   6
  18   8   2 28652.6 1165.48   1
 -18  -8   2 28137.1 1056.68   5
  18  -8  -2 29457.9 1215.96   4
 -18   9  -2 821.936 264.546   7
 -18  -9   2 902.906 313.141   6
  18   9   2 721.067 279.266   1
  18  -9  -2 547.591 296.172   4
  18  10   2 19415.5 1031.20   1
 -18 -10   2 20617.5 1121.99   6
 -18  10  -2 19093.0 975.444   7
  18 -10  -2 19533.4 1080.60   4
  19 -10   2 10624.0 801.534   3
 -19  10   2 10112.9 847.070  11
  19  10  -2 11776.8 810.009   9
  19 -10   2 11957.8 835.912   4
  19  -9   2 2763.34 433.868   4
 -19  -9  -2 2902.77 441.896   6
  19   9  -2 3310.36 451.637   1
 -19   9   2 3353.33 469.346  11
  19  -9   2 2233.62 384.386   3
  19   9  -2 3175.56 420.758   9
 -19   8   2 16687.6 978.206  11
 -19  -8  -2 18450.8 989.723   6
  19   8  -2 19041.8 987.488   1
  19  -8   2 17504.2 950.281   3
  19   8  -2 16498.0 867.393   9
  19  -8   2 17630.3 913.354   4
  19  -7   2 672.756 250.563   4
 -19  -7  -2 755.194 267.485   6
  19   7  -2 1283.20 294.555   1
 -19   7   2 543.829 245.836  11
  19  -7   2 686.997 264.645   3
  19   7  -2 638.362 211.906   9
 -19   7   2 1094.14 243.005   8
 -19  -6  -2 49519.1 1530.77   6
  19  -6   2 48411.2 1541.75   3
 -19   6   2 50067.6 1616.21  11
  19   6  -2 50722.6 1526.25   1
  19   6  -2 48353.1 1392.56   9
  19  -6   2 50321.4 1444.06   4
 -19   6   2 50154.9 1403.34   8
 -19  -5  -2 6103.65 494.473   6
  19  -5   2 5517.11 497.169   3
 -19   5   2 6464.75 540.393  11
  19   5  -2 6179.19 487.591   1
  19  -5   2 5974.80 448.453   4
  19   5  -2 5777.53 428.999   9
 -19   5   2 5542.27 451.886   8
 -19  -4  -2 27736.2 838.361   7
  19  -4   2 27927.8 1065.47   3
 -19   4   2 29243.9 1109.89  11
  19   4  -2 28913.0 1003.95   1
  19   4  -2 28211.1 918.161   9
  19  -4   2 27476.6 901.063   4
 -19   4   2 27342.1 984.039   8
 -19  -4  -2 27808.2 1010.89   6
 -19  -3  -2 21583.5 756.542   7
 -19  -3  -2 20602.9 820.787   6
 -19   3   2 20879.6 818.591   5
  19  -3   2 22277.1 926.250   3
  19  -3   2 21834.8 673.524  10
 -19   3   2 20326.3 835.115   8
  19   3  -2 21650.4 821.286   1
  19   3  -2 21400.5 747.384   9
  19  -3   2 22658.7 743.642   4
 -19  -2  -2 15799.2 664.166   7
 -19  -2  -2 15536.8 668.013   6
 -19   2   2 15514.0 672.498   5
  19  -2   2 17105.3 790.047   3
  19   2  -2 16271.6 488.209   3
  19   2  -2 15774.6 772.635   2
  19  -2   2 15375.7 594.037  10
  19   2  -2 15745.1 663.103   1
  19  -2   2 15366.0 556.309   4
  19   2  -2 15321.0 591.708   9
  19  -1   2 523.732 117.401   4
  19   1  -2 218.092 210.535   2
 -19   1   2 367.423 143.173   5
 -19  -1  -2 285.255 175.386   7
 -19  -1  -2 456.279 157.538   6
  19  -1   2 646.338 238.724   3
  19  -1   2 620.889 169.367  10
  19   1  -2 402.539 125.884   9
  19   1  -2 344.695 149.966   1
 -19   0  -2 7979.90 497.226   7
  19   0  -2 8655.64 391.359   9
 -19   0  -2 8154.59 420.922   6
  19   0   2 9016.25 542.834   3
 -19   0   2 7635.71 448.846   5
  19   0  -2 8138.15 543.347   2
  19   0  -2 8475.02 416.793   1
  19  -1  -2 330.151 180.735   2
 -19   1  -2 608.854 233.470   7
 -19   1  -2 456.515 121.931   6
  19   1   2 994.003 250.365   3
 -19  -1   2 527.048 160.725   5
  19  -1  -2 687.048 137.881   1
 -19   2  -2 14589.0 705.559   7
 -19   2  -2 13897.9 469.126   6
  19   2   2 14820.8 678.169   3
  19  -2  -2 16160.8 730.400   2
 -19  -2   2 13213.7 580.364   5
  19  -2  -2 14516.3 451.123   1
 -19   3  -2 22190.5 900.958   7
  19   3   2 22265.5 827.705   3
  19  -3  -2 20685.1 839.359   2
 -19  -3   2 21814.6 766.086   5
 -19   4  -2 27518.1 1031.43   7
 -19  -4   2 25901.6 985.424   6
  19  -4  -2 26814.3 958.771   2
  19   4   2 27185.6 923.553   3
 -19  -4   2 26766.2 882.298   5
  19  -5  -2 5844.94 480.720   4
 -19  -5   2 5703.45 482.147   6
  19  -5  -2 4977.72 401.077   2
  19   5   2 5534.41 410.436   3
 -19   5  -2 5035.31 468.521   7
 -19  -5   2 5602.43 405.393   5
  19  -6  -2 48084.0 1478.74   4
 -19   6  -2 49152.0 1499.63   7
  19  -6  -2 47960.1 1330.31   2
 -19  -6   2 47644.6 1505.75   6
  19   6   2 49851.7 1318.72   3
 -19  -6   2 48369.5 1326.58   5
  19   6   2 49405.1 1497.59   1
 -19  -6   2 47676.2 1333.99   8
  19   7   2 961.703 284.596   1
 -19   7  -2 1127.78 305.694   7
  19  -7  -2 668.335 224.014   4
 -19  -7   2 487.105 231.373   6
 -19  -7   2 416.347 163.458   5
 -19  -7   2 897.314 215.114   8
 -19   8  -2 17660.2 910.304   7
 -19  -8   2 19106.5 1001.68   6
  19   8   2 18674.3 947.143   1
  19  -8  -2 18263.0 959.202   4
 -19   9  -2 4146.65 463.998   7
  19  -9  -2 2946.90 443.933   4
 -19  -9   2 2581.13 411.111   6
  19   9   2 3432.53 459.616   1
  19  10   2 10729.1 789.425   1
 -19  10  -2 11099.1 761.596   7
  19 -10  -2 11694.1 838.044   4
  20  10  -2 6965.04 631.414   9
  20 -10   2 7872.10 693.456   4
  20  -9   2 4308.21 500.459   4
 -20  -9  -2 4472.32 554.555   6
  20   9  -2 4061.30 524.334   1
 -20   9   2 4195.44 526.682  11
  20  -9   2 4084.42 500.773   3
  20   9  -2 3905.40 473.553   9
 -20  -8  -2 22189.7 1095.65   6
  20   8  -2 21283.8 1058.63   1
  20  -8   2 20286.4 1043.83   3
 -20   8   2 21306.7 1127.80  11
  20   8  -2 20325.6 968.137   9
  20  -8   2 20790.2 1003.62   4
 -20  -7  -2 11468.8 757.003   6
  20   7  -2 12076.1 754.823   1
  20  -7   2 10759.1 737.798   3
 -20   7   2 9437.46 733.394  11
  20  -7   2 11410.3 698.791   4
  20   7  -2 10105.5 643.162   9
 -20   7   2 10680.1 631.522   8
 -20  -6  -2 12844.3 760.771   6
  20  -6   2 12760.4 764.333   3
  20   6  -2 13320.6 755.756   1
 -20   6   2 11687.5 782.704  11
  20   6  -2 11960.6 655.295   9
  20  -6   2 11180.5 654.862   4
 -20   6   2 11356.1 647.800   8
  20  -5   2 2529.98 304.488   4
  20   5  -2 2395.62 345.030   1
 -20  -5  -2 2433.80 353.925   6
 -20   5   2 2070.82 357.987  11
  20  -5   2 2571.33 381.097   3
  20   5  -2 2492.02 307.973   9
 -20   5   2 2332.19 333.684   8
  20  -4   2 2538.18 291.912   4
 -20  -4  -2 2536.93 265.166   7
 -20  -4  -2 2328.63 329.905   6
  20  -4   2 2963.47 387.610   3
  20   4  -2 2860.56 301.306   9
  20   4  -2 2474.78 328.954   1
 -20   4   2 2201.95 316.116   8
 -20  -3  -2 29876.2 929.018   7
 -20  -3  -2 29928.1 1011.96   6
 -20   3   2 29252.5 997.478   5
  20  -3   2 29249.0 1094.48   3
  20   3  -2 30162.3 1003.07   1
  20   3  -2 31033.4 1134.02   2
  20  -3   2 28467.6 805.851  10
  20   3  -2 30423.1 909.241   9
  20  -3   2 29734.0 877.617   4
 -20   3   2 27038.0 1008.05   8
 -20  -2  -2 65021.5 1546.23   7
  20   2  -2 64779.1 1526.79   1
 -20  -2  -2 67720.1 1574.23   6
 -20   2   2 66752.7 1580.61   5
  20  -2   2 66883.2 1719.04   3
  20   2  -2 63866.2 1721.12   2
  20  -2   2 66008.2 1434.93  10
  20   2  -2 67160.4 1422.34   9
  20  -2   2 68173.5 1362.60   4
 -20   2   2 66185.8 1661.62   8
  20  -1   2 7894.74 459.308  10
 -20  -1  -2 7313.17 436.531   6
 -20   1   2 7747.34 468.511   5
  20  -1   2 7171.76 525.351   3
  20   1  -2 7333.77 538.836   2
 -20  -1  -2 6248.05 452.649   7
  20   1  -2 7367.85 377.708   9
  20   1  -2 7094.54 426.272   1
  20  -1   2 8125.17 335.825   4
  20   0  -2 1475.20 279.693   2
 -20   0  -2 1943.01 288.100   7
 -20   0  -2 1871.23 222.636   6
 -20   0   2 1525.41 227.120   5
  20   0   2 1917.77 286.402   3
  20   0  -2 1887.55 193.401   9
  20   0  -2 1809.13 215.296   1
 -20   1  -2 7703.14 517.283   7
 -20   1  -2 7712.96 382.367   6
  20   1   2 6969.96 493.128   3
  20  -1  -2 7181.60 361.400   1
  20  -1  -2 6938.66 515.381   2
 -20  -1   2 7553.00 444.340   5
  20  -1  -2 7689.24 351.408   9
 -20   2  -2 67723.2 1698.95   7
  20   2   2 69010.1 1646.99   3
  20  -2  -2 70882.6 1730.26   2
 -20  -2   2 65802.7 1505.45   5
 -20   3  -2 28593.8 1058.43   7
  20   3   2 29370.5 992.226   3
  20  -3  -2 31384.2 1065.32   2
 -20  -3   2 30455.8 931.644   5
 -20   4  -2 1788.90 325.373   7
 -20  -4   2 1862.72 317.858   6
  20   4   2 2031.49 289.012   3
 -20  -4   2 2232.77 270.818   5
  20  -4  -2 1987.30 276.932   2
 -20   5  -2 2326.24 341.081   7
  20  -5  -2 2383.74 343.356   4
 -20  -5   2 2041.10 325.504   6
  20   5   2 2383.45 297.361   3
 -20  -5   2 2327.38 285.609   5
  20  -5  -2 2265.69 293.548   2
 -20  -5   2 2261.38 318.115   8
  20  -6  -2 13535.7 761.950   4
 -20   6  -2 12057.9 734.193   7
  20  -6  -2 12949.5 653.108   2
 -20  -6   2 12858.6 764.162   6
  20   6   2 13234.9 642.899   3
 -20  -6   2 12030.6 617.416   5
  20   6   2 11912.6 729.496   1
 -20  -6   2 13286.3 675.510   8
 -20   7  -2 10608.3 692.666   7
 -20  -7   2 10151.6 704.170   6
  20  -7  -2 10382.9 699.889   4
  20   7   2 10144.9 684.936   1
 -20  -7   2 9674.68 576.639   8
 -20   8  -2 20492.3 1000.62   7
 -20  -8   2 21188.4 1072.98   6
  20   8   2 21507.3 1035.82   1
  20  -8  -2 22040.2 1069.55   4
 -20   9  -2 5842.70 554.866   7
  20  -9  -2 4947.86 543.265   4
 -20  -9   2 4352.22 536.575   6
  20   9   2 4676.21 518.459   1
 -20  10  -2 6965.41 617.398   7
  21  10  -2 1728.52 333.292   9
  21  -9   2 4589.41 519.837   4
 -21  -9  -2 4109.17 539.773   6
  21   9  -2 5194.64 580.198   1
 -21   9   2 4986.25 587.716  11
  21  -9   2 4398.59 534.304   3
  21   9  -2 3757.41 462.299   9
 -21  -8  -2 6665.61 625.390   6
  21  -8   2 6155.49 571.321   4
  21   8  -2 6614.63 602.708   1
  21  -8   2 6187.30 603.554   3
 -21   8   2 6275.41 641.936  11
  21   8  -2 6600.46 554.315   9
 -21  -7  -2 12605.4 803.792   6
  21  -7   2 14144.4 856.006   3
  21   7  -2 13233.6 804.522   1
 -21   7   2 13299.5 870.934  11
  21   7  -2 12653.1 719.714   9
 -21   7   2 13630.1 731.671   8
  21  -7   2 13382.2 759.411   4
  21   6  -2 14813.2 802.981   1
 -21  -6  -2 14592.5 819.240   6
[truncated: 373,744 more chars]
