# Supplementary material for: Crystal structure of potassium (1S)-d-lyxit-1-yl­sulfonate monohydrate
Source: Acta Crystallogr E Crystallogr Commun. 2015 Jul 31;71(Pt 8):993–6. doi: 10.1107/S2056989015014139 (PMC4571375; doi:10.1107/S2056989015014139)
Supplement: Supplementary file 2 [file e-71-00993-Isup2.hkl]

data_I                                                                          
_shelx_title ' shelxt_a.res in P2(1)2(1)2'                                      
_shelx_refln_list_code          4                                               
_shelx_F_calc_maximum      166.21                                               
_exptl_crystal_F_000       600.00                                               
_reflns_d_resolution_high  0.7109                                               
                                                                                
loop_                                                                           
 _space_group_symop_operation_xyz                                               
 'x, y, z'                                                                      
 '-x, -y, z'                                                                    
 '-x+1/2, y+1/2, -z'                                                            
 'x+1/2, -y+1/2, -z'                                                            
                                                                                
_cell_length_a    23.3536                                                       
_cell_length_b     9.0434                                                       
_cell_length_c     4.9939                                                       
_cell_angle_alpha  90.000                                                       
_cell_angle_beta   90.000                                                       
_cell_angle_gamma  90.000                                                       
                                                                                
_shelx_F_squared_multiplier     1.000                                           
                                                                                
loop_                                                                           
 _refln_index_h                                                                 
 _refln_index_k                                                                 
 _refln_index_l                                                                 
 _refln_F_squared_calc                                                          
 _refln_F_squared_meas                                                          
 _refln_F_squared_sigma                                                         
 _refln_observed_status                                                         
   4   0   0       1047.56       1115.96        16.46 o                         
   6   0   0       1146.67       1209.77         9.86 o                         
   8   0   0          6.46         11.09         0.77 o                         
  10   0   0       2841.91       2904.96        17.06 o                         
  12   0   0       7089.54       7016.68        36.92 o                         
  14   0   0       5187.31       4913.57        33.28 o                         
  16   0   0       8644.24       8149.81        52.80 o                         
  18   0   0       3476.66       3500.26        26.49 o                         
  20   0   0        255.34        250.44         5.20 o                         
  22   0   0        965.61        972.76        15.87 o                         
  24   0   0         29.58         29.41         3.72 o                         
  26   0   0        312.14        315.78        13.29 o                         
  28   0   0       1942.45       1894.86        27.58 o                         
  30   0   0       1160.90       1145.79        21.19 o                         
  32   0   0         80.55         74.64        11.14 o                         
   3   1   0        563.36        585.89         2.85 o                         
   4   1   0       6058.91       5864.65        33.88 o                         
   5   1   0        278.03        312.01         2.03 o                         
   6   1   0       1277.63       1376.09         5.84 o                         
   7   1   0        493.08        540.54         2.85 o                         
   8   1   0       1114.76       1154.86         5.32 o                         
   9   1   0         26.32         27.14         0.76 o                         
  10   1   0        589.35        571.65         3.51 o                         
  11   1   0         11.50         13.58         0.71 o                         
  12   1   0       1722.97       1663.62         7.98 o                         
  13   1   0        791.55        827.61         5.16 o                         
  14   1   0         29.33         37.14         1.06 o                         
  15   1   0          0.09          1.05         0.67 o                         
  16   1   0         92.91         86.49         1.98 o                         
  17   1   0        509.90        553.56         7.20 o                         
  18   1   0       9590.85       9094.41        41.76 o                         
  19   1   0        235.06        388.48         8.54 o                         
  20   1   0          7.74          9.74         1.18 o                         
  21   1   0          0.86          3.71         0.99 o                         
  22   1   0        404.28        379.59         5.49 o                         
  23   1   0         77.69         81.42         2.79 o                         
  24   1   0          2.47          7.89         1.72 o                         
  25   1   0         47.97         44.64         2.51 o                         
  26   1   0        296.14        288.99         7.62 o                         
  27   1   0          4.01         17.08         2.27 o                         
  28   1   0        430.06        428.51         8.42 o                         
  29   1   0          5.19         11.43         2.48 o                         
  30   1   0         15.31         13.28         3.73 o                         
  31   1   0         43.69         43.39         3.63 o                         
  32   1   0         14.29         17.27         2.63 o                         
   0   2   0       7197.22       6867.13        30.71 o                         
   1   2   0       4535.90       4359.83        13.80 o                         
   2   2   0       3858.83       3797.29        11.05 o                         
   3   2   0        517.41        506.00         2.11 o                         
   4   2   0        254.87        286.74         2.37 o                         
   5   2   0      10878.07      10043.10        41.82 o                         
   6   2   0       7271.56       6613.85        28.78 o                         
   7   2   0         14.42         20.59         1.03 o                         
   8   2   0       8212.94       7433.10        33.67 o                         
   9   2   0       1100.35       1125.32         5.68 o                         
  10   2   0       6505.22       6216.39        25.70 o                         
  11   2   0       3471.08       3517.82        15.51 o                         
  12   2   0       1815.13       1824.68         9.18 o                         
  13   2   0        742.48        772.08         5.46 o                         
  14   2   0        125.12        121.48         2.01 o                         
  15   2   0        933.34        952.79         8.23 o                         
  16   2   0         10.98         14.54         1.89 o                         
  17   2   0       2343.79       2286.40        12.50 o                         
  18   2   0       1031.69       1053.27         8.67 o                         
  19   2   0        197.97        203.30         4.32 o                         
  20   2   0       1272.76       1271.05         8.84 o                         
  21   2   0          1.06         39.15         3.10 o                         
  22   2   0       3213.00       3112.21        20.13 o                         
  23   2   0        132.98        184.85         5.90 o                         
  24   2   0       2371.21       2323.77        16.96 o                         
  25   2   0        107.53        160.83         4.87 o                         
  26   2   0       1903.63       1927.00        17.77 o                         
  27   2   0          0.37         28.27         3.09 o                         
  28   2   0        350.65        351.22        10.80 o                         
  29   2   0          9.69         14.98         2.72 o                         
  30   2   0         39.21         41.51         3.92 o                         
  31   2   0         68.58         64.74         5.64 o                         
  32   2   0         30.28         22.29         3.95 o                         
   1   3   0          1.21          0.99         0.37 o                         
   2   3   0       1520.07       1501.38         6.48 o                         
   3   3   0        127.49        146.91         1.42 o                         
   4   3   0       6605.22       6601.69        23.62 o                         
   5   3   0        215.14        222.45         2.30 o                         
   6   3   0        751.78        785.55         4.82 o                         
   7   3   0         44.42         47.77         0.99 o                         
   8   3   0        208.78        247.80         2.33 o                         
   9   3   0        147.63        160.94         2.44 o                         
  10   3   0         63.60         59.40         1.18 o                         
  11   3   0        114.07        103.88         1.64 o                         
  12   3   0       1638.90       1603.84         8.06 o                         
  13   3   0          9.08         10.44         0.73 o                         
  14   3   0         10.18         11.38         0.78 o                         
  15   3   0        196.57        182.87         2.22 o                         
  16   3   0        129.14        123.86         2.10 o                         
  17   3   0        127.98        137.03         2.53 o                         
  18   3   0       1754.39       1729.93        10.85 o                         
  19   3   0        845.80        829.61         7.32 o                         
  20   3   0       1020.38        995.69         9.23 o                         
  21   3   0        150.16        161.72         3.65 o                         
  22   3   0        706.93        703.53         7.54 o                         
  23   3   0        616.23        633.13         7.60 o                         
  24   3   0        114.72        112.92         3.64 o                         
  25   3   0         12.01         14.54         2.00 o                         
  26   3   0        480.23        454.02         9.50 o                         
  27   3   0         19.74         26.92         3.01 o                         
  28   3   0        273.18        260.68         8.53 o                         
  29   3   0         78.62         83.60         8.45 o                         
  30   3   0         50.22         52.95         5.35 o                         
  31   3   0          7.60          7.52         3.41 o                         
   0   4   0       5756.76       5810.24        49.18 o                         
   1   4   0        823.52        793.85         6.11 o                         
   2   4   0       8122.48       7952.39        33.35 o                         
   3   4   0          2.31         10.47         3.11 o                         
   4   4   0       6142.78       5993.64        23.56 o                         
   5   4   0        150.65        138.33         2.47 o                         
   6   4   0       1803.40       1851.88         8.03 o                         
   7   4   0         55.26         56.09         1.29 o                         
   8   4   0        485.19        505.31         3.71 o                         
   9   4   0         37.74         35.98         1.30 o                         
  10   4   0       1095.77       1088.83         6.70 o                         
  11   4   0         84.06         79.67         1.89 o                         
  12   4   0        699.77        678.06         5.50 o                         
  13   4   0          0.51          4.51         1.63 o                         
  14   4   0       3998.64       3917.93        18.41 o                         
  15   4   0        709.61        735.32         5.38 o                         
  16   4   0       3789.09       3630.99        19.48 o                         
  17   4   0          2.83          6.15         1.64 o                         
  18   4   0        445.43        454.20         5.08 o                         
  19   4   0        186.75        200.14         4.31 o                         
  20   4   0        386.46        401.68         6.27 o                         
  21   4   0        605.04        608.54         9.06 o                         
  22   4   0         65.00         69.62         3.32 o                         
  23   4   0         92.09         99.52         4.28 o                         
  24   4   0         36.80         34.50         2.81 o                         
  25   4   0        273.54        265.30         8.04 o                         
  26   4   0         26.24         18.57         2.65 o                         
  27   4   0        321.22        324.13         9.69 o                         
  28   4   0        190.28        195.78         8.19 o                         
  29   4   0          0.03          3.56         3.63 o                         
  30   4   0        672.55        697.74        18.94 o                         
  31   4   0         57.53         78.89         6.69 o                         
   1   5   0          5.26          4.76         0.80 o                         
   2   5   0       6898.25       6971.10        28.84 o                         
   3   5   0        432.96        474.30         3.83 o                         
   4   5   0       3856.34       4056.11        19.08 o                         
   5   5   0         50.37         45.40         1.52 o                         
   6   5   0         65.56         60.61         1.24 o                         
   7   5   0        863.69        848.60         5.67 o                         
   8   5   0         25.21         29.72         1.38 o                         
   9   5   0       1515.78       1528.06         8.82 o                         
  10   5   0       1272.42       1230.30         8.98 o                         
  11   5   0          0.42          2.92         0.93 o                         
  12   5   0         33.02         33.04         1.51 o                         
  13   5   0       1076.07       1060.46         8.51 o                         
  14   5   0          5.20          5.86         0.95 o                         
  15   5   0        282.20        276.97         4.56 o                         
  16   5   0        196.18        169.32         3.27 o                         
  17   5   0        248.50        265.78         3.90 o                         
  18   5   0        720.10        715.56         8.13 o                         
  19   5   0        109.59        108.40         3.78 o                         
  20   5   0       1647.89       1607.92        20.98 o                         
  21   5   0        108.43        120.57         5.77 o                         
  22   5   0         73.24         64.37         4.67 o                         
  23   5   0        224.66        219.85         7.45 o                         
  24   5   0        120.30        120.63         5.72 o                         
  25   5   0         19.32         18.52         2.89 o                         
  26   5   0        496.28        486.43        10.55 o                         
  27   5   0        108.12        105.62         5.20 o                         
  28   5   0         16.69         17.40         3.19 o                         
  29   5   0        344.79        339.44        10.64 o                         
  30   5   0         28.72         31.19         3.96 o                         
   0   6   0         21.61         19.78         1.56 o                         
   1   6   0        376.97        368.27         3.77 o                         
   2   6   0          6.11         17.79         1.13 o                         
   3   6   0          9.35          9.23         0.78 o                         
   4   6   0       2374.18       2429.44        12.35 o                         
   5   6   0       1014.51        986.90         8.06 o                         
   6   6   0        693.71        727.53         5.43 o                         
   7   6   0         22.88         18.21         2.27 o                         
   8   6   0       4121.76       4027.87        21.86 o                         
   9   6   0        455.94        421.81         4.65 o                         
  10   6   0        369.52        359.01         4.09 o                         
  11   6   0        487.49        491.51         8.48 o                         
  12   6   0        554.65        549.86         6.23 o                         
  13   6   0        142.59        134.82         3.03 o                         
  14   6   0        298.67        302.41         6.29 o                         
  15   6   0        279.96        264.29         5.28 o                         
  16   6   0        167.89        171.15         4.84 o                         
  17   6   0          0.28          0.00         1.80 o                         
  18   6   0        395.90        383.24         8.47 o                         
  19   6   0          1.00          4.29         2.34 o                         
  20   6   0       1004.25        972.70        18.06 o                         
  21   6   0        704.36        707.19        14.79 o                         
  22   6   0       1399.80       1412.41        20.40 o                         
  23   6   0        157.77        153.44         6.70 o                         
  24   6   0        932.77        901.88        25.17 o                         
  25   6   0        135.15        131.20         6.46 o                         
  26   6   0        642.27        631.91        12.62 o                         
  27   6   0        137.40        128.80         5.96 o                         
  28   6   0        102.86        101.45         6.17 o                         
   1   7   0         48.55         46.46         1.51 o                         
   2   7   0        664.50        646.25         5.59 o                         
   3   7   0       1706.04       1791.23        10.82 o                         
   4   7   0         68.94         90.18         3.27 o                         
   5   7   0       1335.22       1306.36        10.93 o                         
   6   7   0        297.30        307.60         4.73 o                         
   7   7   0       1462.46       1451.47        11.82 o                         
   8   7   0        747.90        716.29         7.69 o                         
   9   7   0        831.10        857.90         8.53 o                         
  10   7   0         70.35         73.39         2.42 o                         
  11   7   0         10.27         11.31         2.08 o                         
  12   7   0          5.58          6.53         1.76 o                         
  13   7   0       1564.18       1501.29        14.12 o                         
  14   7   0          0.35          2.59         1.49 o                         
  15   7   0        734.01        736.61        10.74 o                         
  16   7   0        408.48        381.51         7.68 o                         
  17   7   0         12.31         14.10         3.63 o                         
  18   7   0         59.17         56.73         4.73 o                         
  19   7   0        501.30        483.45        10.17 o                         
  20   7   0        244.13        240.46         7.32 o                         
  21   7   0         30.06         32.02         3.90 o                         
  22   7   0          9.77          7.68         3.02 o                         
  23   7   0        472.59        482.00        12.02 o                         
  24   7   0        414.69        457.95        11.89 o                         
  25   7   0          5.95          6.98         2.82 o                         
  26   7   0         51.20         49.54         4.50 o                         
  27   7   0        145.87        143.12         8.15 o                         
   0   8   0        166.85        179.97         3.99 o                         
   1   8   0        285.77        292.69         4.25 o                         
   2   8   0       2910.38       2942.38        18.44 o                         
   3   8   0         24.43         27.12         1.77 o                         
   4   8   0        847.53        815.52         8.57 o                         
   5   8   0        433.72        454.75         6.24 o                         
   6   8   0       1333.79       1332.49        12.75 o                         
   7   8   0         28.88         29.34         1.95 o                         
   8   8   0        285.87        273.13         4.87 o                         
   9   8   0        220.70        218.31         5.00 o                         
  10   8   0       1116.23       1111.35        11.98 o                         
  11   8   0         70.70         72.41         3.12 o                         
  12   8   0        309.43        317.22         6.21 o                         
  13   8   0        881.36        887.91        10.85 o                         
  14   8   0       1476.80       1469.38        18.09 o                         
  15   8   0         69.15         71.33         4.12 o                         
  16   8   0         44.61         51.06         3.71 o                         
  17   8   0          1.39          3.06         2.22 o                         
  18   8   0        683.60        684.58        12.54 o                         
  19   8   0         89.01         83.37         4.84 o                         
  20   8   0       1218.27       1250.19        19.05 o                         
  21   8   0        328.21        324.97         9.02 o                         
  22   8   0          1.69          0.00         2.68 o                         
  23   8   0        238.86        233.59        11.02 o                         
  24   8   0         67.33         54.51         4.71 o                         
  25   8   0        162.44        163.59         7.65 o                         
   1   9   0        109.11        111.53         3.45 o                         
   2   9   0       1013.55        975.50        10.37 o                         
   3   9   0          0.84          1.57         1.55 o                         
   4   9   0        183.24        201.89         5.30 o                         
   5   9   0        490.17        492.23         7.71 o                         
   6   9   0         49.50         47.34         2.92 o                         
   7   9   0         16.13         11.20         1.81 o                         
   8   9   0         80.31         71.11         3.32 o                         
   9   9   0         51.05         57.22         3.13 o                         
  10   9   0        148.86        137.96         4.56 o                         
  11   9   0         10.21         10.62         2.93 o                         
  12   9   0        112.37        111.12         4.82 o                         
  13   9   0          4.65          3.98         2.18 o                         
  14   9   0         10.67         10.74         2.60 o                         
  15   9   0          3.31          1.55         2.25 o                         
  16   9   0        104.21        107.62         8.02 o                         
  17   9   0        829.99        858.53        14.49 o                         
  18   9   0        282.56        281.56         8.32 o                         
  19   9   0          2.51          4.36         2.42 o                         
  20   9   0          7.89         10.71         2.47 o                         
  21   9   0         12.55         16.77         3.11 o                         
  22   9   0         51.69         47.26         5.24 o                         
  23   9   0        312.33        331.21        10.77 o                         
   0  10   0        442.10        415.56         9.76 o                         
   1  10   0        285.05        285.22         5.68 o                         
   2  10   0        193.66        182.42         6.58 o                         
   3  10   0         19.64         19.24         2.10 o                         
   4  10   0        471.02        471.14         8.56 o                         
   5  10   0        145.69        141.57         5.73 o                         
   6  10   0        332.08        352.06         8.45 o                         
   7  10   0        111.56        122.04         5.16 o                         
   8  10   0        262.49        273.77         8.05 o                         
   9  10   0        357.28        358.10         8.69 o                         
  10  10   0         39.95         40.09         3.43 o                         
  11  10   0        128.15        133.41         6.49 o                         
  12  10   0        559.09        560.40        15.86 o                         
  13  10   0        340.55        330.07        13.24 o                         
  14  10   0        136.44        129.96         7.41 o                         
  15  10   0          0.89          6.38         3.22 o                         
  16  10   0       1231.33       1262.29        21.32 o                         
  17  10   0        219.98        223.58        10.69 o                         
  18  10   0        251.49        254.96        12.12 o                         
  19  10   0        248.72        251.29         9.60 o                         
  20  10   0        125.27        145.55         7.60 o                         
   1  11   0         90.64         95.44         3.62 o                         
   2  11   0          0.34          1.97         1.78 o                         
   3  11   0         59.51         51.07         3.72 o                         
   4  11   0         12.50          6.69         2.23 o                         
   5  11   0         33.43         31.37         2.93 o                         
   6  11   0         71.11         57.45         5.14 o                         
   7  11   0         19.90         22.93         2.82 o                         
   8  11   0          6.17          5.25         2.29 o                         
   9  11   0        272.45        280.66         9.33 o                         
  10  11   0         16.47         15.43         3.39 o                         
  11  11   0          5.30          1.21         2.62 o                         
  12  11   0        253.67        274.18        12.07 o                         
  13  11   0        105.78        105.08         6.46 o                         
  14  11   0        144.36        137.45         7.17 o                         
  15  11   0          0.40          2.38         2.95 o                         
  16  11   0          6.70          4.22         3.35 o                         
   0  12   0          4.94          0.00         3.95 o                         
   1  12   0         35.37         38.15         3.72 o                         
   2  12   0         10.06          8.35         2.40 o                         
   3  12   0        118.86        129.55         5.35 o                         
   4  12   0       1186.00       1175.00        16.26 o                         
   5  12   0         24.34         26.12         3.04 o                         
   6  12   0       1100.57       1129.05        16.71 o                         
   7  12   0          0.23          4.77         2.61 o                         
   8  12   0        786.69        785.37        16.53 o                         
   9  12   0        226.44        239.64         9.26 o                         
  10  12   0        363.12        376.32        11.56 o                         
   0   0   1        649.88        683.82         4.68 o                         
   1   0   1        912.97        965.10         5.82 o                         
   2   0   1        128.99        143.86         1.21 o                         
   3   0   1        351.39        372.50         2.31 o                         
   4   0   1       1686.34       1806.26         8.16 o                         
   5   0   1       5914.42       5772.58        34.18 o                         
   6   0   1        890.28        960.62         6.69 o                         
   7   0   1      13019.11      11835.42       138.72 o                         
   8   0   1      27625.52      23852.15       171.93 o                         
   9   0   1       5789.23       5512.05        27.81 o                         
  10   0   1        135.35        147.56         1.96 o                         
  11   0   1       1170.24       1109.50         7.61 o                         
  12   0   1        254.20        252.69         2.57 o                         
  13   0   1         25.90         31.26         1.24 o                         
  14   0   1        543.56        537.82         4.81 o                         
  15   0   1        119.94        109.12         1.93 o                         
  16   0   1          4.93          3.45         0.69 o                         
  17   0   1         36.41         42.80         1.34 o                         
  18   0   1          5.24         23.77         4.53 o                         
  19   0   1       6541.66       6248.31        31.79 o                         
  20   0   1        329.33        413.47        13.63 o                         
  21   0   1       1994.46       2028.91        15.24 o                         
  22   0   1        274.71        300.17         7.05 o                         
  23   0   1       1598.07       1593.98        13.45 o                         
  24   0   1        133.65        159.42         4.43 o                         
  25   0   1        624.53        628.91         9.83 o                         
  26   0   1        491.94        540.04         9.28 o                         
  27   0   1        290.74        298.32         7.35 o                         
  28   0   1        632.02        647.07        11.89 o                         
  29   0   1         22.65         34.10         3.85 o                         
  30   0   1          1.25          2.66         2.73 o                         
  31   0   1        108.59        103.28         6.08 o                         
  32   0   1         21.62         26.29         4.22 o                         
 -32   1   1         32.21         37.74         4.16 o                         
 -31   1   1         56.61         55.51         5.86 o                         
 -30   1   1        143.42        140.16         5.96 o                         
 -29   1   1        105.57        110.64         6.91 o                         
 -28   1   1          1.12          3.39         2.32 o                         
 -27   1   1        213.55        221.18         6.87 o                         
 -26   1   1        467.05        466.21         9.69 o                         
 -25   1   1        226.77        231.39         5.33 o                         
 -24   1   1        121.58        116.02         3.78 o                         
 -23   1   1         95.23         93.71         3.38 o                         
 -22   1   1         23.35         22.34         2.04 o                         
 -21   1   1        212.52        215.15         3.88 o                         
 -20   1   1         71.83         82.63         2.32 o                         
 -19   1   1       1661.81       1615.81        10.94 o                         
 -18   1   1        333.51        331.72         4.18 o                         
 -17   1   1        367.19        368.64         4.31 o                         
 -16   1   1        313.62        309.21         4.47 o                         
 -15   1   1         17.94         18.43         1.10 o                         
 -14   1   1        637.21        658.99         5.67 o                         
 -13   1   1        865.17        868.28         7.46 o                         
 -12   1   1        562.54        585.29         5.96 o                         
 -11   1   1        689.27        717.87         5.70 o                         
 -10   1   1       6542.69       6723.85        31.54 o                         
  -9   1   1       3053.70       3104.75        16.37 o                         
  -8   1   1       3888.85       3904.06        19.59 o                         
  -7   1   1         43.42         47.60         1.16 o                         
  -6   1   1        243.80        272.12         4.03 o                         
  -5   1   1       2832.94       2912.11        18.02 o                         
  -4   1   1        591.61        624.60         4.59 o                         
  -3   1   1       1871.31       1832.81         9.17 o                         
  -2   1   1       1551.13       1605.35         7.17 o                         
  -1   1   1       8138.62       7706.54        42.44 o                         
   0   1   1       1314.28       1293.22         5.60 o                         
   1   1   1       8160.52       7731.56        50.51 o                         
   2   1   1       1533.96       1598.81         6.46 o                         
   3   1   1       1892.40       1838.41         9.51 o                         
   4   1   1        586.44        619.57         4.52 o                         
   5   1   1       2768.56       2837.36        16.94 o                         
   6   1   1        248.26        278.94         3.10 o                         
   7   1   1         45.70         50.92         1.38 o                         
   8   1   1       3872.26       3911.92        20.55 o                         
   9   1   1       2999.40       3051.06        16.75 o                         
  10   1   1       6546.16       6697.98        33.35 o                         
  11   1   1        725.11        751.30         5.85 o                         
  12   1   1        567.65        582.07         7.64 o                         
  13   1   1        899.78        888.18         7.77 o                         
  14   1   1        636.37        653.86         6.58 o                         
  15   1   1         18.84         20.55         1.41 o                         
  16   1   1        306.97        293.70         5.48 o                         
  17   1   1        369.00        370.83         4.35 o                         
  18   1   1        340.31        343.39         4.25 o                         
  19   1   1       1689.41       1641.69        11.31 o                         
  20   1   1         72.96         95.12         4.01 o                         
  21   1   1        211.79        217.27         4.08 o                         
  22   1   1         24.14         29.65         2.09 o                         
  23   1   1         97.27         99.97         3.12 o                         
  24   1   1        119.34        113.15         3.69 o                         
  25   1   1        221.23        220.43         5.15 o                         
  26   1   1        468.38        469.80         8.58 o                         
  27   1   1        207.02        203.40         6.56 o                         
  28   1   1          1.30          6.15         2.43 o                         
  29   1   1        108.72        108.77         5.10 o                         
  30   1   1        141.24        148.39         6.17 o                         
  31   1   1         57.47         51.60         5.78 o                         
  32   1   1         32.40         32.96         3.96 o                         
 -32   2   1        219.52        236.73         8.47 o                         
 -31   2   1        716.28        666.32        19.74 o                         
 -30   2   1        183.26        211.67         7.40 o                         
 -29   2   1       1031.97       1025.29        16.04 o                         
 -28   2   1        373.21        406.51         9.66 o                         
 -27   2   1        433.02        445.62         8.78 o                         
 -26   2   1        281.76        284.33         6.90 o                         
 -25   2   1         95.82        100.39         4.18 o                         
 -24   2   1        359.19        357.10         7.31 o                         
 -23   2   1        180.52        185.93         4.62 o                         
 -22   2   1        154.97        155.23         3.75 o                         
 -21   2   1        171.20        169.78         4.51 o                         
 -20   2   1       1140.93       1110.35         9.41 o                         
 -19   2   1        205.91        220.60         3.80 o                         
 -18   2   1        733.57        757.12         7.24 o                         
 -17   2   1       3237.85       3123.72        17.44 o                         
 -16   2   1        621.66        643.06         6.00 o                         
 -15   2   1       2986.42       2870.68        15.93 o                         
 -14   2   1       1353.93       1337.72         9.04 o                         
 -13   2   1       2652.33       2572.86        13.66 o                         
 -12   2   1        595.05        575.60         4.76 o                         
 -11   2   1       1242.31       1270.69         7.74 o                         
 -10   2   1       2627.12       2647.91        13.19 o                         
  -9   2   1       1028.98       1110.20         6.70 o                         
  -8   2   1       2159.74       2326.31        11.67 o                         
  -7   2   1       1815.00       1966.24         8.89 o                         
  -6   2   1        233.61        260.99         3.31 o                         
  -5   2   1       5615.56       5763.52        33.35 o                         
  -4   2   1       1906.10       2022.71         9.81 o                         
  -3   2   1       5988.36       5828.89        23.59 o                         
  -2   2   1       5600.71       5538.17        24.71 o                         
  -1   2   1      10038.61       9314.48        54.71 o                         
   0   2   1       1682.29       1747.41         9.81 o                         
   1   2   1      10076.35       9343.26        40.04 o                         
   2   2   1       5684.46       5649.97        28.89 o                         
   3   2   1       5814.71       5718.39        35.36 o                         
   4   2   1       1965.44       2072.47        11.83 o                         
   5   2   1       5612.17       5691.80        26.81 o                         
   6   2   1        248.75        268.51         4.24 o                         
   7   2   1       1834.06       1974.80        15.89 o                         
   8   2   1       2126.80       2268.56        13.92 o                         
   9   2   1       1036.88       1111.85         8.13 o                         
  10   2   1       2613.91       2648.21        14.96 o                         
  11   2   1       1239.93       1278.87         7.91 o                         
  12   2   1        562.44        531.21         4.34 o                         
  13   2   1       2746.37       2646.34        14.21 o                         
  14   2   1       1371.64       1359.95         9.50 o                         
  15   2   1       2904.91       2809.37        18.13 o                         
  16   2   1        636.80        656.63         6.81 o                         
  17   2   1       3201.36       3095.78        18.94 o                         
  18   2   1        710.76        742.34         7.22 o                         
  19   2   1        194.42        213.62         3.71 o                         
  20   2   1       1160.17       1112.16        10.84 o                         
  21   2   1        165.20        179.33         4.17 o                         
  22   2   1        152.42        143.71         3.52 o                         
  23   2   1        198.88        202.18         4.69 o                         
  24   2   1        348.29        349.07         7.03 o                         
  25   2   1        112.67        117.29         4.27 o                         
  26   2   1        274.70        277.07         6.92 o                         
  27   2   1        393.04        398.76         8.22 o                         
  28   2   1        380.53        398.97         9.71 o                         
  29   2   1       1057.28       1063.42        16.41 o                         
  30   2   1        192.29        210.45         7.41 o                         
  31   2   1        706.89        702.53        13.61 o                         
  32   2   1        222.36        220.49         8.83 o                         
 -31   3   1         80.34         80.51         4.93 o                         
 -30   3   1        134.79        132.42         5.95 o                         
 -29   3   1         84.37         84.14         4.83 o                         
 -28   3   1         65.80         70.80         3.98 o                         
 -27   3   1        261.35        272.69         7.04 o                         
 -26   3   1        431.78        453.33         8.89 o                         
 -25   3   1        123.89        119.00         4.61 o                         
 -24   3   1        400.24        399.23         7.13 o                         
 -23   3   1        206.99        208.30         5.08 o                         
 -22   3   1        134.08        139.60         4.30 o                         
 -21   3   1          7.68          7.81         1.31 o                         
 -20   3   1        248.05        250.78         3.89 o                         
 -19   3   1        590.43        562.02         5.83 o                         
 -18   3   1         45.78         51.08         1.85 o                         
 -17   3   1        990.44        952.99         7.89 o                         
 -16   3   1        413.74        405.64         4.79 o                         
 -15   3   1         26.85         36.35         1.98 o                         
 -14   3   1        645.98        677.79         6.01 o                         
 -13   3   1        103.81        101.97         2.24 o                         
 -12   3   1        534.78        552.22         4.53 o                         
 -11   3   1        412.85        388.91         3.60 o                         
 -10   3   1        479.94        512.56         4.51 o                         
  -9   3   1        182.69        195.65         2.10 o                         
  -8   3   1       1063.63       1092.05         6.71 o                         
  -7   3   1       1587.82       1624.49         8.94 o                         
  -6   3   1        605.34        613.73         4.82 o                         
  -5   3   1        582.25        557.09         4.45 o                         
  -4   3   1       5049.12       5084.59        21.91 o                         
  -3   3   1        243.22        229.97         2.77 o                         
  -2   3   1       1264.73       1316.18         9.24 o                         
  -1   3   1        227.47        239.21         2.55 o                         
   0   3   1       3299.75       3639.62        16.28 o                         
   1   3   1        221.54        233.81         2.55 o                         
   2   3   1       1263.41       1307.56         8.25 o                         
   3   3   1        260.70        246.56         2.96 o                         
   4   3   1       5032.12       5069.48        22.99 o                         
   5   3   1        587.02        562.59         4.29 o                         
   6   3   1        626.87        636.63         4.66 o                         
   7   3   1       1589.20       1605.28        16.38 o                         
   8   3   1       1091.12       1115.87         6.99 o                         
   9   3   1        172.55        184.62         2.50 o                         
  10   3   1        483.84        502.85         4.07 o                         
  11   3   1        420.31        394.68         3.78 o                         
  12   3   1        529.04        543.45         5.22 o                         
  13   3   1        112.57        106.95         1.68 o                         
  14   3   1        629.51        639.23         6.48 o                         
  15   3   1         26.60         28.56         1.36 o                         
  16   3   1        404.97        396.02         4.61 o                         
  17   3   1        974.92        932.27         9.09 o                         
  18   3   1         47.33         52.05         2.12 o                         
  19   3   1        589.46        573.40         6.70 o                         
  20   3   1        239.76        244.14         4.37 o                         
  21   3   1          8.64          8.06         1.34 o                         
  22   3   1        131.57        135.43         4.34 o                         
  23   3   1        201.94        199.88         5.33 o                         
  24   3   1        406.25        406.77         7.21 o                         
  25   3   1        133.84        132.88         4.35 o                         
  26   3   1        431.82        449.24         7.90 o                         
  27   3   1        266.14        260.68         6.26 o                         
  28   3   1         70.29         76.40         4.06 o                         
  29   3   1         88.45         89.31         4.92 o                         
  30   3   1        131.87        127.15         6.63 o                         
  31   3   1         81.97         86.94         5.78 o                         
 -30   4   1         32.94         34.35         4.75 o                         
 -29   4   1        140.58        148.55         6.30 o                         
 -28   4   1        273.24        264.99         8.10 o                         
 -27   4   1        271.66        273.02         7.18 o                         
 -26   4   1        333.71        338.88        10.27 o                         
 -25   4   1        836.85        836.85        11.15 o                         
 -24   4   1        144.94        147.76         4.92 o                         
 -23   4   1       1478.12       1493.50        15.19 o                         
 -22   4   1        231.71        246.75         5.10 o                         
 -21   4   1       1946.89       1898.60        15.53 o                         
 -20   4   1       1073.40       1049.93        10.60 o                         
 -19   4   1        143.10        147.97         3.75 o                         
 -18   4   1         62.00         59.89         2.43 o                         
 -17   4   1        382.15        380.82         4.73 o                         
 -16   4   1        122.47        110.50         2.53 o                         
 -15   4   1        729.08        737.88         6.59 o                         
 -14   4   1        297.23        287.65         2.96 o                         
 -13   4   1        950.88        969.08         6.90 o                         
 -12   4   1        905.40        877.91         6.07 o                         
 -11   4   1        721.28        711.25         4.75 o                         
 -10   4   1        884.11        847.90         5.95 o                         
  -9   4   1       1145.46       1114.77         8.04 o                         
  -8   4   1       1587.79       1632.57        10.36 o                         
  -7   4   1       2861.35       2879.61        16.86 o                         
  -6   4   1        847.65        862.30         7.26 o                         
  -5   4   1       2096.69       2018.34        12.80 o                         
  -4   4   1        487.97        465.74         4.29 o                         
  -3   4   1       3059.06       3077.28        15.49 o                         
  -2   4   1       1080.83       1132.42         8.17 o                         
  -1   4   1         11.75         16.39         1.48 o                         
   0   4   1        911.81        928.77         6.21 o                         
   1   4   1         17.40         19.43         0.91 o                         
   2   4   1       1115.48       1170.26         7.21 o                         
   3   4   1       3052.53       3056.42        15.53 o                         
   4   4   1        467.74        449.02         4.05 o                         
   5   4   1       2013.76       1929.27         9.82 o                         
   6   4   1        837.09        857.76         5.26 o                         
   7   4   1       3004.78       3008.52        14.01 o                         
   8   4   1       1581.57       1612.28         9.63 o                         
   9   4   1       1087.65       1058.95         9.03 o                         
  10   4   1        869.60        845.14         6.99 o                         
  11   4   1        732.61        718.69         4.62 o                         
  12   4   1        907.81        886.73         5.89 o                         
  13   4   1        943.37        959.21         6.16 o                         
  14   4   1        313.22        307.41         4.25 o                         
  15   4   1        751.79        778.50         8.42 o                         
  16   4   1        118.52        116.70         3.22 o                         
  17   4   1        387.56        393.69         4.93 o                         
  18   4   1         74.51         66.00         2.54 o                         
  19   4   1        150.29        152.38         3.67 o                         
  20   4   1       1034.11       1035.41        10.30 o                         
  21   4   1       1912.01       1903.84        19.07 o                         
  22   4   1        224.90        241.53         5.47 o                         
  23   4   1       1486.95       1478.27        14.79 o                         
  24   4   1        152.77        158.19         4.73 o                         
  25   4   1        859.04        873.68        12.42 o                         
  26   4   1        341.08        341.93         7.71 o                         
  27   4   1        268.68        266.94         7.76 o                         
  28   4   1        274.10        272.73         7.96 o                         
  29   4   1        130.52        139.19         6.39 o                         
  30   4   1         33.34         33.52         3.71 o                         
 -29   5   1         37.80         41.29         4.47 o                         
 -28   5   1        284.31        288.53         9.83 o                         
 -27   5   1          2.17          1.10         2.67 o                         
 -26   5   1        147.87        143.32         6.02 o                         
 -25   5   1        116.23        104.67         4.63 o                         
 -24   5   1        312.44        302.12         7.30 o                         
 -23   5   1         38.48         37.04         2.71 o                         
 -22   5   1        971.28        963.23        11.75 o                         
 -21   5   1        204.75        207.68         5.22 o                         
 -20   5   1         45.50         49.70         2.42 o                         
 -19   5   1        370.83        364.50         5.73 o                         
 -18   5   1        466.71        462.69         6.36 o                         
 -17   5   1       1105.89       1034.14        10.28 o                         
 -16   5   1        233.17        238.52         4.56 o                         
 -15   5   1        185.52        181.51         4.37 o                         
 -14   5   1        463.67        443.76         6.00 o                         
 -13   5   1          9.67         12.56         1.25 o                         
 -12   5   1        950.29        971.65         8.79 o                         
 -11   5   1        336.87        337.60         4.77 o                         
 -10   5   1       1243.26       1250.42        10.18 o                         
  -9   5   1        753.06        777.14         7.46 o                         
  -8   5   1        706.98        685.87         6.83 o                         
  -7   5   1        121.33        126.32         2.78 o                         
  -6   5   1       1437.66       1408.06         9.64 o                         
  -5   5   1        916.18        934.10         6.67 o                         
  -4   5   1        396.63        412.07         3.87 o                         
  -3   5   1       1841.55       1980.69        10.69 o                         
  -2   5   1       1295.39       1343.26         9.81 o                         
  -1   5   1        138.22        163.45         3.40 o                         
   0   5   1        326.17        240.24         3.01 o                         
   1   5   1        140.01        155.93         2.41 o                         
   2   5   1       1301.21       1344.24         7.71 o                         
   3   5   1       1848.52       1957.17        10.05 o                         
   4   5   1        398.40        414.65         3.98 o                         
   5   5   1        921.98        922.08         7.04 o                         
   6   5   1       1420.98       1366.59         8.58 o                         
   7   5   1        127.30        122.18         1.99 o                         
   8   5   1        715.61        689.32         6.32 o                         
   9   5   1        753.40        776.74         5.36 o                         
  10   5   1       1260.82       1257.60         7.41 o                         
  11   5   1        327.85        315.32         4.75 o                         
  12   5   1        937.63        936.48         6.48 o                         
  13   5   1          8.30          8.98         0.82 o                         
  14   5   1        466.99        452.37         5.20 o                         
  15   5   1        186.37        183.76         3.83 o                         
  16   5   1        224.71        230.52         4.34 o                         
  17   5   1       1110.99       1052.95        10.45 o                         
  18   5   1        470.05        457.52         6.41 o                         
  19   5   1        364.91        358.00         5.71 o                         
  20   5   1         49.58         47.02         3.10 o                         
  21   5   1        197.04        194.55         4.81 o                         
  22   5   1        975.37        992.26        12.86 o                         
  23   5   1         36.67         37.07         3.26 o                         
  24   5   1        310.15        305.13         8.03 o                         
  25   5   1        115.66        119.34         5.30 o                         
  26   5   1        149.92        145.63         8.40 o                         
  27   5   1          1.54          1.11         2.31 o                         
  28   5   1        278.85        272.30         8.21 o                         
  29   5   1         38.48         38.32         4.08 o                         
 -28   6   1        179.05        179.27         8.00 o                         
 -27   6   1        301.24        305.60        10.11 o                         
 -26   6   1        210.07        211.58         7.30 o                         
 -25   6   1        218.29        225.91         7.37 o                         
 -24   6   1        180.17        183.09         5.97 o                         
 -23   6   1        242.12        244.94         6.07 o                         
 -22   6   1         68.69         64.62         3.32 o                         
 -21   6   1         85.22         86.51         3.48 o                         
 -20   6   1        105.48        112.23         3.86 o                         
 -19   6   1        856.55        849.93        10.29 o                         
 -18   6   1        336.94        344.01         6.64 o                         
 -17   6   1        109.43        112.66         3.91 o                         
 -16   6   1        991.90        978.18        11.26 o                         
 -15   6   1       1405.17       1388.13        13.65 o                         
 -14   6   1        167.60        175.59         4.50 o                         
 -13   6   1       1373.03       1378.74        11.70 o                         
 -12   6   1       1561.91       1549.60        12.56 o                         
 -11   6   1       2579.80       2571.92        17.60 o                         
 -10   6   1       1231.90       1225.60        10.56 o                         
  -9   6   1        759.45        779.84         9.20 o                         
  -8   6   1        109.89        120.50         3.45 o                         
  -7   6   1        564.58        543.09         5.53 o                         
  -6   6   1        716.02        727.84         6.54 o                         
  -5   6   1       1391.12       1379.31         8.65 o                         
  -4   6   1       1712.81       1757.21        10.21 o                         
  -3   6   1       2058.84       2059.43        11.42 o                         
  -2   6   1         97.29        107.35         3.88 o                         
  -1   6   1       2346.17       2405.70        15.83 o                         
   0   6   1       1604.77       1565.71        10.95 o                         
   1   6   1       2329.96       2383.52        14.78 o                         
   2   6   1        107.21        111.28         2.03 o                         
   3   6   1       2041.11       2023.39        11.59 o                         
   4   6   1       1736.64       1759.28        11.95 o                         
   5   6   1       1439.87       1401.28        10.28 o                         
   6   6   1        742.93        744.09         8.97 o                         
   7   6   1        594.44        556.51         6.24 o                         
   8   6   1         99.42         94.99         2.08 o                         
   9   6   1        753.84        776.19         7.22 o                         
  10   6   1       1189.81       1193.48         9.46 o                         
  11   6   1       2466.28       2434.52        16.43 o                         
  12   6   1       1550.45       1539.75        11.09 o                         
  13   6   1       1400.30       1386.42        10.35 o                         
  14   6   1        159.32        168.19         3.74 o                         
  15   6   1       1408.07       1379.13        11.33 o                         
  16   6   1       1007.08        996.14         9.83 o                         
  17   6   1        126.04        136.43         4.74 o                         
  18   6   1        339.27        337.45         6.07 o                         
  19   6   1        856.17        843.38        11.28 o                         
  20   6   1        105.55        110.85         4.95 o                         
  21   6   1         68.77         69.32         4.00 o                         
  22   6   1         68.86         67.78         4.06 o                         
  23   6   1        251.32        249.89         7.34 o                         
  24   6   1        177.55        174.12         6.36 o                         
  25   6   1        212.03        204.63         6.95 o                         
  26   6   1        204.17        196.30         7.36 o                         
  27   6   1        295.64        283.10         8.42 o                         
  28   6   1        175.14        174.78         6.88 o                         
 -27   7   1         75.21         72.90         8.15 o                         
 -26   7   1         51.97         48.28         4.04 o                         
 -25   7   1         98.29         87.18         5.07 o                         
 -24   7   1        139.12        138.16         6.02 o                         
 -23   7   1         43.56         42.86         3.33 o                         
 -22   7   1        778.64        768.86        11.48 o                         
 -21   7   1        256.96        257.61         6.46 o                         
 -20   7   1        122.16        115.16         4.40 o                         
 -19   7   1         13.21         13.82         2.31 o                         
 -18   7   1        170.67        172.60         4.97 o                         
 -17   7   1         70.85         73.45         3.40 o                         
 -16   7   1        477.80        476.95         7.89 o                         
 -15   7   1        104.64        107.84         3.82 o                         
 -14   7   1       1018.12       1015.14        11.54 o                         
 -13   7   1        157.68        163.06         4.39 o                         
 -12   7   1        519.44        502.97         6.73 o                         
 -11   7   1        106.42        108.63         3.14 o                         
 -10   7   1        227.75        229.88         4.37 o                         
  -9   7   1         66.94         62.86         2.44 o                         
  -8   7   1       1427.50       1436.73        13.17 o                         
  -7   7   1        147.20        147.53         3.33 o                         
  -6   7   1       1533.34       1500.39        11.90 o                         
  -5   7   1        592.27        580.84         5.70 o                         
  -4   7   1        137.89        133.79         2.65 o                         
  -3   7   1        398.52        401.53         5.16 o                         
  -2   7   1        538.00        549.38         5.71 o                         
  -1   7   1        393.25        407.19         5.14 o                         
   0   7   1       1952.05       1945.95        13.34 o                         
   1   7   1        404.82        419.96         5.29 o                         
   2   7   1        545.32        551.03         6.17 o                         
   3   7   1        397.81        396.17         5.09 o                         
   4   7   1        138.56        125.92         3.16 o                         
   5   7   1        590.84        580.07         6.85 o                         
   6   7   1       1541.68       1504.92        17.59 o                         
   7   7   1        146.95        140.12         3.11 o                         
   8   7   1       1436.44       1450.36        11.15 o                         
   9   7   1         66.20         64.23         2.39 o                         
  10   7   1        221.11        220.96         3.52 o                         
  11   7   1        103.82        107.71         2.81 o                         
  12   7   1        514.24        516.84         6.22 o                         
  13   7   1        151.74        150.45         3.92 o                         
  14   7   1       1016.08        979.07        11.02 o                         
  15   7   1        102.50        104.44         3.61 o                         
  16   7   1        455.07        449.19         7.40 o                         
  17   7   1         74.52         73.29         3.19 o                         
  18   7   1        173.80        162.96         5.52 o                         
  19   7   1         13.35         14.93         2.43 o                         
  20   7   1        125.86        122.78         6.05 o                         
  21   7   1        257.20        248.45         8.51 o                         
  22   7   1        775.83        775.38        15.37 o                         
  23   7   1         44.39         50.54         4.87 o                         
  24   7   1        144.39        144.71         6.94 o                         
  25   7   1         96.41        104.14         6.10 o                         
  26   7   1         52.38         50.87         6.41 o                         
  27   7   1         73.69         78.12         5.69 o                         
 -25   8   1        438.70        448.50        11.23 o                         
 -24   8   1        194.32        199.02         7.43 o                         
 -23   8   1        238.36        249.16         6.88 o                         
 -22   8   1        413.97        402.58         8.52 o                         
 -21   8   1        304.72        291.15         8.92 o                         
 -20   8   1        198.20        194.89         5.84 o                         
 -19   8   1        217.49        223.48         6.56 o                         
 -18   8   1        485.55        483.71        10.79 o                         
 -17   8   1       1017.10       1023.10        14.02 o                         
 -16   8   1         26.16         32.40         2.95 o                         
 -15   8   1        381.05        391.61        10.23 o                         
 -14   8   1        140.31        140.15         4.92 o                         
 -13   8   1        757.91        738.88        11.07 o                         
 -12   8   1        733.29        723.30        11.59 o                         
 -11   8   1        589.26        579.06         8.38 o                         
 -10   8   1        506.77        514.09         7.79 o                         
  -9   8   1        543.70        538.53         7.87 o                         
  -8   8   1         49.13         46.90         2.56 o                         
  -7   8   1        261.50        278.25         5.73 o                         
  -6   8   1       1906.19       1893.62        16.12 o                         
  -5   8   1        180.22        202.69         4.35 o                         
  -4   8   1        953.20        952.88        11.61 o                         
  -3   8   1        109.80        102.01         2.62 o                         
  -2   8   1        409.79        411.08         4.94 o                         
  -1   8   1       1726.49       1720.59        12.29 o                         
   0   8   1        156.65        155.54         3.42 o                         
   1   8   1       1720.52       1702.75        12.83 o                         
   2   8   1        410.37        400.76         5.53 o                         
   3   8   1         86.03         84.73         2.84 o                         
   4   8   1        941.67        932.58         9.47 o                         
   5   8   1        198.65        214.45         4.36 o                         
   6   8   1       1932.21       1924.62        15.05 o                         
   7   8   1        261.65        280.38         5.01 o                         
   8   8   1         56.43         53.11         2.89 o                         
   9   8   1        540.05        547.50         7.97 o                         
  10   8   1        510.75        514.63         7.80 o                         
  11   8   1        624.42        628.25         8.78 o                         
  12   8   1        733.51        720.31        10.48 o                         
  13   8   1        730.04        731.17        10.72 o                         
  14   8   1        149.50        155.64         5.64 o                         
  15   8   1        416.01        419.28         8.29 o                         
  16   8   1         21.23         26.45         2.72 o                         
  17   8   1       1018.34       1028.94        15.54 o                         
  18   8   1        474.97        459.42        10.27 o                         
  19   8   1        201.74        218.03         8.03 o                         
  20   8   1        192.72        210.57         8.04 o                         
  21   8   1        316.62        304.39         9.76 o                         
  22   8   1        410.02        407.30        12.89 o                         
  23   8   1        228.19        223.13         8.69 o                         
  24   8   1        201.51        207.83         8.57 o                         
  25   8   1        453.92        458.49        12.76 o                         
 -22   9   1        158.62        153.14         5.64 o                         
 -21   9   1        165.73        158.13         5.64 o                         
 -20   9   1         94.94         95.96         4.44 o                         
 -19   9   1         99.31        100.67         5.65 o                         
 -18   9   1        112.15        117.02         5.04 o                         
 -17   9   1        202.52        204.10         6.40 o                         
 -16   9   1        302.99        304.84         7.64 o                         
 -15   9   1        178.40        177.09         5.84 o                         
 -14   9   1        296.72        299.97         7.37 o                         
 -13   9   1        101.33        103.18         4.42 o                         
 -12   9   1        248.72        244.63         8.61 o                         
 -11   9   1        247.73        233.03         7.21 o                         
 -10   9   1        375.76        399.51         9.31 o                         
  -9   9   1        179.21        170.33         5.32 o                         
  -8   9   1        250.83        260.56         6.49 o                         
  -7   9   1         67.98         67.41         3.59 o                         
  -6   9   1        210.31        211.72         6.06 o                         
  -5   9   1         80.79         77.84         3.32 o                         
  -4   9   1         53.74         60.34         2.77 o                         
  -3   9   1         89.17         86.53         4.28 o                         
  -2   9   1         90.97         89.42         2.96 o                         
  -1   9   1        123.52        107.75         3.00 o                         
   0   9   1        197.47        205.35         4.35 o                         
   1   9   1        124.70        110.94         3.46 o                         
   2   9   1         83.03         80.21         2.86 o                         
   3   9   1         85.55         79.87         2.88 o                         
   4   9   1         54.18         57.31         2.94 o                         
   5   9   1         78.00         71.55         2.81 o                         
   6   9   1        216.64        216.35         4.64 o                         
   7   9   1         68.99         66.16         2.74 o                         
   8   9   1        253.54        257.09         5.66 o                         
   9   9   1        179.91        171.04         4.72 o                         
  10   9   1        370.27        378.91         7.01 o                         
  11   9   1        254.02        236.49         6.11 o                         
  12   9   1        242.10        241.76         6.24 o                         
  13   9   1        102.60        100.14         4.27 o                         
  14   9   1        296.67        303.40         8.09 o                         
  15   9   1        177.99        188.63         6.57 o                         
  16   9   1        296.47        282.13         8.09 o                         
  17   9   1        201.42        197.30         6.94 o                         
  18   9   1        112.22        113.94         5.53 o                         
  19   9   1         99.66        103.96         6.00 o                         
  20   9   1         99.23        107.50         6.17 o                         
  21   9   1        170.80        164.66         7.63 o                         
  22   9   1        151.11        148.13         7.35 o                         
 -19  10   1        185.52        188.05         6.83 o                         
 -18  10   1        203.82        211.93         7.88 o                         
 -17  10   1         80.94         81.95         6.25 o                         
 -16  10   1         57.19         47.44         4.15 o                         
 -15  10   1        106.58        114.13         5.81 o                         
 -14  10   1        254.05        257.96         8.26 o                         
 -13  10   1        228.87        238.73         8.35 o                         
 -12  10   1        383.56        407.25        13.20 o                         
 -11  10   1        671.95        680.30        13.03 o                         
 -10  10   1        193.18        195.80         7.00 o                         
  -9  10   1        849.45        815.36        21.17 o                         
  -8  10   1        114.59        119.85         4.86 o                         
  -7  10   1        847.16        840.91        12.59 o                         
  -6  10   1         45.62         54.63         3.52 o                         
  -5  10   1        245.47        239.83         5.96 o                         
  -4  10   1        455.01        447.96         7.41 o                         
  -3  10   1        888.59        887.31        10.73 o                         
  -2  10   1        488.48        486.78         7.74 o                         
  -1  10   1        415.97        414.80         7.11 o                         
   0  10   1         37.55         35.61         2.26 o                         
   1  10   1        391.27        408.47         6.99 o                         
   2  10   1        506.92        511.19         7.85 o                         
   3  10   1        907.38        913.87        11.40 o                         
   4  10   1        452.52        459.02         7.87 o                         
   5  10   1        240.14        230.17         6.18 o                         
   6  10   1         53.94         62.52         3.56 o                         
   7  10   1        815.72        820.52        12.07 o                         
   8  10   1        109.90        108.78         5.00 o                         
   9  10   1        869.15        871.00        13.95 o                         
  10  10   1        181.61        183.10         6.40 o                         
  11  10   1        676.92        695.40        12.57 o                         
  12  10   1        372.13        403.28        11.93 o                         
  13  10   1        221.11        229.51         7.28 o                         
  14  10   1        257.51        264.89         7.94 o                         
  15  10   1         98.76        104.98         5.31 o                         
  16  10   1         52.16         55.40         4.21 o                         
  17  10   1         71.05         68.01         4.56 o                         
  18  10   1        214.53        226.24         7.84 o                         
  19  10   1        183.21        184.08         7.24 o                         
 -15  11   1        235.31        250.22         9.01 o                         
 -14  11   1        120.20        129.75         6.32 o                         
 -13  11   1         29.01         28.86         3.55 o                         
 -12  11   1         31.60         30.34         3.55 o                         
 -11  11   1        117.09        109.12         5.73 o                         
 -10  11   1        117.94        116.80         5.80 o                         
  -9  11   1         41.05         34.33         3.81 o                         
  -8  11   1        198.23        203.96         7.35 o                         
  -7  11   1         78.83         86.42         4.58 o                         
  -6  11   1        288.92        288.16         7.22 o                         
  -5  11   1          0.55          4.36         1.94 o                         
  -4  11   1          0.05          3.80         1.95 o                         
  -3  11   1        167.07        169.67         5.32 o                         
  -2  11   1         40.20         45.43         3.12 o                         
  -1  11   1         32.15         30.79         2.63 o                         
   0  11   1        171.48        185.41         5.43 o                         
   1  11   1         33.33         36.46         3.18 o                         
   2  11   1         42.14         45.51         3.20 o                         
   3  11   1        169.40        179.65         5.90 o                         
   4  11   1          0.03          0.00         1.85 o                         
   5  11   1          0.26          3.43         2.10 o                         
   6  11   1        290.34        295.80         8.15 o                         
   7  11   1         77.28         83.80         4.63 o                         
   8  11   1        197.98        208.59         8.25 o                         
   9  11   1         42.88         42.06         3.66 o                         
  10  11   1        121.21        122.22         5.83 o                         
  11  11   1        119.99        116.52         6.69 o                         
  12  11   1         30.24         32.18         5.27 o                         
  13  11   1         25.93         20.38         3.41 o                         
  14  11   1        119.04        122.41         6.74 o                         
  15  11   1        232.01        239.65         9.35 o                         
  -9  12   1          2.07          0.00         3.15 o                         
  -8  12   1         48.41         49.85         4.30 o                         
  -7  12   1         14.25         14.55         3.04 o                         
  -6  12   1        114.21        120.78         6.05 o                         
  -5  12   1         71.41         71.13         4.80 o                         
  -4  12   1        161.34        163.47         6.07 o                         
  -3  12   1        266.67        272.88         7.76 o                         
  -2  12   1        512.79        508.14        11.44 o                         
  -1  12   1        819.14        820.44        14.63 o                         
   0  12   1         60.65         63.13         5.14 o                         
   1  12   1        836.87        841.32        14.85 o                         
   2  12   1        501.19        489.06        14.48 o                         
   3  12   1        260.20        267.47         8.33 o                         
   4  12   1        165.17        167.22         6.74 o                         
   5  12   1         74.34         65.03         4.52 o                         
   6  12   1        107.38        101.03         7.81 o                         
   7  12   1         12.51         13.04         3.20 o                         
   8  12   1         51.79         43.96         3.74 o                         
   9  12   1          0.86          0.99         2.69 o                         
   0   0   2        462.36        488.10         8.38 o                         
   1   0   2        171.11        146.97         2.68 o                         
   2   0   2       9686.39       9218.24        50.97 o                         
   3   0   2        926.91        839.94         6.53 o                         
   4   0   2        300.19        281.15         3.42 o                         
   5   0   2        899.90        855.43         6.70 o                         
   6   0   2         67.30         69.38         2.22 o                         
   7   0   2          0.68          3.63         1.00 o                         
   8   0   2         65.04         70.13         1.89 o                         
   9   0   2       2305.58       2458.81        16.15 o                         
  10   0   2        500.06        558.36         5.92 o                         
  11   0   2       2601.17       2648.77        18.82 o                         
  12   0   2       2253.56       2287.13        14.64 o                         
  13   0   2       2432.21       2473.55        15.68 o                         
  14   0   2       3177.51       3120.74        18.90 o                         
  15   0   2       1658.70       1596.97        16.60 o                         
  16   0   2        531.59        504.21         5.24 o                         
  17   0   2         52.35         54.96         2.94 o                         
  18   0   2        492.06        452.03         6.36 o                         
  19   0   2        207.22        209.37         4.34 o                         
  20   0   2         40.52         45.25         2.25 o                         
  21   0   2         89.45         79.83         3.48 o                         
  22   0   2         57.33         58.76         2.84 o                         
  23   0   2        299.08        302.76         5.94 o                         
  24   0   2          0.09          1.67         1.79 o                         
  25   0   2        435.42        419.09         9.24 o                         
  26   0   2        530.32        533.49        10.67 o                         
  27   0   2        764.50        783.82        15.54 o                         
  28   0   2        491.75        511.74        12.66 o                         
  29   0   2        417.28        441.28        10.49 o                         
  30   0   2        534.80        551.41        13.67 o                         
  31   0   2        536.48        581.01        14.36 o                         
 -31   1   2         51.45         48.80         4.65 o                         
 -30   1   2         56.04         56.28         4.90 o                         
 -29   1   2        218.06        211.48         8.41 o                         
 -28   1   2        130.31        142.27         6.89 o                         
 -27   1   2        508.94        529.28         9.72 o                         
 -26   1   2        254.66        260.02         6.07 o                         
 -25   1   2         81.40         77.39         3.16 o                         
 -24   1   2        111.26        116.25         3.70 o                         
 -23   1   2         21.96         26.46         2.11 o                         
 -22   1   2         66.58         65.11         2.56 o                         
 -21   1   2        685.71        672.33         7.62 o                         
 -20   1   2        174.26        188.01         3.64 o                         
 -19   1   2         14.95         11.06         1.30 o                         
 -18   1   2        218.42        177.53         3.42 o                         
 -17   1   2        287.61        278.88         4.23 o                         
 -16   1   2       1601.27       1680.18        11.94 o                         
 -15   1   2        236.35        240.20         3.79 o                         
 -14   1   2        252.07        231.13         3.06 o                         
 -13   1   2         51.69         60.09         1.61 o                         
 -12   1   2        511.42        501.62         4.78 o                         
 -11   1   2        350.02        350.20         3.85 o                         
 -10   1   2       1165.54       1129.78         7.80 o                         
  -9   1   2       1345.95       1455.04         8.99 o                         
  -8   1   2        568.87        555.60         5.52 o                         
  -7   1   2        741.31        772.48         5.57 o                         
  -6   1   2       1760.06       1724.47         8.90 o                         
  -5   1   2       1523.59       1621.29         8.43 o                         
  -4   1   2        599.45        585.93         5.04 o                         
  -3   1   2       1200.77       1237.28         9.44 o                         
  -2   1   2        288.85        280.65         4.15 o                         
  -1   1   2       3115.03       3269.75        19.67 o                         
   0   1   2        219.89        219.39         3.33 o                         
   1   1   2       3102.18       3252.12        19.47 o                         
   2   1   2        282.46        269.79         3.66 o                         
   3   1   2       1229.55       1255.72         9.40 o                         
   4   1   2        585.15        556.49         6.38 o                         
   5   1   2       1555.16       1632.52        12.52 o                         
   6   1   2       1764.40       1706.05        12.98 o                         
   7   1   2        747.94        777.39         7.11 o                         
   8   1   2        570.15        556.13         9.01 o                         
   9   1   2       1364.48       1464.55        10.78 o                         
  10   1   2       1193.07       1143.55         9.06 o                         
  11   1   2        363.31        364.93         4.49 o                         
  12   1   2        508.20        506.77         9.60 o                         
  13   1   2         50.22         59.67         2.60 o                         
  14   1   2        260.78        237.13         4.49 o                         
  15   1   2        237.83        240.77         4.70 o                         
  16   1   2       1581.45       1641.62        12.70 o                         
  17   1   2        287.10        278.74         4.25 o                         
  18   1   2        219.32        170.13         4.14 o                         
  19   1   2         17.34         14.95         1.83 o                         
  20   1   2        170.09        187.45         4.02 o                         
  21   1   2        695.80        673.97         9.04 o                         
  22   1   2         70.04         66.98         3.57 o                         
  23   1   2         20.81         19.21         3.72 o                         
  24   1   2        111.45        108.29         6.26 o                         
  25   1   2         84.11         85.29         4.34 o                         
  26   1   2        252.59        264.10         9.75 o                         
  27   1   2        516.09        557.82        12.86 o                         
  28   1   2        142.23        159.05         7.12 o                         
  29   1   2        219.74        221.74         8.52 o                         
  30   1   2         55.13         69.42         5.77 o                         
  31   1   2         53.28         61.34         5.06 o                         
 -31   2   2         74.34         78.91         5.73 o                         
 -30   2   2        144.88        146.35         7.27 o                         
 -29   2   2          9.90          7.33         2.90 o                         
 -28   2   2         11.90         12.87         2.71 o                         
 -27   2   2         39.69         34.52         3.36 o                         
 -26   2   2        324.95        305.09         7.32 o                         
 -25   2   2        193.70        207.70         6.05 o                         
 -24   2   2       1209.27       1198.68        15.09 o                         
 -23   2   2        268.50        282.69         5.58 o                         
 -22   2   2        633.69        654.80         7.78 o                         
 -21   2   2        481.24        493.12         6.09 o                         
 -20   2   2       1720.63       1671.44        12.28 o                         
 -19   2   2        368.17        396.97         5.00 o                         
 -18   2   2        227.61        235.58         3.73 o                         
 -17   2   2        383.64        366.86         4.59 o                         
 -16   2   2         44.67         49.33         2.15 o                         
 -15   2   2        323.82        305.80         4.26 o                         
 -14   2   2       1041.68       1049.03         7.69 o                         
 -13   2   2       1148.72       1109.84         7.84 o                         
 -12   2   2        530.48        512.41         4.79 o                         
 -11   2   2        278.09        282.35         3.33 o                         
 -10   2   2       1430.50       1372.65         8.04 o                         
  -9   2   2       2408.87       2447.76        12.28 o                         
  -8   2   2       3381.48       3386.24        14.90 o                         
  -7   2   2       2297.01       2293.45        10.72 o                         
  -6   2   2        477.06        455.35         4.77 o                         
  -5   2   2       1805.80       1715.59        10.32 o                         
  -4   2   2       4720.07       4639.65        23.39 o                         
  -3   2   2       5251.56       5411.68        25.26 o                         
  -2   2   2       2610.29       2804.59        17.24 o                         
  -1   2   2       1827.89       2086.39        12.64 o                         
   0   2   2        734.55        712.00         6.63 o                         
   1   2   2       1858.77       2086.75        13.87 o                         
   2   2   2       2685.71       2849.49        17.61 o                         
   3   2   2       5207.94       5319.67        29.66 o                         
   4   2   2       4791.28       4716.32        26.69 o                         
   5   2   2       1841.56       1742.01        11.92 o                         
   6   2   2        495.18        458.61         5.53 o                         
   7   2   2       2245.65       2238.02        16.42 o                         
   8   2   2       3226.73       3240.22        21.92 o                         
   9   2   2       2444.08       2495.37        20.88 o                         
  10   2   2       1481.22       1457.17        13.82 o                         
  11   2   2        301.13        309.62         5.52 o                         
  12   2   2        519.50        517.41         6.10 o                         
  13   2   2       1145.18       1122.26        10.18 o                         
  14   2   2       1032.19       1043.16         9.80 o                         
  15   2   2        328.41        309.67         4.35 o                         
  16   2   2         51.92         55.27         1.88 o                         
  17   2   2        371.20        352.49         5.54 o                         
  18   2   2        256.42        263.20         4.87 o                         
  19   2   2        339.81        362.87         7.80 o                         
  20   2   2       1742.80       1718.32        23.14 o                         
  21   2   2        506.47        500.87        12.90 o                         
  22   2   2        621.05        600.50        10.40 o                         
  23   2   2        268.21        282.07         7.25 o                         
  24   2   2       1194.52       1175.89        15.72 o                         
  25   2   2        193.67        215.77         7.74 o                         
  26   2   2        310.56        301.15        12.18 o                         
  27   2   2         49.71         58.30         4.71 o                         
  28   2   2          8.68          8.62         2.68 o                         
  29   2   2          6.92          7.45         2.97 o                         
  30   2   2        151.66        142.07         6.92 o                         
  31   2   2         77.89         72.63         6.30 o                         
 -30   3   2        197.27        203.60         9.06 o                         
 -29   3   2        113.26        106.35         7.26 o                         
 -28   3   2        635.39        635.31        11.32 o                         
 -27   3   2         68.66         74.97         4.04 o                         
 -26   3   2        210.99        194.22         6.01 o                         
 -25   3   2        209.50        205.87         6.04 o                         
 -24   3   2         90.96        103.20         4.30 o                         
 -23   3   2        119.18        123.44         4.55 o                         
 -22   3   2         13.70         16.36         1.79 o                         
 -21   3   2        447.20        430.03         6.06 o                         
 -20   3   2        767.31        743.00         7.67 o                         
 -19   3   2        605.72        542.00         6.59 o                         
 -18   3   2        114.20        101.37         4.18 o                         
 -17   3   2         23.42         14.88         1.48 o                         
 -16   3   2        149.50        149.67         3.30 o                         
 -15   3   2       1141.31       1133.63        10.92 o                         
 -14   3   2        295.38        281.43         4.12 o                         
 -13   3   2         79.43         80.03         2.84 o                         
 -12   3   2        267.07        294.17         4.05 o                         
 -11   3   2       1224.69       1206.25         9.24 o                         
 -10   3   2       1166.28       1176.47         8.50 o                         
  -9   3   2        551.14        566.54         4.98 o                         
  -8   3   2         13.54         16.24         1.24 o                         
  -7   3   2        309.39        323.73         3.79 o                         
  -6   3   2         26.00         26.43         1.26 o                         
  -5   3   2        164.60        172.51         2.35 o                         
  -4   3   2        726.90        798.85         5.91 o                         
  -3   3   2        185.09        199.55         2.57 o                         
  -2   3   2       1661.73       1746.55        10.97 o                         
  -1   3   2        676.28        649.68         5.89 o                         
   0   3   2        176.20        187.28         2.69 o                         
   1   3   2        669.34        653.10         6.04 o                         
   2   3   2       1669.18       1752.67        11.58 o                         
   3   3   2        178.86        198.50         3.16 o                         
   4   3   2        709.74        780.55         6.52 o                         
   5   3   2        165.98        169.38         2.66 o                         
   6   3   2         31.64         31.06         1.24 o                         
   7   3   2        308.29        318.65         5.64 o                         
   8   3   2         11.85         14.02         1.75 o                         
   9   3   2        550.97        564.01         8.65 o                         
  10   3   2       1197.65       1196.42        12.45 o                         
  11   3   2       1216.62       1222.51        12.70 o                         
  12   3   2        273.65        289.54         5.58 o                         
  13   3   2         80.72         81.79         3.15 o                         
  14   3   2        291.50        281.97         8.08 o                         
  15   3   2       1129.73       1126.04        11.52 o                         
  16   3   2        148.99        143.45         3.35 o                         
  17   3   2         25.16         16.61         1.68 o                         
  18   3   2        111.39         94.43         5.17 o                         
  19   3   2        592.81        547.72        10.44 o                         
  20   3   2        777.82        755.41        14.09 o                         
  21   3   2        455.59        444.56         8.69 o                         
  22   3   2         13.11         14.04         2.63 o                         
  23   3   2        121.61        124.87         4.87 o                         
  24   3   2         93.29         94.25         6.17 o                         
  25   3   2        207.16        200.93         9.62 o                         
  26   3   2        204.54        201.36         6.65 o                         
  27   3   2         69.58         79.48         4.58 o                         
  28   3   2        648.52        650.01        12.44 o                         
  29   3   2        117.48        123.92         7.71 o                         
  30   3   2        200.08        205.59         9.84 o                         
 -29   4   2        805.64        816.90        15.08 o                         
 -28   4   2        609.23        603.81        12.64 o                         
 -27   4   2        530.38        538.05        11.70 o                         
 -26   4   2        200.38        195.47         6.95 o                         
 -25   4   2        291.05        280.16         9.58 o                         
 -24   4   2         41.41         41.62         3.35 o                         
 -23   4   2        310.83        310.37         6.26 o                         
 -22   4   2        284.92        287.59         5.97 o                         
 -21   4   2        698.82        662.40         9.08 o                         
 -20   4   2         65.03         64.63         2.97 o                         
 -19   4   2        711.55        706.09         8.62 o                         
 -18   4   2        255.08        265.06         5.07 o                         
 -17   4   2        404.52        415.23         6.55 o                         
 -16   4   2       1749.87       1691.14        13.44 o                         
 -15   4   2        293.15        303.83         4.88 o                         
 -14   4   2       1128.99       1089.19        10.26 o                         
 -13   4   2       1042.05       1073.46        10.03 o                         
 -12   4   2       2627.55       2559.53        15.99 o                         
 -11   4   2        564.96        549.99         4.69 o                         
 -10   4   2        185.93        188.34         2.57 o                         
  -9   4   2       1451.75       1447.25         9.10 o                         
  -8   4   2        110.99        113.55         2.06 o                         
  -7   4   2        290.58        300.46         3.58 o                         
  -6   4   2        598.24        598.78         5.29 o                         
  -5   4   2        807.46        818.10         7.85 o                         
  -4   4   2       1244.66       1232.47         8.48 o                         
  -3   4   2        830.18        891.46         6.12 o                         
  -2   4   2       2497.60       2560.06        14.25 o                         
  -1   4   2       3147.10       3478.39        19.97 o                         
   0   4   2        588.90        516.85         5.55 o                         
   1   4   2       2997.53       3307.28        20.30 o                         
   2   4   2       2494.01       2544.76        16.43 o                         
   3   4   2        897.85        972.18         7.71 o                         
   4   4   2       1226.49       1201.13         8.85 o                         
   5   4   2        809.65        821.14         6.74 o                         
   6   4   2        575.79        569.95         5.69 o                         
   7   4   2        315.57        321.97         5.93 o                         
   8   4   2        124.86        131.42         4.76 o                         
   9   4   2       1472.89       1483.86        13.53 o                         
  10   4   2        162.38        170.10         4.16 o                         
  11   4   2        549.69        534.86         7.41 o                         
  12   4   2       2669.56       2638.53        20.49 o                         
  13   4   2        972.14       1010.30        12.59 o                         
  14   4   2       1145.29       1118.83        11.65 o                         
  15   4   2        312.86        329.29         7.54 o                         
  16   4   2       1711.19       1631.69        14.98 o                         
  17   4   2        403.46        408.79         8.80 o                         
  18   4   2        240.09        244.68         6.80 o                         
  19   4   2        701.03        675.96        10.72 o                         
  20   4   2         52.63         50.68         3.31 o                         
  21   4   2        715.18        672.26        10.96 o                         
  22   4   2        285.70        262.93         6.85 o                         
  23   4   2        321.89        321.86         7.95 o                         
  24   4   2         42.99         47.17         3.57 o                         
  25   4   2        277.93        280.39         7.81 o                         
  26   4   2        190.56        186.90         6.53 o                         
  27   4   2        525.81        522.63        11.30 o                         
  28   4   2        629.83        639.11        14.36 o                         
  29   4   2        789.94        789.07        16.34 o                         
 -28   5   2         36.37         38.60         3.80 o                         
 -27   5   2         51.59         53.07         4.23 o                         
 -26   5   2         55.76         57.45         4.69 o                         
 -25   5   2        205.49        217.51         8.24 o                         
 -24   5   2        158.61        152.35         6.79 o                         
 -23   5   2        261.18        264.40         6.68 o                         
 -22   5   2         82.49         87.25         4.02 o                         
 -21   5   2        570.76        568.47         9.03 o                         
 -20   5   2         65.38         60.92         3.21 o                         
 -19   5   2        157.33        149.26         4.52 o                         
 -18   5   2        109.19        112.65         4.17 o                         
 -17   5   2        172.40        168.13         4.66 o                         
 -16   5   2        835.10        813.83         9.11 o                         
 -15   5   2       1396.23       1359.34        12.16 o                         
 -14   5   2        428.92        419.91         6.52 o                         
 -13   5   2         26.42         31.71         2.10 o                         
 -12   5   2        220.10        209.60         3.64 o                         
 -11   5   2       1658.02       1684.68        12.64 o                         
 -10   5   2         84.74         81.31         2.33 o                         
  -9   5   2        419.29        423.60         5.19 o                         
  -8   5   2        379.22        371.78         4.75 o                         
  -7   5   2        918.53        892.26         7.83 o                         
  -6   5   2        937.94        927.72         7.19 o                         
  -5   5   2        242.85        245.24         2.83 o                         
  -4   5   2         76.54         68.27         2.02 o                         
  -3   5   2        406.83        454.05         4.72 o                         
  -2   5   2        993.53       1002.68         6.87 o                         
  -1   5   2         34.98         35.62         1.25 o                         
   0   5   2       1210.51       1179.84         7.98 o                         
   1   5   2         31.09         30.52         1.40 o                         
   2   5   2       1002.28       1019.60         7.80 o                         
   3   5   2        400.48        441.70         4.88 o                         
   4   5   2         70.37         68.14         1.82 o                         
   5   5   2        245.07        243.67         3.85 o                         
   6   5   2        927.78        912.01         7.34 o                         
   7   5   2        929.25        923.47        10.64 o                         
   8   5   2        374.41        376.00         6.15 o                         
   9   5   2        418.96        423.66         6.77 o                         
  10   5   2         87.77         91.49         3.28 o                         
  11   5   2       1672.79       1712.60        15.53 o                         
  12   5   2        229.46        215.82         4.85 o                         
  13   5   2         26.01         24.22         2.06 o                         
  14   5   2        416.58        430.09         6.97 o                         
  15   5   2       1396.78       1377.93        13.79 o                         
  16   5   2        820.24        809.22        12.50 o                         
  17   5   2        176.93        166.83         5.17 o                         
  18   5   2        118.14        113.95         4.10 o                         
  19   5   2        157.04        137.26         4.49 o                         
  20   5   2         62.02         57.69         2.98 o                         
  21   5   2        587.23        565.72         8.68 o                         
  22   5   2         81.95         85.20         3.72 o                         
  23   5   2        267.90        268.47         6.30 o                         
  24   5   2        162.39        160.08         5.39 o                         
  25   5   2        209.80        212.54         8.05 o                         
  26   5   2         50.75         55.54         4.64 o                         
  27   5   2         52.34         52.70         4.71 o                         
  28   5   2         40.27         39.25         4.17 o                         
 -27   6   2        261.10        265.68         8.69 o                         
 -26   6   2         63.33         53.36         4.62 o                         
 -25   6   2        486.22        517.51        12.96 o                         
 -24   6   2        300.21        306.27         9.38 o                         
 -23   6   2        177.29        178.27         5.76 o                         
 -22   6   2        376.71        365.17         7.61 o                         
 -21   6   2        329.16        338.37         7.27 o                         
 -20   6   2        300.29        305.25         7.14 o                         
 -19   6   2       1252.88       1250.36        14.16 o                         
 -18   6   2        830.59        823.86        11.02 o                         
 -17   6   2        459.30        467.20         8.00 o                         
 -16   6   2        259.01        266.05         5.93 o                         
 -15   6   2        167.33        160.72         4.61 o                         
 -14   6   2        138.56        122.64         3.99 o                         
 -13   6   2        408.73        417.62         7.10 o                         
 -12   6   2        327.63        339.40         6.29 o                         
 -11   6   2       1766.34       1723.31        13.89 o                         
 -10   6   2        875.16        866.94         9.86 o                         
  -9   6   2        555.53        546.02         7.56 o                         
  -8   6   2        260.66        254.86         5.11 o                         
  -7   6   2       1245.32       1229.97        11.99 o                         
  -6   6   2       2052.70       2061.77        14.33 o                         
  -5   6   2        753.88        752.34         6.68 o                         
  -4   6   2        403.06        420.31         4.83 o                         
  -3   6   2       5411.06       5265.65        25.27 o                         
  -2   6   2        171.48        158.32         2.87 o                         
  -1   6   2       1238.82       1226.99         8.91 o                         
   0   6   2       1392.70       1465.84        10.00 o                         
   1   6   2       1231.36       1222.30        10.88 o                         
   2   6   2        192.38        181.79         2.96 o                         
   3   6   2       5325.03       5203.41        25.68 o                         
   4   6   2        410.75        420.98         3.99 o                         
   5   6   2        743.41        747.83         6.66 o                         
   6   6   2       2041.60       2041.92        17.46 o                         
   7   6   2       1262.57       1262.25        10.33 o                         
   8   6   2        282.70        278.42         4.47 o                         
   9   6   2        601.93        592.27         6.70 o                         
  10   6   2        899.88        901.15         8.16 o                         
  11   6   2       1774.33       1734.29        13.00 o                         
  12   6   2        300.59        309.19         4.80 o                         
  13   6   2        423.75        428.52         5.70 o                         
  14   6   2        130.72        127.51         4.02 o                         
  15   6   2        164.40        154.50         4.10 o                         
  16   6   2        267.95        273.20         5.75 o                         
  17   6   2        457.50        455.92         7.59 o                         
  18   6   2        834.19        844.21        10.73 o                         
  19   6   2       1216.44       1222.09        12.50 o                         
  20   6   2        314.66        321.20         6.15 o                         
  21   6   2        310.27        310.35        10.59 o                         
  22   6   2        379.68        377.76         9.24 o                         
  23   6   2        195.93        181.59         6.63 o                         
  24   6   2        292.38        281.93        10.42 o                         
  25   6   2        519.49        511.81        12.47 o                         
  26   6   2         77.42         84.30         5.95 o                         
  27   6   2        263.45        272.93        14.82 o                         
 -25   7   2         47.59         54.40         5.20 o                         
 -24   7   2        154.24        137.87         6.10 o                         
 -23   7   2         84.27         89.47         4.20 o                         
 -22   7   2        284.39        279.10         6.95 o                         
 -21   7   2        330.25        334.25         7.49 o                         
 -20   7   2        270.19        273.59         7.10 o                         
 -19   7   2         25.33         21.18         2.39 o                         
 -18   7   2          2.39          5.65         1.94 o                         
 -17   7   2        285.67        286.46         6.51 o                         
 -16   7   2        148.90        147.30         4.84 o                         
 -15   7   2       1137.38       1111.91        13.03 o                         
 -14   7   2        190.09        188.59         5.34 o                         
 -13   7   2        150.12        152.52         4.55 o                         
 -12   7   2         37.90         38.18         2.60 o                         
 -11   7   2         85.02         84.90         3.41 o                         
 -10   7   2        196.76        207.33         4.44 o                         
  -9   7   2        459.68        450.96         6.51 o                         
  -8   7   2        184.81        186.65         4.14 o                         
  -7   7   2       1505.61       1498.16        11.82 o                         
  -6   7   2        818.78        824.02         7.67 o                         
  -5   7   2        139.90        140.24         3.34 o                         
  -4   7   2        111.65        110.99         2.48 o                         
  -3   7   2         38.55         45.09         1.74 o                         
  -2   7   2        267.62        269.99         3.84 o                         
  -1   7   2       1296.38       1275.47         9.59 o                         
   0   7   2        801.76        794.44         8.82 o                         
   1   7   2       1297.52       1268.76         9.88 o                         
   2   7   2        269.77        268.60         4.04 o                         
   3   7   2         36.57         40.94         2.11 o                         
   4   7   2        108.51        107.25         2.51 o                         
   5   7   2        142.22        148.76         3.40 o                         
   6   7   2        818.16        803.25         8.15 o                         
   7   7   2       1532.15       1513.24        12.03 o                         
   8   7   2        178.21        179.54         3.79 o                         
   9   7   2        450.14        448.16         6.01 o                         
  10   7   2        207.36        206.95         4.07 o                         
  11   7   2         86.15         84.62         2.74 o                         
  12   7   2         37.84         33.50         2.18 o                         
  13   7   2        148.09        145.10         4.20 o                         
  14   7   2        191.07        188.28         5.36 o                         
  15   7   2       1112.86       1112.25        13.67 o                         
  16   7   2        149.87        147.54         4.43 o                         
  17   7   2        277.23        279.29         6.07 o                         
  18   7   2          2.04          2.83         1.65 o                         
  19   7   2         24.85         18.69         2.66 o                         
  20   7   2        270.00        255.87         7.50 o                         
  21   7   2        335.19        340.26         8.86 o                         
  22   7   2        284.80        281.92         9.47 o                         
  23   7   2         84.65         78.49         5.46 o                         
  24   7   2        148.45        142.82         7.11 o                         
  25   7   2         49.35         48.83         4.53 o                         
 -23   8   2        187.17        174.64         6.47 o                         
 -22   8   2        139.71        133.14         5.78 o                         
 -21   8   2        160.58        161.78         6.14 o                         
 -20   8   2        519.99        528.91        10.75 o                         
 -19   8   2        442.31        443.84         9.71 o                         
 -18   8   2        716.32        713.20        12.27 o                         
 -17   8   2        307.60        305.39         7.87 o                         
 -16   8   2        186.87        189.32         6.18 o                         
 -15   8   2        216.37        202.70         7.65 o                         
 -14   8   2         79.23         80.42         4.20 o                         
 -13   8   2        620.37        615.64        11.78 o                         
 -12   8   2        237.53        243.37         6.66 o                         
 -11   8   2       1092.13       1101.93        14.61 o                         
 -10   8   2        426.02        424.25         8.50 o                         
  -9   8   2        406.31        385.25         7.11 o                         
  -8   8   2       1670.78       1660.72        16.03 o                         
  -7   8   2        288.76        291.51         5.62 o                         
  -6   8   2        699.28        679.69         8.61 o                         
  -5   8   2        474.02        479.47         6.06 o                         
  -4   8   2        423.61        402.90         5.81 o                         
  -3   8   2        363.73        342.25         4.98 o                         
  -2   8   2        158.70        171.69         3.50 o                         
  -1   8   2        241.18        240.15         4.13 o                         
   0   8   2        357.10        365.36         5.25 o                         
   1   8   2        250.15        244.40         4.27 o                         
   2   8   2        140.29        145.07         4.68 o                         
   3   8   2        393.61        374.58         5.56 o                         
   4   8   2        403.19        382.10         5.67 o                         
   5   8   2        499.25        515.40         7.47 o                         
   6   8   2        698.97        693.48        10.02 o                         
   7   8   2        304.27        311.61         5.17 o                         
   8   8   2       1647.41       1654.43        13.32 o                         
   9   8   2        402.24        397.66         5.93 o                         
  10   8   2        440.20        443.75         6.89 o                         
  11   8   2       1034.69       1050.84        11.17 o                         
  12   8   2        244.90        255.69         5.87 o                         
  13   8   2        621.75        625.10         9.35 o                         
  14   8   2         89.58         85.06         3.92 o                         
  15   8   2        215.22        212.83         6.78 o                         
  16   8   2        177.83        180.58         8.86 o                         
  17   8   2        313.99        308.45         8.30 o                         
  18   8   2        710.90        714.22        12.98 o                         
  19   8   2        468.17        463.58        12.00 o                         
  20   8   2        512.20        536.35        13.14 o                         
  21   8   2        161.49        166.29         9.47 o                         
  22   8   2        130.39        126.90         7.53 o                         
  23   8   2        193.05        201.28         8.54 o                         
 -21   9   2        104.14        113.09         5.47 o                         
 -20   9   2        110.08        104.90         5.26 o                         
 -19   9   2         76.26         74.76         4.43 o                         
 -18   9   2         19.70         12.47         2.74 o                         
 -17   9   2        139.98        140.46         5.72 o                         
 -16   9   2         79.98         82.76         4.52 o                         
 -15   9   2        261.59        266.96         7.54 o                         
 -14   9   2        276.88        266.12         7.46 o                         
 -13   9   2        145.23        141.92         5.50 o                         
 -12   9   2         45.76         49.05         4.79 o                         
 -11   9   2        240.72        232.13         6.73 o                         
 -10   9   2         28.76         34.24         3.11 o                         
  -9   9   2        311.87        313.04         7.58 o                         
  -8   9   2         86.03         85.89         3.88 o                         
  -7   9   2        956.64        927.71        11.88 o                         
  -6   9   2         17.87         22.01         2.56 o                         
  -5   9   2         38.05         37.23         2.71 o                         
  -4   9   2        216.84        192.43         4.71 o                         
  -3   9   2        130.53        135.10         3.66 o                         
  -2   9   2        200.42        208.60         4.16 o                         
  -1   9   2        135.26        133.01         4.05 o                         
   0   9   2         65.62         72.07         2.94 o                         
   1   9   2        136.45        133.79         3.65 o                         
   2   9   2        203.20        213.37         4.63 o                         
   3   9   2        130.95        126.77         3.48 o                         
   4   9   2        215.94        198.40         4.31 o                         
   5   9   2         42.37         45.74         2.32 o                         
   6   9   2         16.96         17.16         1.82 o                         
   7   9   2        981.27        965.25        10.70 o                         
   8   9   2         85.79         84.35         3.52 o                         
   9   9   2        302.47        312.90         6.51 o                         
  10   9   2         27.46         26.95         2.35 o                         
  11   9   2        237.24        238.96         5.82 o                         
  12   9   2         44.52         46.66         3.21 o                         
  13   9   2        140.94        129.88         4.49 o                         
  14   9   2        274.40        267.12         7.34 o                         
  15   9   2        257.07        265.36        11.31 o                         
  16   9   2         81.56         83.79         4.74 o                         
  17   9   2        138.99        145.07         6.07 o                         
  18   9   2         18.22         18.86         3.61 o                         
  19   9   2         79.60         83.95         7.46 o                         
  20   9   2        111.14        125.80         6.77 o                         
  21   9   2        111.05        121.54         6.92 o                         
 -18  10   2        476.05        514.66        11.33 o                         
 -17  10   2        329.79        347.47         9.24 o                         
 -16  10   2        650.41        655.91        12.57 o                         
 -15  10   2        203.51        204.13         6.92 o                         
 -14  10   2        215.69        209.73         7.04 o                         
 -13  10   2        217.64        222.48         7.11 o                         
 -12  10   2         47.58         54.99         4.03 o                         
 -11  10   2        649.78        664.99        12.00 o                         
 -10  10   2        314.49        317.37         8.16 o                         
  -9  10   2        163.13        167.68         7.00 o                         
  -8  10   2         87.51         96.35         4.63 o                         
  -7  10   2         31.92         29.72         2.94 o                         
  -6  10   2        202.53        193.94         7.12 o                         
  -5  10   2        919.69        933.36        12.41 o                         
  -4  10   2        372.71        374.05         7.58 o                         
  -3  10   2        353.74        350.45         8.10 o                         
  -2  10   2        656.60        676.27        13.48 o                         
  -1  10   2        410.57        424.97         9.72 o                         
   0  10   2        506.92        491.96        14.51 o                         
   1  10   2        419.35        420.38         9.61 o                         
   2  10   2        669.72        675.87        11.76 o                         
   3  10   2        359.32        366.37        10.94 o                         
   4  10   2        402.66        399.19         8.19 o                         
   5  10   2        906.55        935.24        12.97 o                         
   6  10   2        208.85        207.13         5.51 o                         
   7  10   2         37.66         39.89         2.93 o                         
   8  10   2         83.02         93.48         3.82 o                         
   9  10   2        151.44        150.37         4.82 o                         
  10  10   2        303.55        312.49         6.90 o                         
  11  10   2        663.18        656.04        10.23 o                         
  12  10   2         49.90         56.44         3.57 o                         
  13  10   2        229.71        238.40         6.88 o                         
  14  10   2        203.54        197.85         7.53 o                         
  15  10   2        209.50        201.95         7.21 o                         
  16  10   2        662.86        640.20        14.66 o                         
  17  10   2        320.66        337.75        10.78 o                         
  18  10   2        480.85        494.30        13.20 o                         
 -13  11   2        262.59        256.55         9.60 o                         
 -12  11   2         57.14         56.48         4.32 o                         
 -11  11   2         23.74         19.76         2.92 o                         
 -10  11   2        195.16        179.79         6.55 o                         
  -9  11   2          2.65          0.29         2.32 o                         
  -8  11   2        124.50        117.58         5.33 o                         
  -7  11   2        439.73        445.86        15.13 o                         
  -6  11   2         66.63         77.35         4.96 o                         
  -5  11   2         56.32         60.75         4.53 o                         
  -4  11   2         21.39         17.02         2.67 o                         
  -3  11   2         43.00         43.20         4.02 o                         
  -2  11   2        153.68        162.78         6.55 o                         
  -1  11   2        625.52        653.84        12.85 o                         
   0  11   2          2.22          4.89         2.49 o                         
   1  11   2        627.64        630.89        12.54 o                         
   2  11   2        149.35        162.41         6.77 o                         
   3  11   2         39.32         39.74         5.09 o                         
   4  11   2         22.92         19.31         4.13 o                         
   5  11   2         55.03         47.55         5.64 o                         
   6  11   2         60.52         64.92         4.29 o                         
   7  11   2        442.02        445.61        10.41 o                         
   8  11   2        120.71        111.52         5.43 o                         
   9  11   2          2.13          3.59         2.15 o                         
  10  11   2        196.08        187.84         6.91 o                         
  11  11   2         25.57         22.52         3.10 o                         
  12  11   2         62.10         53.00         5.53 o                         
  13  11   2        251.16        243.66         9.13 o                         
  -5  12   2        137.87        151.25         7.85 o                         
  -4  12   2        288.06        286.90        10.30 o                         
  -3  12   2        247.24        252.20        10.83 o                         
  -2  12   2         57.67         50.46         4.20 o                         
  -1  12   2        121.73        117.96         7.85 o                         
   0  12   2          5.50         10.63         3.44 o                         
   1  12   2        133.14        132.61         7.14 o                         
   2  12   2         52.79         46.44         4.73 o                         
   3  12   2        259.09        255.73         9.62 o                         
   4  12   2        284.54        281.28        10.13 o                         
   5  12   2        156.02        169.01         8.04 o                         
   0   0   3        368.64        397.21         8.27 o                         
   1   0   3          2.14          1.87         1.36 o                         
   2   0   3        489.90        531.93         5.73 o                         
   3   0   3         48.51         46.72         1.95 o                         
   4   0   3       2645.63       2598.40        22.84 o                         
   5   0   3       1213.55       1205.63        10.33 o                         
   6   0   3       7524.54       7347.27        41.33 o                         
   7   0   3       3093.51       3132.57        20.66 o                         
   8   0   3       1023.93       1038.31         9.64 o                         
   9   0   3       4673.89       4482.47        27.75 o                         
  10   0   3        736.34        729.61        10.02 o                         
  11   0   3        133.58        128.18         3.61 o                         
  12   0   3        694.76        702.34         7.89 o                         
  13   0   3        194.82        185.99         4.07 o                         
  14   0   3        691.88        648.62         7.57 o                         
  15   0   3         89.60         94.38         2.67 o                         
  16   0   3         41.76         38.59         2.33 o                         
  17   0   3          3.12          0.84         1.63 o                         
  18   0   3        154.18        157.66         4.23 o                         
  19   0   3        152.81        116.84         3.43 o                         
  20   0   3        480.16        496.21         7.11 o                         
  21   0   3        374.41        391.96         9.30 o                         
  22   0   3       1119.08       1086.76        13.69 o                         
  23   0   3        283.92        293.61         7.86 o                         
  24   0   3        930.31        958.96        14.77 o                         
  25   0   3        508.55        502.76         9.76 o                         
  26   0   3         65.61         69.37         4.03 o                         
  27   0   3          2.13          4.38         2.22 o                         
  28   0   3        239.91        247.09         8.05 o                         
  29   0   3         29.70         35.89         4.28 o                         
 -29   1   3        113.59        111.15         6.55 o                         
 -28   1   3        126.31        129.20         6.04 o                         
 -27   1   3        448.20        454.71        10.70 o                         
 -26   1   3        215.05        222.18         9.11 o                         
 -25   1   3        530.18        528.20        10.01 o                         
 -24   1   3        387.59        389.37         8.16 o                         
 -23   1   3        107.96        104.52         3.88 o                         
 -22   1   3         34.64         37.22         2.52 o                         
 -21   1   3        173.04        171.59         4.31 o                         
 -20   1   3         47.35         51.47         2.52 o                         
 -19   1   3        511.23        472.73         6.95 o                         
 -18   1   3         33.23         46.04         2.40 o                         
 -17   1   3        278.05        269.01         5.07 o                         
 -16   1   3        191.33        189.95         3.70 o                         
 -15   1   3         31.00         34.77         1.98 o                         
 -14   1   3        667.89        666.85         7.57 o                         
 -13   1   3       1034.93       1002.87         8.92 o                         
 -12   1   3        646.24        655.01         7.26 o                         
 -11   1   3       1982.16       1941.81        14.19 o                         
 -10   1   3       1232.31       1221.84        10.33 o                         
  -9   1   3       2263.51       2298.36        16.86 o                         
  -8   1   3         41.96         42.35         2.09 o                         
  -7   1   3        749.09        754.60         8.08 o                         
  -6   1   3        585.83        575.00         6.83 o                         
  -5   1   3       1438.35       1471.54        12.08 o                         
  -4   1   3         27.15         33.37         2.09 o                         
  -3   1   3       2109.61       2114.81        15.29 o                         
  -2   1   3        907.91        926.30         8.75 o                         
  -1   1   3        471.56        523.02         6.88 o                         
   0   1   3       1896.56       1839.64        14.04 o                         
   1   1   3        481.27        527.89         6.40 o                         
   2   1   3        897.32        915.27         7.59 o                         
   3   1   3       2110.20       2143.89        13.89 o                         
   4   1   3         28.76         35.74         1.42 o                         
   5   1   3       1461.05       1474.25        12.02 o                         
   6   1   3        608.02        600.17         7.61 o                         
   7   1   3        750.96        763.49         8.78 o                         
   8   1   3         38.48         36.81         2.13 o                         
   9   1   3       2232.32       2249.40        18.07 o                         
  10   1   3       1219.68       1216.35        13.12 o                         
  11   1   3       1965.16       1907.11        16.22 o                         
  12   1   3        637.79        647.44         8.13 o                         
  13   1   3       1024.83        990.38        10.50 o                         
  14   1   3        669.44        650.68         7.97 o                         
  15   1   3         31.39         35.00         3.15 o                         
  16   1   3        190.46        187.90         4.30 o                         
  17   1   3        286.61        283.64         5.37 o                         
  18   1   3         34.05         40.36         2.31 o                         
  19   1   3        509.25        468.72        10.69 o                         
  20   1   3         54.07         65.29         3.35 o                         
  21   1   3        178.26        171.12         5.11 o                         
  22   1   3         36.46         41.18         3.29 o                         
  23   1   3        102.98        102.00         4.81 o                         
  24   1   3        383.84        376.56         9.05 o                         
  25   1   3        527.86        527.94        10.93 o                         
  26   1   3        221.38        231.71         6.84 o                         
  27   1   3        445.66        456.72         9.65 o                         
  28   1   3        125.25        129.17         6.05 o                         
  29   1   3        109.04        108.91         5.74 o                         
 -29   2   3        667.11        700.63        15.96 o                         
 -28   2   3       1230.33       1200.05        18.43 o                         
 -27   2   3        412.12        423.23        10.39 o                         
 -26   2   3        135.87        124.59         5.69 o                         
 -25   2   3         14.56         16.36         2.16 o                         
 -24   2   3         84.46         80.47         3.68 o                         
 -23   2   3        131.48        131.45         4.38 o                         
 -22   2   3        449.89        436.55         7.07 o                         
 -21   2   3         81.22         79.01         3.10 o                         
 -20   2   3        156.00        140.06         3.92 o                         
 -19   2   3        447.29        465.30         6.42 o                         
 -18   2   3        680.37        685.71         7.85 o                         
 -17   2   3       1606.84       1501.86        13.98 o                         
 -16   2   3       1286.23       1309.37        10.66 o                         
 -15   2   3        938.37        939.58         8.62 o                         
 -14   2   3        523.48        533.34         6.22 o                         
 -13   2   3        453.11        446.79         5.56 o                         
 -12   2   3       2356.39       2325.67        15.54 o                         
 -11   2   3       2036.58       2050.60        14.27 o                         
 -10   2   3         69.90         70.71         2.53 o                         
  -9   2   3        359.62        345.64         4.76 o                         
  -8   2   3         20.23         22.94         1.26 o                         
  -7   2   3        226.38        227.58         4.06 o                         
  -6   2   3        681.68        699.25        10.50 o                         
  -5   2   3        331.50        340.10         5.70 o                         
  -4   2   3       1155.63       1143.87         9.91 o                         
  -3   2   3        705.10        673.42         6.91 o                         
  -2   2   3        646.11        601.26         5.97 o                         
  -1   2   3       1148.71       1209.43        10.76 o                         
   0   2   3        905.04        841.51         8.55 o                         
   1   2   3       1124.31       1191.04        10.56 o                         
   2   2   3        660.59        621.31         7.41 o                         
   3   2   3        726.95        690.51         7.49 o                         
   4   2   3       1179.54       1182.07        10.40 o                         
   5   2   3        315.95        330.30         4.91 o                         
   6   2   3        649.87        657.55         7.18 o                         
   7   2   3        221.32        211.49         4.46 o                         
   8   2   3         12.70         15.68         1.64 o                         
   9   2   3        357.02        336.98         5.70 o                         
  10   2   3         84.61         82.81         2.95 o                         
  11   2   3       2092.47       2081.78        17.30 o                         
  12   2   3       2383.52       2342.03        18.82 o                         
  13   2   3        432.78        418.48         6.06 o                         
  14   2   3        512.04        512.13        11.39 o                         
  15   2   3        933.16        943.40        11.31 o                         
  16   2   3       1281.45       1311.77        15.37 o                         
  17   2   3       1585.83       1489.23        15.46 o                         
  18   2   3        679.05        686.39         9.94 o                         
  19   2   3        447.63        482.16         8.30 o                         
  20   2   3        161.26        138.34         5.51 o                         
  21   2   3         84.03         75.61         4.15 o                         
  22   2   3        449.22        437.96         9.52 o                         
  23   2   3        132.67        124.33         5.54 o                         
  24   2   3         80.93         78.66         4.40 o                         
  25   2   3         16.25         15.18         2.94 o                         
  26   2   3        137.15        128.08         5.19 o                         
  27   2   3        394.62        413.81        10.40 o                         
  28   2   3       1243.43       1239.49        18.92 o                         
  29   2   3        696.26        732.93        14.47 o                         
 -28   3   3        190.13        211.62        10.37 o                         
 -27   3   3        245.99        252.14         8.09 o                         
 -26   3   3        342.59        345.15         8.28 o                         
 -25   3   3        177.75        183.16         5.54 o                         
 -24   3   3         70.01         71.68         3.66 o                         
 -23   3   3        192.63        192.86         5.01 o                         
 -22   3   3        203.84        199.25         5.33 o                         
 -21   3   3        360.26        346.21         6.87 o                         
 -20   3   3        224.33        236.79         4.73 o                         
 -19   3   3        149.74        140.93         3.66 o                         
 -18   3   3         69.94         72.22         2.59 o                         
 -17   3   3        312.91        325.37         6.35 o                         
 -16   3   3         51.46         47.17         2.13 o                         
 -15   3   3        357.16        349.05         5.60 o                         
 -14   3   3        321.07        320.02         4.83 o                         
 -13   3   3       1046.37       1017.01         9.03 o                         
 -12   3   3         85.36         90.15         2.63 o                         
 -11   3   3        519.73        501.01         6.27 o                         
 -10   3   3        834.65        830.61         8.23 o                         
  -9   3   3       1567.80       1577.02        10.98 o                         
  -8   3   3        850.97        811.25         7.40 o                         
  -7   3   3        517.64        511.66         5.66 o                         
  -6   3   3        620.28        635.33         6.78 o                         
  -5   3   3        221.47        219.64         4.43 o                         
  -4   3   3        257.25        287.41         4.26 o                         
  -3   3   3         59.93         58.77         1.90 o                         
  -2   3   3        312.42        291.57         4.94 o                         
  -1   3   3        829.28        862.92         8.92 o                         
   0   3   3          3.69          0.13         1.25 o                         
   1   3   3        832.65        849.55         8.15 o                         
   2   3   3        305.33        296.28         4.50 o                         
   3   3   3         55.92         50.52         2.02 o                         
   4   3   3        277.20        316.09         4.57 o                         
   5   3   3        216.99        218.35         3.74 o                         
   6   3   3        598.27        623.95         6.55 o                         
   7   3   3        513.48        521.06         6.59 o                         
   8   3   3        869.86        864.46         8.39 o                         
   9   3   3       1544.21       1581.52        13.38 o                         
  10   3   3        855.28        835.33         9.25 o                         
  11   3   3        544.80        529.51         8.09 o                         
  12   3   3         80.11         90.40         3.48 o                         
  13   3   3       1064.71       1027.31        11.92 o                         
  14   3   3        327.50        327.88         8.91 o                         
  15   3   3        370.11        358.24         6.79 o                         
  16   3   3         51.91         50.61         2.81 o                         
  17   3   3        326.21        339.66         7.85 o                         
  18   3   3         72.33         66.03         3.81 o                         
  19   3   3        146.44        140.46         5.31 o                         
  20   3   3        230.70        243.78         6.96 o                         
  21   3   3        359.63        362.69         8.63 o                         
  22   3   3        207.58        200.24         6.55 o                         
  23   3   3        195.66        191.42         6.51 o                         
  24   3   3         66.78         64.47         4.09 o                         
  25   3   3        175.54        181.03         6.03 o                         
  26   3   3        347.71        343.48         9.37 o                         
  27   3   3        258.15        258.64         8.86 o                         
  28   3   3        192.20        198.76         8.07 o                         
 -27   4   3        121.12        111.07         5.66 o                         
 -26   4   3        127.80        112.40         5.67 o                         
 -25   4   3        427.24        428.07        10.45 o                         
 -24   4   3        380.95        385.66         9.71 o                         
 -23   4   3        549.01        526.31         9.97 o                         
 -22   4   3        234.22        239.99         6.63 o                         
 -21   4   3        579.65        573.42         9.19 o                         
 -20   4   3        847.17        848.67        10.58 o                         
 -19   4   3        308.02        325.16         5.78 o                         
 -18   4   3        427.43        443.82         6.77 o                         
 -17   4   3        204.38        202.89         4.44 o                         
 -16   4   3        126.40        118.00         3.42 o                         
 -15   4   3        125.72        116.17         3.34 o                         
 -14   4   3        427.80        430.27         6.19 o                         
 -13   4   3        205.41        188.58         4.04 o                         
 -12   4   3         81.13         82.78         2.80 o                         
 -11   4   3        461.10        459.90         6.17 o                         
 -10   4   3       2793.73       2759.05        18.17 o                         
  -9   4   3       2613.66       2566.54        17.12 o                         
  -8   4   3       2120.45       2079.07        14.69 o                         
  -7   4   3       3395.44       3302.42        20.23 o                         
  -6   4   3        589.16        582.63         6.89 o                         
  -5   4   3       2729.92       2674.08        19.79 o                         
  -4   4   3       1455.09       1439.67        12.07 o                         
  -3   4   3        353.98        361.32         5.41 o                         
  -2   4   3        836.34        875.57         9.29 o                         
  -1   4   3        148.51        156.64         3.70 o                         
   0   4   3       1285.90       1381.33        12.10 o                         
   1   4   3        157.06        166.41         3.53 o                         
   2   4   3        860.62        904.70         8.58 o                         
   3   4   3        372.07        374.23         5.16 o                         
   4   4   3       1481.23       1462.85        11.48 o                         
   5   4   3       2747.03       2727.45        17.69 o                         
   6   4   3        590.68        581.02         8.00 o                         
   7   4   3       3310.52       3220.74        20.44 o                         
   8   4   3       2066.40       2013.69        18.07 o                         
   9   4   3       2689.67       2623.99        21.72 o                         
  10   4   3       2771.44       2752.30        27.39 o                         
  11   4   3        449.71        458.88         7.69 o                         
  12   4   3        100.87         99.33         4.99 o                         
  13   4   3        193.33        182.69         4.92 o                         
  14   4   3        435.16        431.76         7.61 o                         
  15   4   3        122.72        111.44         3.97 o                         
  16   4   3        124.60        109.20         5.39 o                         
  17   4   3        217.02        201.12         6.18 o                         
  18   4   3        416.03        425.23         9.09 o                         
  19   4   3        312.24        319.23         8.01 o                         
  20   4   3        849.57        841.93        13.47 o                         
  21   4   3        594.75        609.60        11.47 o                         
  22   4   3        229.91        236.31         7.21 o                         
  23   4   3        546.66        534.06        14.09 o                         
  24   4   3        362.68        367.62         9.24 o                         
  25   4   3        410.25        409.90        10.13 o                         
  26   4   3        141.12        131.88         6.05 o                         
  27   4   3        126.61        135.61         6.18 o                         
 -26   5   3         49.57         53.98         5.07 o                         
 -25   5   3         76.29         77.49         4.86 o                         
 -24   5   3         95.21         98.65         5.30 o                         
 -23   5   3        480.86        490.70         9.93 o                         
 -22   5   3         37.64         39.06         3.03 o                         
 -21   5   3         82.13         82.45         3.60 o                         
 -20   5   3         78.58         82.81         3.56 o                         
 -19   5   3         84.87         87.59         3.89 o                         
 -18   5   3        132.57        126.12         4.44 o                         
 -17   5   3         73.04         61.10         3.23 o                         
 -16   5   3        255.92        251.35         5.94 o                         
 -15   5   3        218.23        219.89         5.51 o                         
 -14   5   3        538.26        540.26         7.98 o                         
 -13   5   3        760.76        751.37         9.45 o                         
 -12   5   3         50.83         48.07         2.69 o                         
 -11   5   3       1488.40       1434.39        12.07 o                         
 -10   5   3        189.82        188.74         3.58 o                         
  -9   5   3        353.28        351.61         4.86 o                         
  -8   5   3       1162.41       1151.93        10.21 o                         
  -7   5   3        694.38        697.03         7.50 o                         
  -6   5   3         70.83         72.19         2.50 o                         
  -5   5   3        363.23        353.69         4.88 o                         
  -4   5   3        100.43         96.01         2.47 o                         
  -3   5   3         46.97         53.68         2.27 o                         
  -2   5   3        431.33        443.63         6.15 o                         
  -1   5   3        248.55        234.99         4.65 o                         
   0   5   3        617.88        576.67         7.97 o                         
   1   5   3        247.77        230.05         4.84 o                         
   2   5   3        450.72        470.23         7.46 o                         
   3   5   3         49.78         53.16         4.07 o                         
   4   5   3        106.72        102.82         3.14 o                         
   5   5   3        374.71        371.77         5.42 o                         
   6   5   3         68.60         67.24         2.25 o                         
   7   5   3        698.49        688.87         8.50 o                         
   8   5   3       1169.38       1138.33        12.99 o                         
   9   5   3        331.98        329.83         6.63 o                         
  10   5   3        196.45        190.53         5.11 o                         
  11   5   3       1495.47       1468.32        18.82 o                         
  12   5   3         44.02         45.38         2.89 o                         
  13   5   3        754.75        758.46        10.55 o                         
  14   5   3        513.16        517.28         8.61 o                         
  15   5   3        218.18        205.62         5.42 o                         
  16   5   3        259.00        266.21         7.15 o                         
  17   5   3         72.27         68.75         4.18 o                         
  18   5   3        124.49        118.32         5.04 o                         
  19   5   3         81.08         82.27         4.82 o                         
  20   5   3         80.32         75.30         4.64 o                         
  21   5   3         80.27         80.63         4.88 o                         
  22   5   3         39.35         41.07         3.82 o                         
  23   5   3        478.27        478.64        14.77 o                         
  24   5   3         96.03        104.19         5.87 o                         
  25   5   3         72.70         74.28         6.41 o                         
  26   5   3         45.94         49.60         4.68 o                         
 -25   6   3        157.84        161.84         7.02 o                         
 -24   6   3        273.65        264.52         8.55 o                         
 -23   6   3         38.81         46.02         3.30 o                         
 -22   6   3        268.65        260.71         6.32 o                         
 -21   6   3         57.41         60.06         3.34 o                         
 -20   6   3        366.53        361.32         7.24 o                         
 -19   6   3        179.47        184.19         5.16 o                         
 -18   6   3        883.38        869.23        11.17 o                         
 -17   6   3        596.27        588.44         8.92 o                         
 -16   6   3        627.92        625.56        11.09 o                         
 -15   6   3        344.97        329.66         7.64 o                         
 -14   6   3        589.62        577.41         9.21 o                         
 -13   6   3        609.95        588.68         9.21 o                         
 -12   6   3        638.13        635.17         9.45 o                         
 -11   6   3        285.83        287.87         6.22 o                         
 -10   6   3        452.69        457.87         7.77 o                         
  -9   6   3         50.94         50.68         2.55 o                         
  -8   6   3       1119.35       1074.18        12.05 o                         
  -7   6   3        235.98        225.72         4.75 o                         
  -6   6   3         54.07         54.19         2.56 o                         
  -5   6   3        848.86        819.68        10.07 o                         
  -4   6   3       1100.11       1137.01        11.79 o                         
  -3   6   3        430.25        432.01         5.87 o                         
  -2   6   3       1809.18       1765.20        13.11 o                         
  -1   6   3        639.52        644.24         7.39 o                         
   0   6   3        111.16        114.56         3.06 o                         
   1   6   3        633.21        635.78         8.92 o                         
   2   6   3       1850.48       1779.78        14.72 o                         
   3   6   3        415.53        415.48         6.02 o                         
   4   6   3       1175.71       1212.02        12.53 o                         
   5   6   3        814.47        775.84        10.42 o                         
   6   6   3         54.65         59.42         3.09 o                         
   7   6   3        248.84        236.84         6.33 o                         
   8   6   3       1107.84       1076.79        14.22 o                         
   9   6   3         54.11         54.36         3.10 o                         
  10   6   3        421.60        429.29         7.89 o                         
  11   6   3        294.40        289.25         6.48 o                         
  12   6   3        616.83        612.18         9.62 o                         
  13   6   3        611.25        579.39         9.40 o                         
  14   6   3        589.49        580.08         9.46 o                         
  15   6   3        347.02        331.06         8.08 o                         
  16   6   3        655.76        653.93        11.62 o                         
  17   6   3        588.14        580.71        16.22 o                         
  18   6   3        919.62        918.16        19.41 o                         
  19   6   3        166.18        171.68         7.12 o                         
  20   6   3        373.99        378.56        11.95 o                         
  21   6   3         55.23         59.61         3.94 o                         
  22   6   3        252.48        247.72         7.55 o                         
  23   6   3         35.54         36.20         3.53 o                         
  24   6   3        257.47        262.64         9.38 o                         
  25   6   3        161.62        162.25         7.60 o                         
 -23   7   3         81.03         85.22         4.16 o                         
 -22   7   3        373.24        361.96         7.74 o                         
 -21   7   3         64.17         57.08         3.32 o                         
 -20   7   3        115.99        112.23         4.35 o                         
 -19   7   3         47.44         47.50         3.01 o                         
 -18   7   3        119.02        116.63         4.28 o                         
 -17   7   3         91.25         91.30         3.83 o                         
 -16   7   3         86.90         82.04         3.58 o                         
 -15   7   3        433.42        445.44         7.76 o                         
 -14   7   3         93.33         90.56         4.49 o                         
 -13   7   3        664.90        663.65        10.20 o                         
 -12   7   3        340.51        339.51         7.14 o                         
 -11   7   3         26.23         23.23         2.41 o                         
 -10   7   3         47.17         45.52         2.96 o                         
  -9   7   3        447.93        447.51         7.89 o                         
  -8   7   3        171.19        162.01         4.26 o                         
  -7   7   3        133.19        125.44         3.78 o                         
  -6   7   3        428.82        435.08         6.36 o                         
  -5   7   3         32.17         30.38         1.97 o                         
  -4   7   3        194.97        191.65         4.36 o                         
  -3   7   3         67.65         76.58         2.86 o                         
  -2   7   3         69.77         68.09         2.70 o                         
  -1   7   3        729.23        708.95        10.38 o                         
   0   7   3        240.92        248.50         5.65 o                         
   1   7   3        713.76        670.40         7.98 o                         
   2   7   3         69.86         64.13         2.91 o                         
   3   7   3         63.43         70.17         3.06 o                         
   4   7   3        202.41        194.88         4.46 o                         
   5   7   3         32.64         32.69         2.25 o                         
   6   7   3        422.48        427.56         7.13 o                         
   7   7   3        129.68        127.22         3.99 o                         
   8   7   3        177.21        173.90         4.62 o                         
   9   7   3        449.45        454.30         8.21 o                         
  10   7   3         41.85         41.63         2.44 o                         
  11   7   3         27.22         26.04         2.43 o                         
  12   7   3        346.06        329.43         6.72 o                         
  13   7   3        672.61        662.56         9.74 o                         
  14   7   3         93.03         91.33         3.52 o                         
  15   7   3        445.70        446.31         8.19 o                         
  16   7   3         89.16         95.80         4.03 o                         
  17   7   3         91.32         83.97         3.78 o                         
  18   7   3        122.24        119.86         4.84 o                         
  19   7   3         46.03         47.55         3.66 o                         
  20   7   3        119.32        116.80         5.41 o                         
  21   7   3         65.38         59.49         4.09 o                         
  22   7   3        382.52        380.03        18.35 o                         
  23   7   3         79.87         74.75         7.21 o                         
 -21   8   3         14.57         13.34         2.42 o                         
 -20   8   3        305.50        307.49         7.86 o                         
 -19   8   3        336.71        345.96         8.19 o                         
 -18   8   3        333.25        336.33         7.99 o                         
 -17   8   3         99.14        101.05         4.59 o                         
 -16   8   3        366.10        365.85         8.12 o                         
 -15   8   3        133.31        138.52         5.06 o                         
 -14   8   3        340.11        335.35         7.59 o                         
 -13   8   3        473.12        483.78         9.01 o                         
 -12   8   3        776.77        771.08        11.38 o                         
 -11   8   3        517.69        517.48         9.10 o                         
 -10   8   3        279.85        284.70         6.65 o                         
  -9   8   3         58.79         60.57         3.40 o                         
  -8   8   3        155.34        164.30         7.51 o                         
  -7   8   3         16.87         14.83         1.89 o                         
  -6   8   3        519.95        496.48         7.65 o                         
  -5   8   3        263.99        258.35         5.81 o                         
  -4   8   3        998.34       1019.14        14.34 o                         
  -3   8   3        529.92        508.66         8.14 o                         
  -2   8   3        444.24        437.59         7.96 o                         
  -1   8   3        422.87        434.37         8.30 o                         
   0   8   3        887.37        880.12        13.06 o                         
   1   8   3        423.25        427.40         8.89 o                         
   2   8   3        446.76        441.40         7.64 o                         
   3   8   3        538.72        511.09         7.52 o                         
   4   8   3        987.88        994.05        10.91 o                         
   5   8   3        268.79        267.37         5.46 o                         
   6   8   3        521.66        505.52         9.27 o                         
   7   8   3         21.43         23.47         2.03 o                         
   8   8   3        154.02        153.04         4.23 o                         
   9   8   3         53.38         53.36         2.75 o                         
  10   8   3        283.60        277.46         6.28 o                         
  11   8   3        526.55        521.79         8.74 o                         
  12   8   3        781.36        783.33        10.97 o                         
  13   8   3        470.83        463.58         8.34 o                         
  14   8   3        334.70        342.45         9.78 o                         
  15   8   3        132.76        145.63         7.95 o                         
  16   8   3        358.20        363.44         9.37 o                         
  17   8   3        110.31        111.63         5.52 o                         
  18   8   3        320.86        319.32         9.06 o                         
  19   8   3        352.31        362.50         9.74 o                         
  20   8   3        304.00        301.95        14.24 o                         
  21   8   3         17.70         23.01         4.74 o                         
 -18   9   3         28.76         29.93         3.03 o                         
 -17   9   3         12.85         14.19         2.97 o                         
 -16   9   3        170.78        178.42         6.00 o                         
 -15   9   3        169.47        156.07         5.60 o                         
 -14   9   3        277.83        273.21         7.16 o                         
 -13   9   3        104.83        102.94         4.55 o                         
 -12   9   3         57.06         49.94         3.99 o                         
 -11   9   3          6.78          5.73         2.77 o                         
 -10   9   3          4.48          5.32         2.47 o                         
  -9   9   3         46.32         45.87         3.51 o                         
  -8   9   3        111.05        109.02         4.78 o                         
  -7   9   3        125.88        122.97         5.02 o                         
  -6   9   3         94.35         96.20         4.49 o                         
  -5   9   3        276.09        282.58         7.01 o                         
  -4   9   3        266.59        267.81         7.67 o                         
  -3   9   3          4.10          4.73         2.34 o                         
  -2   9   3         79.35         63.88         4.19 o                         
  -1   9   3        233.46        232.67         7.30 o                         
   0   9   3        172.72        181.43         5.18 o                         
   1   9   3        230.83        228.02         6.11 o                         
   2   9   3         81.00         67.71         3.63 o                         
   3   9   3          3.59          1.75         2.01 o                         
   4   9   3        264.62        262.89         6.60 o                         
   5   9   3        280.26        292.98         6.99 o                         
   6   9   3         95.35         97.17         3.59 o                         
   7   9   3        119.30        116.23         4.37 o                         
   8   9   3        109.42        105.46         4.36 o                         
   9   9   3         45.86         45.69         2.88 o                         
  10   9   3          5.07          3.34         2.03 o                         
  11   9   3          5.74          2.14         2.04 o                         
  12   9   3         53.12         54.17         3.55 o                         
  13   9   3        103.16         99.58         5.48 o                         
  14   9   3        273.88        261.61         8.08 o                         
  15   9   3        170.83        163.38         6.47 o                         
  16   9   3        167.85        174.28         6.80 o                         
  17   9   3         12.18         10.83         2.80 o                         
  18   9   3         25.88         27.36         3.39 o                         
 -14  10   3        242.62        246.14        10.14 o                         
 -13  10   3        166.29        167.22         6.51 o                         
 -12  10   3         10.39         15.78         2.94 o                         
 -11  10   3        149.46        151.06         6.06 o                         
 -10  10   3        471.02        489.19        10.53 o                         
  -9  10   3        125.54        134.23         5.69 o                         
  -8  10   3        567.63        563.21        12.49 o                         
  -7  10   3        182.47        180.48         7.16 o                         
  -6  10   3        165.31        157.64         7.41 o                         
  -5  10   3         61.82         63.23         5.06 o                         
  -4  10   3         85.78         83.77         4.81 o                         
  -3  10   3        303.09        296.56         8.51 o                         
  -2  10   3        146.42        141.73         6.00 o                         
  -1  10   3         85.57         85.30         4.83 o                         
   0  10   3         96.92        105.69         5.26 o                         
   1  10   3         91.53         91.59         4.88 o                         
   2  10   3        141.78        145.08         4.91 o                         
   3  10   3        291.17        282.94         7.13 o                         
   4  10   3         86.14         82.80         4.11 o                         
   5  10   3         59.99         60.04         4.40 o                         
   6  10   3        163.90        164.13         6.24 o                         
   7  10   3        167.44        176.80         6.52 o                         
   8  10   3        580.16        581.11        11.77 o                         
   9  10   3        129.29        130.44         5.83 o                         
  10  10   3        481.41        484.66         9.85 o                         
  11  10   3        157.58        155.36         5.72 o                         
  12  10   3          5.30          7.12         2.50 o                         
  13  10   3        168.12        155.09         6.49 o                         
  14  10   3        249.12        238.84         8.03 o                         
  -8  11   3        183.78        191.25         8.50 o                         
  -7  11   3        113.32        112.29         6.84 o                         
  -6  11   3        558.74        570.26        14.56 o                         
  -5  11   3         58.52         62.80         5.38 o                         
  -4  11   3         41.51         43.00         4.70 o                         
  -3  11   3        151.99        149.41         7.56 o                         
  -2  11   3         26.67         30.43         4.98 o                         
  -1  11   3         95.79         95.87         5.34 o                         
   0  11   3        239.52        257.16         8.31 o                         
   1  11   3         95.56         90.89         5.59 o                         
   2  11   3         27.51         23.60         3.91 o                         
   3  11   3        148.24        150.39         7.33 o                         
   4  11   3         36.31         38.08         4.33 o                         
   5  11   3         57.74         57.74         5.75 o                         
   6  11   3        575.37        598.89        16.46 o                         
   7  11   3        114.21        111.37         6.27 o                         
   8  11   3        185.91        183.92         7.87 o                         
   0   0   4        559.23        586.52        11.90 o                         
   1   0   4       3306.85       3209.18        22.07 o                         
   2   0   4         11.45         18.43         1.83 o                         
   3   0   4       1025.19       1003.73        10.95 o                         
   4   0   4          1.03          2.02         1.26 o                         
   5   0   4        170.28        173.95         4.71 o                         
   6   0   4        541.11        536.24         7.11 o                         
   7   0   4        221.14        210.33         4.40 o                         
   8   0   4        670.99        678.44         8.26 o                         
   9   0   4        387.48        369.91         5.98 o                         
  10   0   4         19.97         18.73         2.15 o                         
  11   0   4        937.41        893.45        11.18 o                         
  12   0   4        228.65        217.49         5.52 o                         
  13   0   4       1449.25       1452.14        20.53 o                         
  14   0   4         37.75         45.07         3.45 o                         
  15   0   4       1351.41       1365.18        17.28 o                         
  16   0   4        362.18        348.21         8.37 o                         
  17   0   4       2453.75       2429.02        22.79 o                         
  18   0   4         18.74         19.15         3.17 o                         
  19   0   4        131.61        130.77         4.85 o                         
  20   0   4          0.52          0.00         1.76 o                         
  21   0   4         14.37         11.83         2.06 o                         
  22   0   4         71.38         68.22         3.49 o                         
  23   0   4         14.42         11.41         2.53 o                         
  24   0   4          0.21          0.00         2.25 o                         
  25   0   4         32.31         38.51         3.76 o                         
  26   0   4         29.53         32.93         3.65 o                         
  27   0   4        407.60        396.89        10.42 o                         
 -26   1   4        250.80        241.62         9.17 o                         
 -25   1   4        174.76        170.04         9.32 o                         
 -24   1   4        241.39        238.68         7.70 o                         
 -23   1   4        195.84        203.26         6.33 o                         
 -22   1   4          5.37          4.65         1.91 o                         
 -21   1   4        298.75        287.27         6.60 o                         
 -20   1   4         57.81         66.77         3.45 o                         
 -19   1   4       1143.02       1163.50        13.63 o                         
 -18   1   4        157.49        137.53         4.55 o                         
 -17   1   4        497.33        495.73         8.33 o                         
 -16   1   4         64.38         60.95         3.48 o                         
 -15   1   4         52.79         56.00         3.63 o                         
 -14   1   4        435.04        427.87         7.64 o                         
 -13   1   4        514.49        503.83         7.52 o                         
 -12   1   4        880.32        897.10        10.28 o                         
 -11   1   4        493.41        498.47         7.35 o                         
 -10   1   4       1072.88       1069.58        11.24 o                         
  -9   1   4       1385.33       1376.18        13.09 o                         
  -8   1   4        257.12        255.30         5.09 o                         
  -7   1   4        679.70        672.06         8.43 o                         
  -6   1   4         98.01         96.05         3.42 o                         
  -5   1   4       1553.70       1560.70        14.82 o                         
  -4   1   4        513.25        523.06         7.70 o                         
  -3   1   4       1191.91       1171.77        11.34 o                         
  -2   1   4        246.00        255.75         4.87 o                         
  -1   1   4       1183.38       1150.87        11.19 o                         
   0   1   4          0.96          0.12         0.98 o                         
   1   1   4       1151.42       1094.60        10.02 o                         
   2   1   4        245.90        253.55         3.99 o                         
   3   1   4       1149.44       1105.86        10.69 o                         
   4   1   4        522.61        531.08         7.38 o                         
   5   1   4       1538.56       1546.77        13.87 o                         
   6   1   4         94.61         95.61         3.59 o                         
   7   1   4        674.75        663.80         9.23 o                         
   8   1   4        257.11        264.67         5.72 o                         
   9   1   4       1422.41       1389.79        14.38 o                         
  10   1   4       1085.52       1075.04        11.50 o                         
  11   1   4        496.56        485.33         7.94 o                         
  12   1   4        873.35        875.12        11.04 o                         
  13   1   4        542.14        539.20        10.52 o                         
  14   1   4        427.29        419.98        11.38 o                         
  15   1   4         59.56         52.19         3.64 o                         
  16   1   4         67.91         60.19         3.93 o                         
  17   1   4        489.50        487.92        11.96 o                         
  18   1   4        147.90        129.23         4.92 o                         
  19   1   4       1141.03       1168.93        14.94 o                         
  20   1   4         56.61         63.20         5.51 o                         
  21   1   4        283.24        290.24         8.22 o                         
  22   1   4          5.10          7.89         2.59 o                         
  23   1   4        200.74        199.70         7.08 o                         
  24   1   4        240.36        247.84         7.98 o                         
  25   1   4        186.78        178.86         7.41 o                         
  26   1   4        249.13        236.49         8.05 o                         
 -26   2   4         10.05         12.05         3.19 o                         
 -25   2   4        973.25        974.25        16.25 o                         
 -24   2   4         77.22         68.50         4.55 o                         
 -23   2   4       1054.41       1037.26        16.36 o                         
 -22   2   4        262.56        266.42         7.76 o                         
 -21   2   4        723.15        712.75         9.86 o                         
 -20   2   4        116.77        117.74         4.02 o                         
 -19   2   4        547.82        562.22         8.46 o                         
 -18   2   4          1.96          4.38         1.68 o                         
 -17   2   4         34.53         30.36         2.22 o                         
 -16   2   4         18.31         15.91         1.73 o                         
 -15   2   4         75.49         75.12         3.73 o                         
 -14   2   4        126.69        122.33         3.43 o                         
 -13   2   4        105.75        109.42         3.63 o                         
 -12   2   4         69.04         73.61         3.07 o                         
 -11   2   4        555.14        552.63         7.92 o                         
 -10   2   4        440.30        426.56         6.87 o                         
  -9   2   4       3819.89       3743.70        37.60 o                         
  -8   2   4        729.66        732.97         9.89 o                         
  -7   2   4       2138.16       2126.82        22.44 o                         
  -6   2   4        596.50        608.14         8.76 o                         
  -5   2   4       1824.89       1795.26        16.65 o                         
  -4   2   4        166.37        169.58         4.51 o                         
  -3   2   4         96.82         97.53         6.14 o                         
  -2   2   4        100.10         97.53         3.21 o                         
  -1   2   4        388.52        387.27         6.81 o                         
   0   2   4        126.53        104.68         3.42 o                         
   1   2   4        359.01        354.14         6.02 o                         
   2   2   4         96.76         95.96         3.26 o                         
   3   2   4        103.91        105.20         3.38 o                         
   4   2   4        173.58        176.30         4.25 o                         
   5   2   4       1789.53       1774.46        15.15 o                         
   6   2   4        592.17        601.40         7.85 o                         
   7   2   4       2178.78       2145.55        18.98 o                         
   8   2   4        711.32        729.23         9.78 o                         
   9   2   4       3793.03       3725.56        28.11 o                         
  10   2   4        457.79        450.97         7.67 o                         
  11   2   4        559.47        563.88         8.61 o                         
  12   2   4         70.33         76.52         4.73 o                         
  13   2   4        121.16        111.85         4.83 o                         
  14   2   4        125.06        120.48         5.10 o                         
  15   2   4         64.34         71.20         4.84 o                         
  16   2   4         19.25         16.89         2.71 o                         
  17   2   4         25.51         21.13         2.69 o                         
  18   2   4          1.96          2.08         2.21 o                         
  19   2   4        552.47        567.65        11.37 o                         
  20   2   4        121.83        117.84         5.44 o                         
  21   2   4        712.22        686.94        16.12 o                         
  22   2   4        268.78        277.70        12.46 o                         
  23   2   4       1065.95       1094.76        17.13 o                         
  24   2   4         76.27         77.24         4.84 o                         
  25   2   4        964.87        963.14        16.41 o                         
  26   2   4          9.13         15.40         3.30 o                         
 -25   3   4         50.02         46.88         4.59 o                         
 -24   3   4         71.06         54.94         4.71 o                         
 -23   3   4          9.09         12.45         2.48 o                         
 -22   3   4        364.26        361.48         8.45 o                         
 -21   3   4        235.46        244.70         6.26 o                         
 -20   3   4         40.86         36.69         2.87 o                         
 -19   3   4        193.95        203.38         5.14 o                         
 -18   3   4         11.81         16.04         1.98 o                         
 -17   3   4       1087.50       1139.20        11.65 o                         
 -16   3   4         88.26         86.69         2.95 o                         
 -15   3   4        181.32        178.35         4.28 o                         
 -14   3   4        190.12        193.59         4.38 o                         
 -13   3   4        750.07        742.91         9.19 o                         
 -12   3   4        655.99        644.27        10.93 o                         
 -11   3   4        646.42        649.46         8.37 o                         
 -10   3   4        386.62        368.22         6.52 o                         
  -9   3   4        187.59        184.46         4.63 o                         
  -8   3   4          5.99          5.67         1.73 o                         
  -7   3   4        489.98        473.66         7.44 o                         
  -6   3   4        285.50        276.15         5.58 o                         
  -5   3   4        449.75        423.39         6.87 o                         
  -4   3   4        192.44        188.78         4.87 o                         
  -3   3   4        195.32        194.36         4.90 o                         
  -2   3   4        412.92        382.02         7.93 o                         
  -1   3   4        635.90        655.46         9.24 o                         
   0   3   4        297.60        284.78         6.27 o                         
   1   3   4        635.64        654.02         8.45 o                         
   2   3   4        420.60        398.41         6.42 o                         
   3   3   4        189.05        181.02         4.31 o                         
   4   3   4        196.60        190.60         4.39 o                         
   5   3   4        467.21        433.23         7.54 o                         
   6   3   4        278.09        279.70         5.21 o                         
   7   3   4        501.23        502.88         9.59 o                         
   8   3   4          4.99          6.03         1.64 o                         
   9   3   4        183.71        171.51         4.07 o                         
  10   3   4        394.63        386.92         6.59 o                         
  11   3   4        620.65        616.45         9.85 o                         
  12   3   4        651.43        630.72        10.20 o                         
  13   3   4        730.64        743.13        16.47 o                         
  14   3   4        190.81        194.38         5.59 o                         
  15   3   4        188.34        187.45         5.56 o                         
  16   3   4         92.58         87.46         4.68 o                         
  17   3   4       1081.30       1129.37        17.78 o                         
  18   3   4         10.32         11.02         2.80 o                         
  19   3   4        212.71        221.10         7.23 o                         
  20   3   4         36.82         40.06         4.15 o                         
  21   3   4        237.65        229.54         7.55 o                         
  22   3   4        370.52        346.25         9.34 o                         
  23   3   4          8.31         11.07         2.77 o                         
  24   3   4         67.96         62.93         5.47 o                         
  25   3   4         52.66         51.90         4.28 o                         
 -24   4   4        134.93        135.35         6.28 o                         
 -23   4   4          3.79          5.76         2.23 o                         
 -22   4   4        139.42        143.58         5.82 o                         
 -21   4   4         20.69         21.15         2.71 o                         
 -20   4   4         59.79         59.89         3.51 o                         
 -19   4   4        543.33        529.25         8.65 o                         
 -18   4   4        246.71        255.19         5.93 o                         
 -17   4   4       1488.67       1482.96        13.89 o                         
 -16   4   4         50.75         55.39         2.85 o                         
 -15   4   4       1563.27       1554.09        13.97 o                         
 -14   4   4        365.23        372.85         6.29 o                         
 -13   4   4        828.02        830.04         8.93 o                         
 -12   4   4        223.54        220.01         4.67 o                         
 -11   4   4        394.20        392.63         6.14 o                         
 -10   4   4         57.27         56.86         2.54 o                         
  -9   4   4        268.57        271.66         5.39 o                         
  -8   4   4        330.75        320.48         5.74 o                         
  -7   4   4         15.60         13.88         1.93 o                         
  -6   4   4        324.46        327.33         6.28 o                         
  -5   4   4         17.90         17.18         1.96 o                         
  -4   4   4        150.16        144.03         5.53 o                         
  -3   4   4       1317.69       1290.58        13.43 o                         
  -2   4   4        139.93        152.65         5.57 o                         
  -1   4   4       3828.93       3734.00        31.62 o                         
   0   4   4        365.22        367.65         6.42 o                         
   1   4   4       3933.29       3820.94        30.46 o                         
   2   4   4        130.79        137.89         3.70 o                         
   3   4   4       1283.05       1252.05        11.63 o                         
   4   4   4        143.30        136.85         3.56 o                         
   5   4   4         28.56         28.88         1.90 o                         
   6   4   4        316.59        314.42         5.22 o                         
   7   4   4         15.09         11.69         1.71 o                         
   8   4   4        330.32        318.98         5.86 o                         
   9   4   4        285.71        294.08         5.33 o                         
  10   4   4         57.69         60.09         3.46 o                         
  11   4   4        403.00        403.64         8.04 o                         
  12   4   4        230.56        222.42         6.04 o                         
  13   4   4        828.47        811.88        13.18 o                         
  14   4   4        359.47        363.93         7.78 o                         
  15   4   4       1520.30       1504.38        17.02 o                         
  16   4   4         56.37         56.12         4.09 o                         
  17   4   4       1492.56       1491.52        19.55 o                         
  18   4   4        245.64        247.74         7.65 o                         
  19   4   4        572.99        581.73        11.88 o                         
  20   4   4         61.96         68.01         4.44 o                         
  21   4   4         24.01         19.51         2.97 o                         
  22   4   4        139.89        148.84         6.29 o                         
  23   4   4          1.82          0.00         2.42 o                         
  24   4   4        131.01        144.78         6.41 o                         
 -23   5   4        225.04        223.74         7.21 o                         
 -22   5   4        153.61        160.81         6.68 o                         
 -21   5   4        160.21        161.95         6.06 o                         
 -20   5   4         44.39         43.93         3.56 o                         
 -19   5   4        558.78        563.41         9.26 o                         
 -18   5   4        171.94        179.55         5.20 o                         
 -17   5   4        301.03        308.11         6.66 o                         
 -16   5   4        190.30        193.66         5.24 o                         
 -15   5   4         77.69         83.59         3.61 o                         
 -14   5   4        102.02        100.54         3.83 o                         
 -13   5   4         89.80         82.33         3.53 o                         
 -12   5   4         53.05         50.99         2.89 o                         
 -11   5   4        423.06        412.95         7.69 o                         
 -10   5   4        289.02        284.54         6.30 o                         
  -9   5   4        272.15        268.31         6.04 o                         
  -8   5   4         22.96         26.03         2.37 o                         
  -7   5   4        169.17        171.65         4.79 o                         
  -6   5   4        425.75        417.95         7.31 o                         
  -5   5   4        188.62        182.36         4.28 o                         
  -4   5   4        131.01        115.05         4.91 o                         
  -3   5   4        471.28        437.20         6.83 o                         
  -2   5   4         91.72         93.86         3.27 o                         
  -1   5   4        261.33        264.54         5.53 o                         
   0   5   4        451.90        488.04         7.51 o                         
   1   5   4        253.27        251.43         5.32 o                         
   2   5   4         85.55         92.90         3.28 o                         
   3   5   4        467.24        442.38         6.88 o                         
   4   5   4        132.52        122.05         4.12 o                         
   5   5   4        185.32        180.14         5.35 o                         
   6   5   4        415.65        408.58         8.84 o                         
   7   5   4        159.79        172.17         5.85 o                         
   8   5   4         19.67         22.74         2.60 o                         
   9   5   4        274.76        267.50         6.65 o                         
  10   5   4        284.08        274.61         6.79 o                         
  11   5   4        432.06        418.94        10.00 o                         
  12   5   4         56.60         51.48         3.36 o                         
  13   5   4         94.14         82.37         4.00 o                         
  14   5   4        107.99        107.10         4.45 o                         
  15   5   4         78.45         76.52         4.48 o                         
  16   5   4        200.46        191.79         6.71 o                         
  17   5   4        292.82        319.89         8.74 o                         
  18   5   4        168.22        170.43         6.52 o                         
  19   5   4        556.66        590.42        13.68 o                         
  20   5   4         42.71         50.08         4.07 o                         
  21   5   4        151.91        153.09         6.37 o                         
  22   5   4        149.66        159.46         6.66 o                         
  23   5   4        229.95        219.14         7.78 o                         
 -22   6   4          1.05          4.47         2.18 o                         
 -21   6   4        481.37        484.83        10.80 o                         
 -20   6   4        110.54        126.72         5.24 o                         
 -19   6   4        444.85        438.90         9.32 o                         
 -18   6   4        277.81        287.38         8.10 o                         
 -17   6   4        637.27        650.73        10.81 o                         
 -16   6   4        222.86        220.81         6.22 o                         
 -15   6   4        153.17        149.66         5.11 o                         
 -14   6   4         86.51         80.38         3.87 o                         
 -13   6   4        186.00        189.39         5.59 o                         
 -12   6   4        931.49        935.19        13.91 o                         
 -11   6   4        886.19        878.56        15.13 o                         
 -10   6   4        402.12        407.18         8.46 o                         
  -9   6   4        649.81        638.38        10.57 o                         
  -8   6   4        342.02        341.88         7.53 o                         
  -7   6   4       1219.30       1204.61        14.75 o                         
  -6   6   4        174.04        165.68         7.60 o                         
  -5   6   4       1322.14       1331.73        15.33 o                         
  -4   6   4        662.32        682.85         9.06 o                         
  -3   6   4        521.35        553.95         9.57 o                         
  -2   6   4        153.38        146.41         4.27 o                         
  -1   6   4        342.39        346.18         6.17 o                         
   0   6   4        281.51        253.91         5.54 o                         
   1   6   4        311.22        318.55         9.00 o                         
   2   6   4        144.49        127.20         5.93 o                         
   3   6   4        504.08        533.46        11.69 o                         
   4   6   4        652.51        663.85        13.16 o                         
   5   6   4       1282.22       1249.27        18.74 o                         
   6   6   4        175.63        160.47         5.92 o                         
   7   6   4       1227.86       1192.98        16.42 o                         
   8   6   4        348.32        341.73         7.68 o                         
   9   6   4        662.29        647.75        10.77 o                         
  10   6   4        393.85        373.78         8.15 o                         
  11   6   4        906.36        893.53        12.94 o                         
  12   6   4        930.83        966.65        13.58 o                         
  13   6   4        200.89        210.21         6.23 o                         
  14   6   4         85.89         83.35         4.79 o                         
  15   6   4        142.90        147.35         6.07 o                         
  16   6   4        224.01        209.14         7.21 o                         
  17   6   4        594.65        599.97        12.24 o                         
  18   6   4        284.48        282.88         8.45 o                         
  19   6   4        439.79        432.87        10.63 o                         
  20   6   4        102.85        103.43         5.52 o                         
  21   6   4        494.81        493.28        11.54 o                         
  22   6   4          0.99          2.77         2.45 o                         
 -20   7   4         23.86         20.21         2.68 o                         
 -19   7   4         21.44         20.43         2.60 o                         
 -18   7   4         12.82         14.37         2.44 o                         
 -17   7   4        114.35        112.96         4.81 o                         
 -16   7   4         50.20         53.58         3.53 o                         
 -15   7   4        321.43        320.26         7.64 o                         
 -14   7   4        331.86        322.97         7.59 o                         
 -13   7   4        549.58        542.89         9.76 o                         
 -12   7   4         68.34         66.84         3.70 o                         
 -11   7   4         17.45         13.91         2.34 o                         
 -10   7   4         47.60         44.21         3.29 o                         
  -9   7   4         17.29         18.72         3.43 o                         
  -8   7   4         84.72         80.52         4.03 o                         
  -7   7   4          8.83          7.82         2.09 o                         
  -6   7   4        445.85        443.28         8.65 o                         
  -5   7   4        104.11         95.82         3.77 o                         
  -4   7   4         31.25         29.58         2.71 o                         
  -3   7   4        287.76        297.79         8.83 o                         
  -2   7   4         35.50         34.23         2.92 o                         
  -1   7   4        574.85        555.61        10.82 o                         
   0   7   4         76.00         85.52         4.53 o                         
   1   7   4        578.20        558.95        10.85 o                         
   2   7   4         34.92         37.09         3.35 o                         
   3   7   4        294.50        306.59         8.00 o                         
   4   7   4         31.12         32.39         3.20 o                         
   5   7   4        110.22        108.28         4.52 o                         
   6   7   4        437.32        417.36         8.55 o                         
   7   7   4          8.73         12.80         2.27 o                         
   8   7   4         89.07         83.49         4.22 o                         
   9   7   4         16.44         13.44         2.19 o                         
  10   7   4         43.26         44.50         3.16 o                         
  11   7   4         14.13         15.18         2.31 o                         
  12   7   4         69.53         67.45         4.35 o                         
  13   7   4        539.63        531.70        10.38 o                         
  14   7   4        336.91        333.49        11.51 o                         
  15   7   4        321.85        308.38         8.83 o                         
  16   7   4         55.17         59.23         4.25 o                         
  17   7   4        116.79        119.49         5.70 o                         
  18   7   4         12.35         18.12         2.94 o                         
  19   7   4         24.25         22.14         3.18 o                         
  20   7   4         20.74         17.21         2.72 o                         
 -17   8   4        245.09        226.20         6.87 o                         
 -16   8   4          8.87          9.59         2.39 o                         
 -15   8   4        200.83        194.25         6.23 o                         
 -14   8   4         18.96         24.62         2.88 o                         
 -13   8   4        708.40        707.69        11.62 o                         
 -12   8   4        240.29        249.26         6.80 o                         
 -11   8   4         55.15         53.78         3.75 o                         
 -10   8   4        108.83        109.66         5.52 o                         
  -9   8   4        164.04        167.93         6.55 o                         
  -8   8   4         26.25         24.61         3.17 o                         
  -7   8   4        506.21        512.59        12.30 o                         
  -6   8   4        111.92        127.03         5.60 o                         
  -5   8   4        678.74        681.55        16.91 o                         
  -4   8   4        456.76        462.48         9.94 o                         
  -3   8   4        750.82        754.23        12.94 o                         
  -2   8   4         77.69         63.97         3.76 o                         
  -1   8   4         70.02         67.64         3.75 o                         
   0   8   4        243.66        254.39         6.83 o                         
   1   8   4         72.42         72.08         3.82 o                         
   2   8   4         72.39         63.96         3.77 o                         
   3   8   4        765.93        772.02        12.05 o                         
   4   8   4        450.33        454.68         8.51 o                         
   5   8   4        686.76        676.14        10.46 o                         
   6   8   4        119.12        132.74         4.74 o                         
   7   8   4        504.54        498.46         8.99 o                         
   8   8   4         24.29         28.85         2.43 o                         
   9   8   4        161.15        172.15         5.38 o                         
  10   8   4        111.13        102.10         4.26 o                         
  11   8   4         49.70         49.68         3.23 o                         
  12   8   4        254.94        265.80         6.79 o                         
  13   8   4        702.44        703.60        12.28 o                         
  14   8   4         18.18         16.92         2.64 o                         
  15   8   4        201.30        201.12         6.71 o                         
  16   8   4          9.14          7.85         2.62 o                         
  17   8   4        263.83        263.83         8.63 o                         
 -13   9   4        111.19        104.85         5.80 o                         
 -12   9   4         17.05         10.96         2.55 o                         
 -11   9   4        119.70        112.16         5.73 o                         
 -10   9   4         20.05         16.80         4.25 o                         
  -9   9   4        183.89        191.76         8.33 o                         
  -8   9   4        183.24        189.37         8.26 o                         
  -7   9   4        189.08        196.10         8.33 o                         
  -6   9   4        103.53         93.26         8.72 o                         
  -5   9   4        166.63        176.03         7.89 o                         
  -4   9   4         12.03         10.63         3.39 o                         
  -3   9   4         14.62          9.19         2.57 o                         
  -2   9   4         50.46         45.93         3.75 o                         
  -1   9   4         12.69         14.89         2.55 o                         
   0   9   4        173.57        174.70         5.97 o                         
   1   9   4         13.56         14.91         2.33 o                         
   2   9   4         47.22         40.88         3.05 o                         
   3   9   4         12.25         18.37         2.64 o                         
   4   9   4         12.46         11.06         2.57 o                         
   5   9   4        155.17        155.79         5.22 o                         
   6   9   4         97.67         94.04         4.23 o                         
   7   9   4        205.94        210.99         6.68 o                         
   8   9   4        180.79        172.41         6.19 o                         
   9   9   4        184.71        191.98         6.47 o                         
  10   9   4         21.68         21.40         3.02 o                         
  11   9   4        113.04        113.87         5.66 o                         
  12   9   4         17.64         22.15         3.85 o                         
  13   9   4        115.48        108.10         5.59 o                         
  -7  10   4        169.10        163.77         7.96 o                         
  -6  10   4         14.53          8.59         3.76 o                         
  -5  10   4        516.91        517.96        18.62 o                         
  -4  10   4        302.58        298.53        10.48 o                         
  -3  10   4        272.25        278.22        10.05 o                         
  -2  10   4         16.48          9.25         3.55 o                         
  -1  10   4        268.39        271.26         8.57 o                         
   0  10   4         41.21         47.68         4.28 o                         
   1  10   4        265.89        253.96         8.93 o                         
   2  10   4         16.49         15.74         2.69 o                         
   3  10   4        263.30        271.72         6.69 o                         
   4  10   4        292.97        284.57        11.76 o                         
   5  10   4        530.51        498.44        17.86 o                         
   6  10   4         14.35         11.05         2.75 o                         
   7  10   4        152.38        129.46         6.75 o                         
   0   0   5         76.34         69.47         4.89 o                         
   1   0   5        209.12        223.68         5.79 o                         
   2   0   5         27.42         28.38         2.50 o                         
   3   0   5         10.78          5.53         3.09 o                         
   4   0   5        832.17        836.23        11.50 o                         
   5   0   5         89.76         97.03         4.41 o                         
   6   0   5        340.38        349.49         8.16 o                         
   7   0   5        285.77        281.61         7.27 o                         
   8   0   5       2101.19       2016.67        20.02 o                         
   9   0   5        153.63        145.78         4.92 o                         
  10   0   5         82.88         83.20         3.60 o                         
  11   0   5         19.80         20.98         2.46 o                         
  12   0   5        353.46        347.65         8.79 o                         
  13   0   5         80.06         78.60         4.48 o                         
  14   0   5         58.16         64.16         4.25 o                         
  15   0   5        138.37        135.64         5.80 o                         
  16   0   5          4.53          2.44         2.42 o                         
  17   0   5         50.01         56.72         4.16 o                         
  18   0   5         98.42        103.20         4.75 o                         
  19   0   5        520.37        539.06        10.73 o                         
  20   0   5        813.53        811.04        13.41 o                         
  21   0   5        135.37        133.10         5.12 o                         
  22   0   5        569.85        574.21        12.73 o                         
  23   0   5         51.18         39.75         4.95 o                         
 -22   1   5        165.78        151.80         5.45 o                         
 -21   1   5         21.20         18.69         2.42 o                         
 -20   1   5        207.76        208.53         6.17 o                         
 -19   1   5         54.62         57.12         4.22 o                         
 -18   1   5        618.10        618.06        10.89 o                         
 -17   1   5          9.87          9.62         2.19 o                         
 -16   1   5        290.84        299.92         7.66 o                         
 -15   1   5        143.57        149.34         6.02 o                         
 -14   1   5        171.72        176.03         6.44 o                         
 -13   1   5         42.31         41.46         3.64 o                         
 -12   1   5        500.07        498.10         9.10 o                         
 -11   1   5        225.71        232.32         6.16 o                         
 -10   1   5        882.59        860.70        12.18 o                         
  -9   1   5         68.46         65.52         3.88 o                         
  -8   1   5        148.02        140.77         5.29 o                         
  -7   1   5        187.38        178.14         5.89 o                         
  -6   1   5        173.92        168.21         5.72 o                         
  -5   1   5        241.76        250.80         6.86 o                         
  -4   1   5        632.33        598.96        11.84 o                         
  -3   1   5        165.10        168.08         6.91 o                         
  -2   1   5        396.55        390.57         7.67 o                         
  -1   1   5        570.67        542.41         9.10 o                         
   0   1   5        834.41        838.89        11.54 o                         
   1   1   5        587.52        564.19         9.26 o                         
   2   1   5        417.82        411.69         7.81 o                         
   3   1   5        168.42        175.81         5.81 o                         
   4   1   5        643.47        630.78         9.80 o                         
   5   1   5        233.94        233.51         5.52 o                         
   6   1   5        177.46        165.90         5.16 o                         
   7   1   5        187.48        179.54         5.35 o                         
   8   1   5        162.82        155.34         5.03 o                         
   9   1   5         66.14         65.27         3.46 o                         
  10   1   5        855.79        822.85        10.96 o                         
  11   1   5        230.03        226.19         7.16 o                         
  12   1   5        511.33        517.22        10.87 o                         
  13   1   5         39.21         42.84         3.80 o                         
  14   1   5        172.96        161.75         6.32 o                         
  15   1   5        145.75        146.85         6.16 o                         
  16   1   5        305.91        316.63         8.86 o                         
  17   1   5          9.15          8.99         2.67 o                         
  18   1   5        637.23        655.70        15.08 o                         
  19   1   5         57.99         63.31         3.98 o                         
  20   1   5        219.56        216.62         8.78 o                         
  21   1   5         20.16         19.65         3.11 o                         
  22   1   5        156.05        140.25         6.42 o                         
 -22   2   5          5.08          3.29         2.22 o                         
 -21   2   5         78.75         83.86         4.19 o                         
 -20   2   5        232.13        235.34         6.56 o                         
 -19   2   5         37.38         39.89         3.14 o                         
 -18   2   5        797.95        806.33        12.05 o                         
 -17   2   5        180.88        196.61         5.87 o                         
 -16   2   5        846.28        838.73        13.11 o                         
 -15   2   5         62.68         67.49         3.97 o                         
 -14   2   5       1174.57       1174.93        17.00 o                         
 -13   2   5        170.00        170.43         6.30 o                         
 -12   2   5        263.69        273.99         7.39 o                         
 -11   2   5         99.66        112.21         5.44 o                         
 -10   2   5        600.95        599.57        10.91 o                         
  -9   2   5        106.25        112.94         4.96 o                         
  -8   2   5         27.67         27.77         2.84 o                         
  -7   2   5        298.98        311.38         6.80 o                         
  -6   2   5        374.71        360.37         7.25 o                         
  -5   2   5         60.65         62.82         3.24 o                         
  -4   2   5        303.23        320.10         6.81 o                         
  -3   2   5        116.09        116.72         4.16 o                         
  -2   2   5       1401.48       1401.38        15.23 o                         
  -1   2   5        325.16        313.49         6.20 o                         
   0   2   5       1627.19       1591.80        15.80 o                         
   1   2   5        321.20        300.62         6.74 o                         
   2   2   5       1411.09       1382.85        15.41 o                         
   3   2   5        114.16        118.42         4.05 o                         
   4   2   5        312.55        324.14         6.46 o                         
   5   2   5         68.10         63.62         3.03 o                         
   6   2   5        387.79        374.64         7.68 o                         
   7   2   5        300.02        303.03         6.94 o                         
   8   2   5         27.78         26.08         2.47 o                         
   9   2   5        108.72        111.70         4.40 o                         
  10   2   5        585.84        586.42        12.46 o                         
  11   2   5         97.51        102.08         6.69 o                         
  12   2   5        240.96        247.58         7.65 o                         
  13   2   5        168.04        174.24         6.59 o                         
  14   2   5       1178.69       1183.80        17.58 o                         
  15   2   5         63.13         74.72         4.75 o                         
  16   2   5        854.00        858.53        16.21 o                         
  17   2   5        176.20        171.71         6.78 o                         
  18   2   5        846.61        866.59        15.41 o                         
  19   2   5         40.75         38.14         3.92 o                         
  20   2   5        211.82        216.89         7.80 o                         
  21   2   5         84.44         82.43         5.25 o                         
  22   2   5          5.38          6.63         2.65 o                         
 -21   3   5        119.22        123.55         6.57 o                         
 -20   3   5        372.05        359.84        11.72 o                         
 -19   3   5          1.97          3.32         2.61 o                         
 -18   3   5        121.58        125.58         5.99 o                         
 -17   3   5         54.83         60.59         4.30 o                         
 -16   3   5         20.57         20.49         2.63 o                         
 -15   3   5        107.69         99.49         4.63 o                         
 -14   3   5        215.31        214.55         6.45 o                         
 -13   3   5         43.21         44.89         2.72 o                         
 -12   3   5        128.70        126.09         4.08 o                         
 -11   3   5        206.40        213.80         5.50 o                         
 -10   3   5        255.59        254.06         5.95 o                         
  -9   3   5        128.01        135.09         4.41 o                         
  -8   3   5         15.39         14.95         2.18 o                         
  -7   3   5        391.50        385.65         7.31 o                         
  -6   3   5        253.00        258.55         5.97 o                         
  -5   3   5        256.97        264.31         6.00 o                         
  -4   3   5        589.39        572.26         9.47 o                         
  -3   3   5         69.20         71.16         3.70 o                         
  -2   3   5        432.45        419.62         7.96 o                         
  -1   3   5         94.30        101.94         4.01 o                         
   0   3   5        429.19        437.95         8.04 o                         
   1   3   5         98.05         95.93         3.95 o                         
   2   3   5        440.52        421.79         7.46 o                         
   3   3   5         71.78         72.10         4.01 o                         
   4   3   5        575.14        573.53         8.71 o                         
   5   3   5        248.54        247.21         6.09 o                         
   6   3   5        265.47        275.52         6.63 o                         
   7   3   5        392.18        390.17         7.88 o                         
   8   3   5         15.47         17.36         2.91 o                         
   9   3   5        129.38        136.65         4.99 o                         
  10   3   5        238.48        242.66         6.10 o                         
  11   3   5        202.49        210.48         6.35 o                         
  12   3   5        120.96        123.24         5.02 o                         
  13   3   5         40.85         39.76         3.14 o                         
  14   3   5        217.28        216.15         6.53 o                         
  15   3   5        108.90        112.04         5.59 o                         
  16   3   5         17.64         24.91         4.12 o                         
  17   3   5         57.07         57.10         4.72 o                         
  18   3   5        109.10        105.89         5.59 o                         
  19   3   5          2.12          1.49         2.68 o                         
  20   3   5        366.47        363.47        10.21 o                         
  21   3   5        116.82        119.08         6.11 o                         
 -20   4   5        492.15        475.60        11.72 o                         
 -19   4   5        141.10        135.79         6.35 o                         
 -18   4   5        672.19        684.02        13.79 o                         
 -17   4   5         15.68         14.67         2.59 o                         
 -16   4   5        115.41        118.09         5.15 o                         
 -15   4   5         74.38         73.05         4.14 o                         
 -14   4   5         73.19         75.78         3.90 o                         
 -13   4   5         90.43         95.61         4.08 o                         
 -12   4   5        104.69         98.49         4.12 o                         
 -11   4   5        203.51        202.72         5.69 o                         
 -10   4   5        684.82        683.06        12.26 o                         
  -9   4   5        180.16        186.21         6.77 o                         
  -8   4   5       1042.87       1043.29        12.60 o                         
  -7   4   5        145.58        146.92         4.76 o                         
  -6   4   5        600.21        583.51         9.27 o                         
  -5   4   5        112.14        115.12         4.17 o                         
  -4   4   5        215.48        220.63         5.57 o                         
  -3   4   5        129.61        124.91         4.30 o                         
  -2   4   5        265.61        284.15         8.17 o                         
  -1   4   5         21.44         28.21         2.42 o                         
   0   4   5          0.15          1.36         1.66 o                         
   1   4   5         18.04         18.85         2.10 o                         
   2   4   5        245.34        257.07         6.48 o                         
   3   4   5        124.89        125.40         4.35 o                         
   4   4   5        212.12        214.54         5.54 o                         
   5   4   5        111.46        117.03         4.18 o                         
   6   4   5        606.83        594.91         9.46 o                         
   7   4   5        142.78        147.23         5.11 o                         
   8   4   5       1049.85       1052.27        15.96 o                         
   9   4   5        181.46        175.72         5.97 o                         
  10   4   5        653.26        657.00        11.43 o                         
  11   4   5        206.37        199.42         6.30 o                         
  12   4   5        111.54        109.99         4.90 o                         
  13   4   5         97.31         90.89         4.54 o                         
  14   4   5         84.54         83.82         5.46 o                         
  15   4   5         72.68         76.64         4.88 o                         
  16   4   5        127.06        138.13         6.26 o                         
  17   4   5         16.18         14.03         2.96 o                         
  18   4   5        646.55        646.55        13.53 o                         
  19   4   5        134.02        140.61         6.56 o                         
  20   4   5        495.93        486.06        11.91 o                         
 -19   5   5         50.18         50.06         3.94 o                         
 -18   5   5        209.29        203.94         6.98 o                         
 -17   5   5        120.74        113.03         5.25 o                         
 -16   5   5        570.13        580.24        11.40 o                         
 -15   5   5        185.40        188.60         6.48 o                         
 -14   5   5        239.17        239.63         6.52 o                         
 -13   5   5        221.70        232.95         6.37 o                         
 -12   5   5        144.24        145.69         5.07 o                         
 -11   5   5         10.62          9.71         2.02 o                         
 -10   5   5         15.72         10.99         2.13 o                         
  -9   5   5        375.27        370.62         8.24 o                         
  -8   5   5         68.48         67.51         3.44 o                         
  -7   5   5        265.80        290.77         6.67 o                         
  -6   5   5         58.70         53.95         2.99 o                         
  -5   5   5         12.65         12.20         2.08 o                         
  -4   5   5        254.52        242.19         6.02 o                         
  -3   5   5        211.87        207.75         5.53 o                         
  -2   5   5        210.84        221.51         5.69 o                         
  -1   5   5        249.25        250.79         5.98 o                         
   0   5   5        731.59        740.49        10.70 o                         
   1   5   5        234.65        233.60         6.39 o                         
   2   5   5        212.80        224.65         7.00 o                         
   3   5   5        209.01        213.95         6.84 o                         
   4   5   5        254.99        233.61         8.88 o                         
   5   5   5         11.61         10.71         2.36 o                         
   6   5   5         65.55         62.15         3.58 o                         
   7   5   5        256.53        259.55         7.85 o                         
   8   5   5         68.18         76.79         4.21 o                         
   9   5   5        375.71        371.28         8.65 o                         
  10   5   5         12.03         11.57         2.59 o                         
  11   5   5         10.76         10.67         2.56 o                         
  12   5   5        148.75        144.23         5.65 o                         
  13   5   5        221.82        225.10         6.96 o                         
  14   5   5        250.09        247.94        11.68 o                         
  15   5   5        184.43        176.88         7.12 o                         
  16   5   5        562.61        588.70        12.87 o                         
  17   5   5        128.77        134.06         6.41 o                         
  18   5   5        219.16        221.15         8.43 o                         
  19   5   5         50.68         43.45         4.11 o                         
 -17   6   5         90.66         84.35         5.27 o                         
 -16   6   5        295.34        280.67         8.93 o                         
 -15   6   5         16.97         17.14         2.43 o                         
 -14   6   5        217.69        217.17         6.43 o                         
 -13   6   5        369.98        384.59         8.42 o                         
 -12   6   5        734.21        758.00        11.84 o                         
 -11   6   5        169.13        184.76         6.58 o                         
 -10   6   5        235.67        229.12         6.31 o                         
  -9   6   5        396.88        407.99        10.17 o                         
  -8   6   5        164.23        176.24         5.51 o                         
  -7   6   5         66.00         62.81         3.41 o                         
  -6   6   5        333.00        352.82         7.53 o                         
  -5   6   5        592.78        614.66         9.93 o                         
  -4   6   5        562.71        567.96         8.93 o                         
  -3   6   5        775.23        785.46        12.59 o                         
  -2   6   5        613.37        622.99        11.07 o                         
  -1   6   5         71.58         65.99         3.87 o                         
   0   6   5       1109.72       1139.57        17.16 o                         
   1   6   5         71.26         80.87         4.86 o                         
   2   6   5        654.61        647.26        14.20 o                         
   3   6   5        778.44        787.09        15.76 o                         
   4   6   5        552.55        563.44        13.32 o                         
   5   6   5        593.98        615.53        13.92 o                         
   6   6   5        351.83        365.89        10.74 o                         
   7   6   5         61.91         67.55         4.69 o                         
   8   6   5        159.36        169.24         6.70 o                         
   9   6   5        384.39        402.52        10.14 o                         
  10   6   5        227.33        225.02         7.06 o                         
  11   6   5        169.37        174.89         6.27 o                         
  12   6   5        724.79        748.94        12.94 o                         
  13   6   5        367.83        385.45        10.38 o                         
  14   6   5        222.69        215.45         7.89 o                         
  15   6   5         18.26         19.44         3.40 o                         
  16   6   5        303.14        299.41         9.35 o                         
  17   6   5         93.39         95.76         7.30 o                         
 -14   7   5         83.31         84.14         4.73 o                         
 -13   7   5        137.14        134.54         5.69 o                         
 -12   7   5         59.73         56.74         3.89 o                         
 -11   7   5         54.17         54.22         3.83 o                         
 -10   7   5        356.93        368.48         9.85 o                         
  -9   7   5        263.09        259.93         8.19 o                         
  -8   7   5        468.87        488.55        11.59 o                         
  -7   7   5        211.55        206.14         7.72 o                         
  -6   7   5        293.03        298.66         9.90 o                         
  -5   7   5        332.06        315.62        10.17 o                         
  -4   7   5         87.74         97.18         5.93 o                         
  -3   7   5        212.07        212.68         9.13 o                         
  -2   7   5         35.72         29.87         4.19 o                         
  -1   7   5         74.33         74.91         4.28 o                         
   0   7   5          0.03          0.94         2.19 o                         
   1   7   5         75.92         77.62         5.43 o                         
   2   7   5         36.63         31.60         3.48 o                         
   3   7   5        213.20        215.28         7.40 o                         
   4   7   5         87.99        101.28         5.38 o                         
   5   7   5        327.64        333.15         8.40 o                         
   6   7   5        284.63        292.32         7.92 o                         
   7   7   5        211.46        204.80         6.71 o                         
   8   7   5        466.98        471.68        11.25 o                         
   9   7   5        266.92        274.10         8.67 o                         
  10   7   5        350.11        362.24        10.55 o                         
  11   7   5         54.30         54.13         4.32 o                         
  12   7   5         65.87         66.80         5.30 o                         
  13   7   5        138.74        156.06         7.83 o                         
  14   7   5         78.35         72.78         5.62 o                         
 -10   8   5        111.19        100.75         6.45 o                         
  -9   8   5        137.03        134.24         7.09 o                         
  -8   8   5         20.44         22.65         5.33 o                         
  -7   8   5         51.59         63.58         7.75 o                         
  -6   8   5        460.19        448.82        12.62 o                         
  -5   8   5        413.21        428.39        12.28 o                         
  -4   8   5         21.76         27.97         5.14 o                         
  -3   8   5        293.96        311.16        15.31 o                         
  -2   8   5        618.27        626.76        12.85 o                         
  -1   8   5         12.79         18.66         2.76 o                         
   0   8   5        312.17        318.32         8.51 o                         
   1   8   5         11.81         14.82         4.28 o                         
   2   8   5        591.05        597.21        11.69 o                         
   3   8   5        276.50        277.65         8.66 o                         
   4   8   5         22.94         22.95         2.94 o                         
   5   8   5        414.07        417.99        10.93 o                         
   6   8   5        447.21        443.05        10.02 o                         
   7   8   5         52.38         46.48         3.66 o                         
   8   8   5         25.07         26.04         3.07 o                         
   9   8   5        141.30        142.33         6.52 o                         
  10   8   5        114.77        112.38         7.58 o                         
   0   0   6        774.33        746.67        17.45 o                         
   1   0   6       1103.07       1100.00        14.86 o                         
   2   0   6        406.71        415.24         9.56 o                         
   3   0   6        445.20        440.04        11.67 o                         
   4   0   6        177.62        185.13         6.57 o                         
   5   0   6        258.43        250.08         8.10 o                         
   6   0   6        565.19        598.03        11.85 o                         
   7   0   6          6.87         11.65         2.59 o                         
   8   0   6        535.92        546.50        11.33 o                         
   9   0   6         10.60          6.77         2.98 o                         
  10   0   6        183.56        174.96         8.33 o                         
  11   0   6         87.12         87.83         5.77 o                         
  12   0   6         40.78         49.85         4.67 o                         
  13   0   6        666.92        671.77        15.37 o                         
  14   0   6        143.98        147.55         7.07 o                         
  15   0   6       1444.10       1457.33        21.35 o                         
  16   0   6          0.60          8.29         3.20 o                         
  17   0   6         27.91         28.34         4.21 o                         
 -16   1   6        104.22        113.00         5.44 o                         
 -15   1   6         82.48         65.13         5.19 o                         
 -14   1   6         77.81         86.29         5.86 o                         
 -13   1   6        101.36         92.61         5.91 o                         
 -12   1   6         24.48         27.60         4.42 o                         
 -11   1   6        137.57        141.30         6.94 o                         
 -10   1   6         40.32         33.88         3.98 o                         
  -9   1   6        180.72        176.71         6.51 o                         
  -8   1   6        200.83        196.41         6.89 o                         
  -7   1   6         98.32        103.53         5.15 o                         
  -6   1   6        106.57        108.48         5.20 o                         
  -5   1   6        138.00        146.59         5.94 o                         
  -4   1   6        241.63        246.44         7.54 o                         
  -3   1   6        840.93        861.35        14.37 o                         
  -2   1   6         32.24         32.90         3.25 o                         
  -1   1   6         70.08         74.73         4.00 o                         
   0   1   6         14.40         16.85         2.45 o                         
   1   1   6         73.98         73.89         3.98 o                         
   2   1   6         35.08         40.33         3.13 o                         
   3   1   6        822.85        823.27        12.59 o                         
   4   1   6        247.11        251.66        10.13 o                         
   5   1   6        134.12        131.93         5.62 o                         
   6   1   6        107.00        104.69         6.97 o                         
   7   1   6         97.32         97.46         4.88 o                         
   8   1   6        198.34        204.27         8.07 o                         
   9   1   6        172.51        176.42         7.62 o                         
  10   1   6         37.86         40.35         3.69 o                         
  11   1   6        145.69        161.05         7.45 o                         
  12   1   6         22.46         25.38         3.42 o                         
  13   1   6         98.61        100.27         5.55 o                         
  14   1   6         74.18         75.29         5.02 o                         
  15   1   6         78.28         74.68         5.06 o                         
  16   1   6        108.91        120.70         6.19 o                         
 -16   2   6        159.08        162.70         7.12 o                         
 -15   2   6         33.94         39.02         3.52 o                         
 -14   2   6        144.15        145.30         6.49 o                         
 -13   2   6        152.89        145.17         6.43 o                         
 -12   2   6         51.42         50.66         4.11 o                         
 -11   2   6        146.91        146.80         6.99 o                         
 -10   2   6        135.00        134.37         9.96 o                         
  -9   2   6        218.28        216.40         6.64 o                         
  -8   2   6         14.73         16.69         2.98 o                         
  -7   2   6        436.11        431.90        10.17 o                         
  -6   2   6         89.74         82.77         4.72 o                         
  -5   2   6        194.04        194.42         6.83 o                         
  -4   2   6        114.45        120.44         6.05 o                         
  -3   2   6        300.20        294.21         8.26 o                         
  -2   2   6        586.11        570.63        11.50 o                         
  -1   2   6        479.92        494.05        11.44 o                         
   0   2   6          5.33          5.80         2.13 o                         
   1   2   6        469.08        486.74         9.57 o                         
   2   2   6        582.49        584.06        11.94 o                         
   3   2   6        292.93        285.78         9.22 o                         
   4   2   6        104.80        104.84         4.52 o                         
   5   2   6        202.82        212.11         7.02 o                         
   6   2   6         88.83         90.44         5.69 o                         
   7   2   6        428.54        434.94        11.72 o                         
   8   2   6         18.22         14.54         3.70 o                         
   9   2   6        238.46        239.05         7.93 o                         
  10   2   6        143.84        145.08         7.99 o                         
  11   2   6        151.70        156.26         9.79 o                         
  12   2   6         49.16         53.83         4.53 o                         
  13   2   6        149.24        143.17         6.64 o                         
  14   2   6        147.58        148.17         6.74 o                         
  15   2   6         33.46         34.30         3.98 o                         
  16   2   6        163.30        159.21         7.24 o                         
 -15   3   6         78.37         73.04         5.06 o                         
 -14   3   6        423.75        422.92        11.07 o                         
 -13   3   6          8.70          8.98         2.86 o                         
 -12   3   6        153.66        168.09         8.28 o                         
 -11   3   6         99.85        101.29         7.26 o                         
 -10   3   6         67.34         67.83         3.96 o                         
  -9   3   6         43.91         46.64         3.53 o                         
  -8   3   6        169.79        173.65         6.12 o                         
  -7   3   6        162.31        156.98         6.87 o                         
  -6   3   6         54.10         58.86         3.80 o                         
  -5   3   6        183.69        184.89         6.20 o                         
  -4   3   6         99.01         98.68         4.62 o                         
  -3   3   6        374.63        377.32         8.65 o                         
  -2   3   6        285.30        276.88         8.19 o                         
  -1   3   6         51.60         50.13         3.76 o                         
   0   3   6         28.43         29.64         3.07 o                         
   1   3   6         57.76         65.69         4.10 o                         
   2   3   6        286.69        287.51         9.20 o                         
   3   3   6        383.95        391.22         9.61 o                         
   4   3   6         97.17         99.34         4.98 o                         
   5   3   6        175.65        175.46         6.43 o                         
   6   3   6         52.54         55.76         3.83 o                         
   7   3   6        164.68        160.30         7.53 o                         
   8   3   6        169.88        166.53         6.81 o                         
   9   3   6         49.69         53.02         3.92 o                         
  10   3   6         70.77         75.23         4.44 o                         
  11   3   6        101.92        107.08         5.21 o                         
  12   3   6        155.93        165.41         6.35 o                         
  13   3   6         11.55         11.80         2.69 o                         
  14   3   6        433.98        456.95        11.74 o                         
  15   3   6         74.43         77.24         5.43 o                         
 -13   4   6        266.13        259.84         8.78 o                         
 -12   4   6        296.11        299.19         9.32 o                         
 -11   4   6        234.55        232.20         7.25 o                         
 -10   4   6        382.74        389.62         9.24 o                         
  -9   4   6         83.70         83.33         4.83 o                         
  -8   4   6         94.49         91.01         4.95 o                         
  -7   4   6         17.69         19.78         2.97 o                         
  -6   4   6        309.05        318.67         8.18 o                         
  -5   4   6        199.56        210.28         8.66 o                         
  -4   4   6        344.62        347.16         8.42 o                         
  -3   4   6        236.45        240.37         7.90 o                         
  -2   4   6         97.86         91.48         4.51 o                         
  -1   4   6        776.19        795.86        14.29 o                         
   0   4   6         14.36         14.32         2.83 o                         
   1   4   6        782.38        797.11        14.25 o                         
   2   4   6         88.80         85.76         5.54 o                         
   3   4   6        227.10        241.58         8.69 o                         
   4   4   6        348.70        367.92        13.83 o                         
   5   4   6        195.48        183.72         7.65 o                         
   6   4   6        321.78        341.18         9.66 o                         
   7   4   6         19.28         18.21         3.20 o                         
   8   4   6         95.07         97.55         5.51 o                         
   9   4   6         85.92         79.25         4.66 o                         
  10   4   6        372.72        378.80        12.26 o                         
  11   4   6        240.67        249.47         7.86 o                         
  12   4   6        287.18        296.31        10.49 o                         
  13   4   6        260.92        254.49         8.95 o                         
 -11   5   6        148.27        148.10         6.01 o                         
 -10   5   6        207.67        201.06         8.90 o                         
  -9   5   6         62.64         62.83         5.67 o                         
  -8   5   6        530.11        539.75        10.98 o                         
  -7   5   6        106.55        113.63         5.18 o                         
  -6   5   6        479.42        488.69        13.17 o                         
  -5   5   6        242.80        258.74         8.69 o                         
  -4   5   6        240.13        253.63         8.22 o                         
  -3   5   6        163.60        170.72         7.77 o                         
  -2   5   6        127.23        123.36         6.64 o                         
  -1   5   6          6.37          7.37         2.89 o                         
   0   5   6          8.01          6.07         2.68 o                         
   1   5   6          8.72         12.19         3.04 o                         
   2   5   6        128.55        127.50         6.61 o                         
   3   5   6        167.34        169.14         7.51 o                         
   4   5   6        251.50        260.49         9.69 o                         
   5   5   6        232.71        260.51         9.79 o                         
   6   5   6        487.48        517.97        13.71 o                         
   7   5   6        101.88        111.12         6.64 o                         
   8   5   6        519.76        534.84        11.71 o                         
   9   5   6         59.03         55.90         5.59 o                         
  10   5   6        201.62        196.06         7.06 o                         
  11   5   6        155.77        165.51         6.55 o                         
  -7   6   6        261.13        279.40        12.42 o                         
  -6   6   6        178.95        186.90         8.71 o                         
  -5   6   6         50.14         47.97         4.99 o                         
  -4   6   6        448.49        460.74        11.48 o                         
  -3   6   6          7.63          6.65         3.94 o                         
  -2   6   6        241.07        243.98         9.55 o                         
  -1   6   6         58.35         66.50         4.71 o                         
   0   6   6        387.30        386.13        10.25 o                         
   1   6   6         62.11         70.39         5.64 o                         
   2   6   6        227.13        241.99         9.34 o                         
   3   6   6          7.62          6.64         2.73 o                         
   4   6   6        446.84        468.69        13.19 o                         
   5   6   6         53.61         62.04         5.45 o                         
   6   6   6        165.28        171.94         7.39 o                         
   7   6   6        253.71        254.22         8.88 o                         
   0   0   7        519.00        491.85        17.13 o                         
   1   0   7        317.05        319.39         9.95 o                         
   2   0   7        160.03        158.25         6.82 o                         
  -1   1   7        205.93        199.74         7.51 o                         
   0   1   7        225.77        217.37         7.77 o                         
   1   1   7        216.88        221.30         8.84 o                         
                                                                                
